# Supplementary material for: ΜicroRNA (miRNA) Variants in Male Infertility: Insights from Whole-Genome Sequencing
Source: Genes (Basel). 2024 Oct 29;15(11):1393. doi: 10.3390/genes15111393 (PMC11593656; doi:10.3390/genes15111393)
Supplement: Supplementary file 1 [file genes-15-01393-s001.zip]

Archive with 10 entries (10 files):
- Figure S1.png
- Figure S2.png
- Figure S3.png
- Figure S4.png
- Figure S5.png
- Figure S6.png
- Table S1.xlsx
- Table S2.xlsx
- Table S3.xlsx
- Table S4.xlsx
