# Supplementary material for: ΜicroRNA (miRNA) Variants in Male Infertility: Insights from Whole-Genome Sequencing
Source: Genes (Basel). 2024 Oct 29;15(11):1393. doi: 10.3390/genes15111393 (PMC11593656; doi:10.3390/genes15111393)
Supplement: Supplementary file 1 [file genes-15-01393-s001.zip › Table S1.xlsx]

## Sheet: terato_miRNAs
Location	Allele	Consequence	IMPACT	SYMBOL	Gene	Feature_type	Feature	BIOTYPE	Existing_variation
12:104324266-104324266	A	non_coding_transcript_exon_variant	MODIFIER	MIR3652	ENSG00000265072	Transcript	ENST00000579335.1	miRNA	rs17797090
12:118604617-118604620	TGTTTGT	non_coding_transcript_exon_variant	MODIFIER	AC026366.1	ENSG00000221280	Transcript	ENST00000408353.1	miRNA	-
12:69511410-69511410	T	non_coding_transcript_exon_variant	MODIFIER	AC139931.1	ENSG00000252547	Transcript	ENST00000516738.1	miRNA	rs11177504
12:81329536-81329536	C	non_coding_transcript_exon_variant	MODIFIER	MIR618	ENSG00000208022	Transcript	ENST00000385287.1	miRNA	rs2682818
13:107773441-107773441	G	mature_miRNA_variant	MODIFIER	AL445204.1	ENSG00000221316	Transcript	ENST00000408389.1	miRNA	rs2893281
14:20685343-20685343	T	non_coding_transcript_exon_variant	MODIFIER	AL356019.1	ENSG00000266336	Transcript	ENST00000579172.1	miRNA	rs61996994
14:20685346-20685346	G	non_coding_transcript_exon_variant	MODIFIER	AL356019.1	ENSG00000266336	Transcript	ENST00000579172.1	miRNA	rs28798099
14:28102476-28102485	TATATAT	non_coding_transcript_exon_variant	MODIFIER	hsa-mir-3171	ENSG00000264657	Transcript	ENST00000584270.1	miRNA	rs35170395
14:96603267-96603267	T	non_coding_transcript_exon_variant	MODIFIER	AL137190.1	ENSG00000221236	Transcript	ENST00000408309.2	miRNA	rs7156430
15:23609612-23609612	G	non_coding_transcript_exon_variant	MODIFIER	AC100756.1	ENSG00000238737	Transcript	ENST00000459602.1	miRNA	rs3826020
16:54583248-54583251	TGTTTGT	mature_miRNA_variant	MODIFIER	AC079412.1	ENSG00000264079	Transcript	ENST00000579890.1	miRNA	rs569922794
16:71365117-71365117	C	non_coding_transcript_exon_variant	MODIFIER	AC106736.1	ENSG00000221237	Transcript	ENST00000408310.1	miRNA	rs7404924
16:71365132-71365133	TTT	non_coding_transcript_exon_variant	MODIFIER	AC106736.1	ENSG00000221237	Transcript	ENST00000408310.1	miRNA	-
16:72821625-72821625	T	mature_miRNA_variant	MODIFIER	AC004943.1	ENSG00000265573	Transcript	ENST00000584072.1	miRNA	rs201772357
16:77469917-77469918	TTT	non_coding_transcript_exon_variant	MODIFIER	AC025284.1	ENSG00000216131	Transcript	ENST00000401312.1	miRNA	-
16:82381144-82381144	C	non_coding_transcript_exon_variant	MODIFIER	AC024590.1	ENSG00000264502	Transcript	ENST00000583568.1	miRNA	rs372207325
16:82875724-82875765	ATATATATATATATATATA	non_coding_transcript_exon_variant	MODIFIER	AC099506.1	ENSG00000221395	Transcript	ENST00000408468.1	miRNA	rs1424631341
16:82875742-82875747	A	non_coding_transcript_exon_variant	MODIFIER	AC099506.1	ENSG00000221395	Transcript	ENST00000408468.1	miRNA	rs1204067008
17:12820646-12820646	C	mature_miRNA_variant	MODIFIER	MIR1269B	ENSG00000265503	Transcript	ENST00000580405.1	miRNA	rs7210937
17:32501275-32501275	T	non_coding_transcript_exon_variant	MODIFIER	AC005549.1	ENSG00000263383	Transcript	ENST00000578120.1	miRNA	rs2079662
17:60093228-60093239	TGTGTGTGT	mature_miRNA_variant	MODIFIER	AC018628.1	ENSG00000221302	Transcript	ENST00000408375.1	miRNA	rs754140011
19:40497930-40497933	A	non_coding_transcript_exon_variant	MODIFIER	AC007842.1	ENSG00000221233	Transcript	ENST00000408306.2	miRNA	rs1175423208
19:54228742-54228749	AAAGAAAAGAAA	non_coding_transcript_exon_variant	MODIFIER	MIR516B2	ENSG00000207925	Transcript	ENST00000385190.1	miRNA	rs10670323
19:54228745-54228749	GAAATGAAA	non_coding_transcript_exon_variant	MODIFIER	MIR516B2	ENSG00000207925	Transcript	ENST00000385190.1	miRNA	-
1:1102563-1102563	A	non_coding_transcript_exon_variant	MODIFIER	MIR200B	ENSG00000207730	Transcript	ENST00000384997.1	miRNA	rs72563729
1:111195563-111195567	AT	non_coding_transcript_exon_variant	MODIFIER	AL365361.1	ENSG00000221538	Transcript	ENST00000408611.1	miRNA	rs1491430885
1:142653572-142653572	A	non_coding_transcript_exon_variant	MODIFIER	AL583842.3	ENSG00000266657	Transcript	ENST00000580249.1	miRNA	rs200471268
1:160175180-160175180	A	non_coding_transcript_exon_variant	MODIFIER	AL121987.1	ENSG00000265381	Transcript	ENST00000582216.1	miRNA	rs8192600
1:21918912-21918912	A	non_coding_transcript_exon_variant	MODIFIER	AL359815.1	ENSG00000221781	Transcript	ENST00000408854.1	miRNA	rs9426768
1:77857160-77857165	TGTGTTTGTGT	non_coding_transcript_exon_variant	MODIFIER	AC095030.1	ENSG00000221664	Transcript	ENST00000408737.1	miRNA	-
1:77857164-77857165	TAT	non_coding_transcript_exon_variant	MODIFIER	AC095030.1	ENSG00000221664	Transcript	ENST00000408737.1	miRNA	rs757479249
1:80795075-80795078	A	non_coding_transcript_exon_variant	MODIFIER	AL606519.1	ENSG00000266033	Transcript	ENST00000578271.1	miRNA	rs763418135
1:98510847-98510847	T	mature_miRNA_variant	MODIFIER	MIR137HG	ENSG00000225206	Transcript	ENST00000580305.1	miRNA	rs74904371
21:44371114-44371114	C	mature_miRNA_variant	MODIFIER	MIR5692B	ENSG00000264580	Transcript	ENST00000579137.1	miRNA	rs451887
22:23165340-23165340	G	non_coding_transcript_exon_variant	MODIFIER	MIR650	ENSG00000207836	Transcript	ENST00000385101.1	miRNA	rs5996397
22:25928740-25928745	AAAA	mature_miRNA_variant	MODIFIER	AL008721.1	ENSG00000265978	Transcript	ENST00000581611.1	miRNA	rs148967064
2:133014617-133014617	G	non_coding_transcript_exon_variant	MODIFIER	MIR663B	ENSG00000221288	Transcript	ENST00000408361.1	miRNA	rs200194626
2:133014621-133014621	C	non_coding_transcript_exon_variant	MODIFIER	MIR663B	ENSG00000221288	Transcript	ENST00000408361.1	miRNA	rs199671138
2:155002637-155002650	TGTGTGTGTGT	non_coding_transcript_exon_variant	MODIFIER	AC008166.1	ENSG00000266512	Transcript	ENST00000582975.1	miRNA	rs1229124539
2:158711810-158711823	T	mature_miRNA_variant	MODIFIER	AC013731.1	ENSG00000215934	Transcript	ENST00000401115.1	miRNA	rs1455990187
2:158711812-158711825	TAT	mature_miRNA_variant	MODIFIER	AC013731.1	ENSG00000215934	Transcript	ENST00000401115.1	miRNA	rs1248177502
2:176973392-176973395	GTGGGTGGGTG	mature_miRNA_variant	MODIFIER	AC009336.1	ENSG00000216193	Transcript	ENST00000401374.2	miRNA	-
2:236480619-236480647	ACACACACACACACACACACACACACACACAC	mature_miRNA_variant	MODIFIER	AC012305.1	ENSG00000221704	Transcript	ENST00000408777.1	miRNA	rs371181654
2:240007544-240007544	T	non_coding_transcript_exon_variant	MODIFIER	MIR4441	ENSG00000264810	Transcript	ENST00000582623.1	miRNA	rs12233076
2:98913477-98913477	C	non_coding_transcript_exon_variant	MODIFIER	AC092675.1	ENSG00000216112	Transcript	ENST00000401293.1	miRNA	rs112606498
3:141506801-141506801	A	non_coding_transcript_exon_variant	MODIFIER	AC112504.1	ENSG00000265391	Transcript	ENST00000583008.1	miRNA	rs114915853
3:175087408-175087408	T	non_coding_transcript_exon_variant	MODIFIER	MIR4789	ENSG00000264974	Transcript	ENST00000577469.1	miRNA	rs78831152
3:20179097-20179097	T	non_coding_transcript_exon_variant	MODIFIER	MIR3135A	ENSG00000266745	Transcript	ENST00000578460.1	miRNA	rs6787734
3:20179130-20179130	A	non_coding_transcript_exon_variant	MODIFIER	MIR3135A	ENSG00000266745	Transcript	ENST00000578460.1	miRNA	rs142342924
3:25810198-25810198	A	mature_miRNA_variant	MODIFIER	AC092798.1	ENSG00000263385	Transcript	ENST00000577400.1	miRNA	rs9828656
3:38948825-38948836	T	non_coding_transcript_exon_variant	MODIFIER	AC116038.1	ENSG00000215941	Transcript	ENST00000401122.1	miRNA	rs1485241738
4:154281756-154281756	A	mature_miRNA_variant	MODIFIER	AC013477.1	ENSG00000263596	Transcript	ENST00000578990.1	miRNA	rs13106035
4:154281758-154281758	A	mature_miRNA_variant	MODIFIER	AC013477.1	ENSG00000263596	Transcript	ENST00000578990.1	miRNA	rs9992482
4:160216866-160216877	GTGTG	non_coding_transcript_exon_variant	MODIFIER	AC105316.1	ENSG00000216089	Transcript	ENST00000401270.1	miRNA	-
4:160216868-160216875	GTG	non_coding_transcript_exon_variant	MODIFIER	AC105316.1	ENSG00000216089	Transcript	ENST00000401270.1	miRNA	rs1382023210
4:160216902-160216911	GCG	mature_miRNA_variant	MODIFIER	AC105316.1	ENSG00000216089	Transcript	ENST00000401270.1	miRNA	rs769062171
4:6955029-6955029	T	mature_miRNA_variant	MODIFIER	AC092463.1	ENSG00000265953	Transcript	ENST00000580502.1	miRNA	rs113072243
4:6955098-6955098	T	non_coding_transcript_exon_variant	MODIFIER	AC092463.1	ENSG00000265953	Transcript	ENST00000580502.1	miRNA	rs76967305
4:6999301-6999301	T	non_coding_transcript_exon_variant	MODIFIER	AC097382.1	ENSG00000265550	Transcript	ENST00000582243.1	miRNA	rs112100953
5:125532578-125532578	G	mature_miRNA_variant	MODIFIER	AC010235.1	ENSG00000265637	Transcript	ENST00000584545.1	miRNA	rs138670170
5:132961563-132961577	ATATATATATAT	mature_miRNA_variant	MODIFIER	AC005195.1	ENSG00000263545	Transcript	ENST00000579330.1	miRNA	rs369070312
5:165586499-165586504	CACACCCACAC	mature_miRNA_variant	MODIFIER	AC122720.1	ENSG00000264903	Transcript	ENST00000583869.1	miRNA	-
5:165586503-165586508	CACACCCACAC	mature_miRNA_variant	MODIFIER	AC122720.1	ENSG00000264903	Transcript	ENST00000583869.1	miRNA	-
5:175878776-175878788	GTGTGTGTGT	non_coding_transcript_exon_variant	MODIFIER	AC010297.1	ENSG00000221373	Transcript	ENST00000408446.1	miRNA	rs199639593
5:175878830-175878830	T	non_coding_transcript_exon_variant	MODIFIER	AC010297.1	ENSG00000221373	Transcript	ENST00000408446.1	miRNA	rs13161161
5:38081794-38081794	G	mature_miRNA_variant	MODIFIER	AC074129.1	ENSG00000238836	Transcript	ENST00000458832.1	miRNA	-
5:38081795-38081795	C	mature_miRNA_variant	MODIFIER	AC074129.1	ENSG00000238836	Transcript	ENST00000458832.1	miRNA	-
5:92053169-92053170	TAT	mature_miRNA_variant	MODIFIER	AC026781.1	ENSG00000221810	Transcript	ENST00000408883.1	miRNA	rs1247875369
6:167411388-167411388	G	non_coding_transcript_exon_variant	MODIFIER	MIR3939	ENSG00000265828	Transcript	ENST00000582614.1	miRNA	rs73024234
6:26365701-26365705	-	non_coding_transcript_exon_variant	MODIFIER	AL021917.1	ENSG00000215979	Transcript	ENST00000401160.1	miRNA	rs1317441031
6:5148472-5148472	T	non_coding_transcript_exon_variant	MODIFIER	MIR3691	ENSG00000265083	Transcript	ENST00000578066.1	miRNA	-
6:57254939-57254939	T	non_coding_transcript_exon_variant	MODIFIER	MIR548U	ENSG00000212017	Transcript	ENST00000390728.2	miRNA	rs4994089
6:6046678-6046678	A	non_coding_transcript_exon_variant	MODIFIER	AL157775.1	ENSG00000264121	Transcript	ENST00000579540.1	miRNA	rs372609022
6:73972762-73972792	GGCGGCGGCGGCGGCGGCGGCGGCGGCGGCGGCGGCGGCGGC	mature_miRNA_variant	MODIFIER	AC019205.1	ENSG00000263378	Transcript	ENST00000584443.1	miRNA	rs544476875
6:73972772-73972783	GCGGCGGCGGCAGCGGCGGCGGC	mature_miRNA_variant	MODIFIER	AC019205.1	ENSG00000263378	Transcript	ENST00000584443.1	miRNA	-
6:73972785-73972792	CGGCGGCGGCGTCGGCGGC	non_coding_transcript_exon_variant	MODIFIER	AC019205.1	ENSG00000263378	Transcript	ENST00000584443.1	miRNA	-
6:73972787-73972792	GCGGCGGCGGCAGCGGC	non_coding_transcript_exon_variant	MODIFIER	AC019205.1	ENSG00000263378	Transcript	ENST00000584443.1	miRNA	-
7:102111925-102111925	T	mature_miRNA_variant	MODIFIER	MIR4467	ENSG00000264471	Transcript	ENST00000578629.1	miRNA	rs374409015
7:102246840-102246852	-	mature_miRNA_variant	MODIFIER	AC105052.1	ENSG00000238997	Transcript	ENST00000411396.1	miRNA	-
7:104654598-104654643	GCCGCCGCCGCCGCCGCCGCCGCCGCGGCCGCCGCCGCCGCCGCCGCC	mature_miRNA_variant	MODIFIER	KMT2E-AS1	ENSG00000239569	Transcript	ENST00000585013.1	miRNA	rs537621130
7:107677370-107677370	A	non_coding_transcript_exon_variant	MODIFIER	AC005048.1	ENSG00000216085	Transcript	ENST00000401266.1	miRNA	rs73424716
7:6918204-6918204	G	non_coding_transcript_exon_variant	MODIFIER	AC079804.2	ENSG00000263457	Transcript	ENST00000583644.1	miRNA	rs575887009
7:7034872-7034872	A	mature_miRNA_variant	MODIFIER	AC079804.1	ENSG00000221011	Transcript	ENST00000408084.2	miRNA	rs6948285
7:7106600-7106600	A	non_coding_transcript_exon_variant	MODIFIER	MIR3683	ENSG00000266287	Transcript	ENST00000580847.1	miRNA	rs6943868
7:7107883-7107883	T	mature_miRNA_variant	MODIFIER	AC092104.5	ENSG00000266409	Transcript	ENST00000580342.1	miRNA	rs2965466
7:99310743-99310743	A	non_coding_transcript_exon_variant	MODIFIER	AC069294.1	ENSG00000221487	Transcript	ENST00000408560.1	miRNA	rs34967184
8:117299636-117299659	TGTGTGTGTGTGTGTGTGTGTGTGT	mature_miRNA_variant	MODIFIER	AF130343.1	ENSG00000264815	Transcript	ENST00000579132.1	miRNA	rs142637369
8:127153949-127153949	G	non_coding_transcript_exon_variant	MODIFIER	AC090573.1	ENSG00000221706	Transcript	ENST00000408779.1	miRNA	rs67627629
8:130509635-130509635	C	non_coding_transcript_exon_variant	MODIFIER	hsa-mir-3669	ENSG00000264680	Transcript	ENST00000582899.1	miRNA	rs111215935
8:130509639-130509639	G	non_coding_transcript_exon_variant	MODIFIER	hsa-mir-3669	ENSG00000264680	Transcript	ENST00000582899.1	miRNA	rs1394778673
8:130509642-130509642	C	non_coding_transcript_exon_variant	MODIFIER	hsa-mir-3669	ENSG00000264680	Transcript	ENST00000582899.1	miRNA	rs796368157
8:130509653-130509653	C	non_coding_transcript_exon_variant	MODIFIER	hsa-mir-3669	ENSG00000264680	Transcript	ENST00000582899.1	miRNA	rs796983598
8:130509667-130509667	G	non_coding_transcript_exon_variant	MODIFIER	hsa-mir-3669	ENSG00000264680	Transcript	ENST00000582899.1	miRNA	rs796097728
8:130509673-130509673	G	non_coding_transcript_exon_variant	MODIFIER	hsa-mir-3669	ENSG00000264680	Transcript	ENST00000582899.1	miRNA	rs796782157
8:130509874-130509886	TATATATATA	non_coding_transcript_exon_variant	MODIFIER	AC016178.2	ENSG00000266387	Transcript	ENST00000582296.1	miRNA	rs1401931759
8:133693155-133693155	G	non_coding_transcript_exon_variant	MODIFIER	AF216667.1	ENSG00000222570	Transcript	ENST00000410638.1	miRNA	rs16904717
8:143026976-143026976	T	non_coding_transcript_exon_variant	MODIFIER	AC104417.1	ENSG00000221123	Transcript	ENST00000408196.1	miRNA	rs377556122
8:21351579-21351584	T	non_coding_transcript_exon_variant	MODIFIER	AC009695.1	ENSG00000266713	Transcript	ENST00000401325.2	miRNA	rs1283127958
9:19829789-19829798	T	mature_miRNA_variant	MODIFIER	AL158077.1	ENSG00000266224	Transcript	ENST00000401371.2	miRNA	rs1222603045
9:33042145-33042147	CCC	non_coding_transcript_exon_variant	MODIFIER	AL162590.1	ENSG00000222169	Transcript	ENST00000410237.1	miRNA	rs11370763
9:66861542-66861542	A	non_coding_transcript_exon_variant	MODIFIER	AL353626.2	ENSG00000264898	Transcript	ENST00000578257.1	miRNA	rs375905274
9:68415386-68415386	A	non_coding_transcript_exon_variant	MODIFIER	MIR4477A	ENSG00000266017	Transcript	ENST00000581659.1	miRNA	rs1844035
NT_167214.1:118253-118253	T	non_coding_transcript_exon_variant	MODIFIER	RNA28S5	ENSG00000266658	Transcript	ENST00000582153.1	miRNA	-
X:70979243-70979266	GCGCGCG	non_coding_transcript_exon_variant	MODIFIER	BX276092.1	ENSG00000221684	Transcript	ENST00000408757.1	miRNA	rs775993371
X:70979245-70979264	GCGCG	non_coding_transcript_exon_variant	MODIFIER	BX276092.1	ENSG00000221684	Transcript	ENST00000408757.1	miRNA	rs1162083438
X:84499142-84499180	GCGGCGGCGGCAGCGGCGGCGGCAGC	mature_miRNA_variant	MODIFIER	AC003001.1	ENSG00000264517	Transcript	ENST00000584664.1	miRNA	rs749486374
Y:16364057-16364112	ATATATATATATATATATATATATATATATATATATATATA	non_coding_transcript_exon_variant	MODIFIER	AC010723.2	ENSG00000266220	Transcript	ENST00000578366.1	miRNA	-

## Sheet: astheno_miRNAs
Location	Allele	Gene	Feature	Feature_type	Consequence	Existing_variation	IMPACT	SYMBOL	BIOTYPE
10:115933905-115933905	T	ENSG00000238742	ENST00000459421.1	Transcript	non_coding_transcript_exon_variant	rs17091403	MODIFIER	MIR2110	miRNA
10:122223365-122223365	T	ENSG00000265239	ENST00000580337.1	Transcript	non_coding_transcript_exon_variant	rs2463122	MODIFIER	AC073587.1	miRNA
10:131286195-131286196	TTT	ENSG00000266061	ENST00000585165.1	Transcript	mature_miRNA_variant	-	MODIFIER	AL355531.1	miRNA
10:28599840-28599840	G	ENSG00000222374	ENST00000410442.1	Transcript	non_coding_transcript_exon_variant	rs11007005	MODIFIER	AC022021.1	miRNA
11:124712987-124713005	TGTGTGTGTGTGTGTG	ENSG00000215942	ENST00000401123.2	Transcript	mature_miRNA_variant	rs111856373	MODIFIER	AP000866.1	miRNA
11:65211979-65211979	A	ENSG00000245532	ENST00000384994.1	Transcript	non_coding_transcript_exon_variant	rs12803915	MODIFIER	NEAT1	miRNA
11:71417556-71417556	A	ENSG00000223235	ENST00000411303.1	Transcript	non_coding_transcript_exon_variant	rs7131652	MODIFIER	AP003498.2	miRNA
11:71417557-71417557	A	ENSG00000223235	ENST00000411303.1	Transcript	non_coding_transcript_exon_variant	rs7102190	MODIFIER	AP003498.2	miRNA
11:88845964-88845967	A	ENSG00000221130	ENST00000408203.1	Transcript	mature_miRNA_variant	rs199960361	MODIFIER	AP001482.1	miRNA
12:104324266-104324266	A	ENSG00000265072	ENST00000579335.1	Transcript	non_coding_transcript_exon_variant	rs17797090	MODIFIER	MIR3652	miRNA
12:118604617-118604620	TGTTTGT	ENSG00000221280	ENST00000408353.1	Transcript	non_coding_transcript_exon_variant	-	MODIFIER	AC026366.1	miRNA
12:81329536-81329536	C	ENSG00000208022	ENST00000385287.1	Transcript	non_coding_transcript_exon_variant	rs2682818	MODIFIER	MIR618	miRNA
12:9699613-9699637	ACACACACACACACACACACACACAC	ENSG00000266633	ENST00000580721.1	Transcript	mature_miRNA_variant	rs573117602	MODIFIER	AC006432.1	miRNA
13:107773441-107773441	G	ENSG00000221316	ENST00000408389.1	Transcript	mature_miRNA_variant	rs2893281	MODIFIER	AL445204.1	miRNA
14:20685343-20685343	T	ENSG00000266336	ENST00000579172.1	Transcript	non_coding_transcript_exon_variant	rs61996994	MODIFIER	AL356019.1	miRNA
14:96603267-96603267	T	ENSG00000221236	ENST00000408309.2	Transcript	non_coding_transcript_exon_variant	rs7156430	MODIFIER	AL137190.1	miRNA
15:59443248-59443261	CGCGCGCGCGC	ENSG00000221096	ENST00000408169.1	Transcript	non_coding_transcript_exon_variant	rs1555407035	MODIFIER	AC092757.1	miRNA
15:90393949-90393961	TTTTTTTTTTTTT	ENSG00000264966	ENST00000578766.1	Transcript	non_coding_transcript_exon_variant	rs11435035	MODIFIER	MIR5094	miRNA
16:71365117-71365117	C	ENSG00000221237	ENST00000408310.1	Transcript	non_coding_transcript_exon_variant	rs7404924	MODIFIER	AC106736.1	miRNA
16:77469966-77469967	ACACATA	ENSG00000216131	ENST00000401312.1	Transcript	non_coding_transcript_exon_variant	-	MODIFIER	AC025284.1	miRNA
16:82381146-82381146	T	ENSG00000264502	ENST00000583568.1	Transcript	mature_miRNA_variant	rs62038339	MODIFIER	AC024590.1	miRNA
17:12820646-12820646	C	ENSG00000265503	ENST00000580405.1	Transcript	mature_miRNA_variant	rs7210937	MODIFIER	MIR1269B	miRNA
19:54238208-54238208	T	ENSG00000207747	ENST00000385014.1	Transcript	non_coding_transcript_exon_variant	rs74704964	MODIFIER	MIR518D	miRNA
1:108561323-108561323	T	ENSG00000264753	ENST00000582803.1	Transcript	mature_miRNA_variant	rs2996929	MODIFIER	AL390036.1	miRNA
1:142653572-142653572	A	ENSG00000266657	ENST00000580249.1	Transcript	non_coding_transcript_exon_variant	rs200471268	MODIFIER	AL583842.3	miRNA
1:160473221-160473221	A	ENSG00000223009	ENST00000411077.1	Transcript	mature_miRNA_variant	rs181006863	MODIFIER	AL138930.1	miRNA
1:77857160-77857165	TGTGTTTGTGT	ENSG00000221664	ENST00000408737.1	Transcript	non_coding_transcript_exon_variant	-	MODIFIER	AC095030.1	miRNA
1:77857164-77857165	TAT	ENSG00000221664	ENST00000408737.1	Transcript	non_coding_transcript_exon_variant	rs757479249	MODIFIER	AC095030.1	miRNA
1:77857165-77857165	ATGTGG	ENSG00000221664	ENST00000408737.1	Transcript	non_coding_transcript_exon_variant	-	MODIFIER	AC095030.1	miRNA
1:80795075-80795078	A	ENSG00000266033	ENST00000578271.1	Transcript	non_coding_transcript_exon_variant	rs763418135	MODIFIER	AL606519.1	miRNA
20:35374482-35374524	GCGGCGGCGGCGGCGGCGGCGGCGGCGGCGGCGGCG	ENSG00000265441	ENST00000578418.1	Transcript	mature_miRNA_variant	rs11466997	MODIFIER	AL132768.1	miRNA
20:57392686-57392686	A	ENSG00000268649	ENST00000385215.1	Transcript	mature_miRNA_variant	rs117258475	MODIFIER	MIR296	miRNA
21:37093028-37093028	A	ENSG00000211590	ENST00000390235.1	Transcript	non_coding_transcript_exon_variant	-	MODIFIER	MIR802	miRNA
21:44371114-44371114	C	ENSG00000264580	ENST00000579137.1	Transcript	mature_miRNA_variant	rs451887	MODIFIER	MIR5692B	miRNA
22:23165340-23165340	G	ENSG00000207836	ENST00000385101.1	Transcript	non_coding_transcript_exon_variant	rs5996397	MODIFIER	MIR650	miRNA
2:142396470-142396471	TTT	ENSG00000265224	ENST00000582639.1	Transcript	mature_miRNA_variant	-	MODIFIER	AC012353.1	miRNA
2:142396478-142396479	TTT	ENSG00000265224	ENST00000582639.1	Transcript	mature_miRNA_variant	rs1558771633	MODIFIER	AC012353.1	miRNA
2:158711810-158711823	T	ENSG00000215934	ENST00000401115.1	Transcript	mature_miRNA_variant	rs1455990187	MODIFIER	AC013731.1	miRNA
2:213628325-213628326	TGTATAT	ENSG00000221388	ENST00000408461.1	Transcript	mature_miRNA_variant	rs1461103045	MODIFIER	AC093865.1	miRNA
2:240007544-240007544	T	ENSG00000264810	ENST00000582623.1	Transcript	non_coding_transcript_exon_variant	rs12233076	MODIFIER	MIR4441	miRNA
2:240882476-240882476	A	ENSG00000264279	ENST00000583954.1	Transcript	non_coding_transcript_exon_variant	rs78832554	MODIFIER	MIR4786	miRNA
3:134128890-134128890	A	ENSG00000221313	ENST00000408386.2	Transcript	non_coding_transcript_exon_variant	rs369103795	MODIFIER	AC010207.1	miRNA
3:163234266-163234266	A	ENSG00000265090	ENST00000584623.1	Transcript	non_coding_transcript_exon_variant	rs531512469	MODIFIER	AC104637.1	miRNA
3:20179097-20179097	T	ENSG00000266745	ENST00000578460.1	Transcript	non_coding_transcript_exon_variant	rs6787734	MODIFIER	MIR3135A	miRNA
3:20179130-20179130	A	ENSG00000266745	ENST00000578460.1	Transcript	non_coding_transcript_exon_variant	rs142342924	MODIFIER	MIR3135A	miRNA
3:25810198-25810198	A	ENSG00000263385	ENST00000577400.1	Transcript	mature_miRNA_variant	rs9828656	MODIFIER	AC092798.1	miRNA
3:55886573-55886582	AAAAAAA	ENSG00000264013	ENST00000582157.1	Transcript	non_coding_transcript_exon_variant	rs10575780	MODIFIER	MIR3938	miRNA
4:12015045-12015045	C	ENSG00000266669	ENST00000582396.1	Transcript	non_coding_transcript_exon_variant	rs201465050	MODIFIER	AC097452.1	miRNA
4:151560927-151560936	T	ENSG00000221235	ENST00000408308.1	Transcript	mature_miRNA_variant	rs1272519625	MODIFIER	AC110813.1	miRNA
4:151560971-151561024	TATATATATATATATATATATATATATATATATATATATAT	ENSG00000221235	ENST00000408308.1	Transcript	non_coding_transcript_exon_variant	rs56731034	MODIFIER	AC110813.1	miRNA
4:160216902-160216911	GCG	ENSG00000216089	ENST00000401270.1	Transcript	mature_miRNA_variant	rs769062171	MODIFIER	AC105316.1	miRNA
4:4086180-4086180	T	ENSG00000221301	ENST00000408374.1	Transcript	non_coding_transcript_exon_variant	rs114699543	MODIFIER	AC116562.1	miRNA
4:6955029-6955029	T	ENSG00000265953	ENST00000580502.1	Transcript	mature_miRNA_variant	rs113072243	MODIFIER	AC092463.1	miRNA
4:70345070-70345081	T	ENSG00000264696	ENST00000583573.1	Transcript	non_coding_transcript_exon_variant	rs1560429186	MODIFIER	AC108078.1	miRNA
4:9602042-9602042	T	ENSG00000265901	ENST00000459267.2	Transcript	non_coding_transcript_exon_variant	rs4974826	MODIFIER	AC097493.1	miRNA
5:125532578-125532578	G	ENSG00000265637	ENST00000584545.1	Transcript	mature_miRNA_variant	rs138670170	MODIFIER	AC010235.1	miRNA
5:125532591-125532591	T	ENSG00000265637	ENST00000584545.1	Transcript	non_coding_transcript_exon_variant	-	MODIFIER	AC010235.1	miRNA
5:165586494-165586499	ACACATACACA	ENSG00000264903	ENST00000583869.1	Transcript	mature_miRNA_variant	-	MODIFIER	AC122720.1	miRNA
5:175878776-175878788	GTGTGTGTGT	ENSG00000221373	ENST00000408446.1	Transcript	non_coding_transcript_exon_variant	rs199639593	MODIFIER	AC010297.1	miRNA
5:175878830-175878830	T	ENSG00000221373	ENST00000408446.1	Transcript	non_coding_transcript_exon_variant	rs13161161	MODIFIER	AC010297.1	miRNA
5:54466544-54466544	G	ENSG00000207728	ENST00000384995.1	Transcript	mature_miRNA_variant	rs10061133	MODIFIER	MIR449B	miRNA
6:105629058-105629081	T	ENSG00000221544	ENST00000408617.1	Transcript	mature_miRNA_variant	rs776450178	MODIFIER	AL359709.1	miRNA
6:167411337-167411337	A	ENSG00000265828	ENST00000582614.1	Transcript	mature_miRNA_variant	rs73024232	MODIFIER	MIR3939	miRNA
6:167411388-167411388	G	ENSG00000265828	ENST00000582614.1	Transcript	non_coding_transcript_exon_variant	rs73024234	MODIFIER	MIR3939	miRNA
6:2854299-2854299	T	ENSG00000266750	ENST00000583158.1	Transcript	non_coding_transcript_exon_variant	rs67030829	MODIFIER	MIR4645	miRNA
6:57254939-57254939	T	ENSG00000212017	ENST00000390728.2	Transcript	non_coding_transcript_exon_variant	rs4994089	MODIFIER	MIR548U	miRNA
6:70331285-70331285	A	ENSG00000265362	ENST00000583116.1	Transcript	mature_miRNA_variant	rs144294698	MODIFIER	AL358133.1	miRNA
7:4828219-4828219	G	ENSG00000264474	ENST00000579503.1	Transcript	non_coding_transcript_exon_variant	rs921372085	MODIFIER	MIR4656	miRNA
7:7107883-7107883	T	ENSG00000266409	ENST00000580342.1	Transcript	mature_miRNA_variant	rs2965466	MODIFIER	AC092104.5	miRNA
8:103137663-103137663	C	ENSG00000266756	ENST00000577577.1	Transcript	non_coding_transcript_exon_variant	rs12549434	MODIFIER	MIR5680	miRNA
8:12763399-12763400	TT	ENSG00000264463	ENST00000584104.1	Transcript	non_coding_transcript_exon_variant	-	MODIFIER	AC090133.1	miRNA
8:130509642-130509642	C	ENSG00000264680	ENST00000582899.1	Transcript	non_coding_transcript_exon_variant	rs796368157	MODIFIER	hsa-mir-3669	miRNA
8:15379470-15379470	T	ENSG00000223214	ENST00000411282.1	Transcript	non_coding_transcript_exon_variant	rs186281418	MODIFIER	AC091559.1	miRNA
9:137741480-137741480	A	ENSG00000265848	ENST00000579706.1	Transcript	non_coding_transcript_exon_variant	rs113454901	MODIFIER	MIR3689D1	miRNA
9:19829789-19829798	T	ENSG00000266224	ENST00000401371.2	Transcript	mature_miRNA_variant	rs1222603045	MODIFIER	AL158077.1	miRNA
9:32764298-32764298	G	ENSG00000221696	ENST00000408769.1	Transcript	non_coding_transcript_exon_variant	rs759276290	MODIFIER	AL157884.1	miRNA
9:33042145-33042147	CCC	ENSG00000222169	ENST00000410237.1	Transcript	non_coding_transcript_exon_variant	rs11370763	MODIFIER	AL162590.1	miRNA
9:66861542-66861542	A	ENSG00000264898	ENST00000578257.1	Transcript	non_coding_transcript_exon_variant	rs375905274	MODIFIER	AL353626.2	miRNA
9:68415386-68415386	A	ENSG00000266017	ENST00000581659.1	Transcript	non_coding_transcript_exon_variant	rs1844035	MODIFIER	MIR4477A	miRNA
9:97572244-97572244	A	ENSG00000252153	ENST00000516344.1	Transcript	non_coding_transcript_exon_variant	rs356125	MODIFIER	MIR2278	miRNA
NT_113930.1:168220-168220	T	ENSG00000263455	ENST00000580657.1	Transcript	non_coding_transcript_exon_variant	-	MODIFIER	AC011841.8	miRNA
NT_167213.1:174029-174029	T	ENSG00000238664	ENST00000459486.1	Transcript	non_coding_transcript_exon_variant	-	MODIFIER	AL592183.4	miRNA
X:111502790-111502790	G	ENSG00000265858	ENST00000581701.1	Transcript	non_coding_transcript_exon_variant	rs5982503	MODIFIER	AL031176.1	miRNA
X:117512932-117512932	G	ENSG00000264567	ENST00000582573.1	Transcript	mature_miRNA_variant	rs7054209	MODIFIER	AL391803.1	miRNA
X:139486307-139486320	ATATATATATATATATA	ENSG00000263377	ENST00000584172.1	Transcript	non_coding_transcript_exon_variant	-	MODIFIER	AL121875.1	miRNA
X:70979243-70979266	GCGCGCG	ENSG00000221684	ENST00000408757.1	Transcript	non_coding_transcript_exon_variant	rs775993371	MODIFIER	BX276092.1	miRNA
X:70979245-70979264	GCGCG	ENSG00000221684	ENST00000408757.1	Transcript	non_coding_transcript_exon_variant	rs1162083438	MODIFIER	BX276092.1	miRNA
X:84499129-84499177	GGCGGCGGCGGCGGCGGCGGCAGCGGCGGCGGCAGCGGCGGCGGC	ENSG00000264517	ENST00000584664.1	Transcript	mature_miRNA_variant	rs758475553	MODIFIER	AC003001.1	miRNA
Y:13340428-13340428	C	ENSG00000263502	ENST00000584011.1	Transcript	non_coding_transcript_exon_variant	-	MODIFIER	AC134878.2	miRNA

## Sheet: oligo_miRNAs
Location	Allele	Consequence	IMPACT	SYMBOL	Gene	Feature_type	Feature	BIOTYPE	Existing_variation
10:115933905-115933905	T	non_coding_transcript_exon_variant	MODIFIER	MIR2110	ENSG00000238742	Transcript	ENST00000459421.1	miRNA	rs17091403
10:125671020-125671020	A	mature_miRNA_variant	MODIFIER	AC068058.1	ENSG00000221437	Transcript	ENST00000408510.1	miRNA	rs72829724
10:131286195-131286196	TTT	mature_miRNA_variant	MODIFIER	AL355531.1	ENSG00000266061	Transcript	ENST00000585165.1	miRNA	-
10:13747007-13747007	C	mature_miRNA_variant	MODIFIER	AL157392.1	ENSG00000222235	Transcript	ENST00000410303.1	miRNA	rs1409325
10:25380469-25380469	T	non_coding_transcript_exon_variant	MODIFIER	AL139821.1	ENSG00000266069	Transcript	ENST00000578627.1	miRNA	rs7100406
10:28599840-28599840	G	non_coding_transcript_exon_variant	MODIFIER	AC022021.1	ENSG00000222374	Transcript	ENST00000410442.1	miRNA	rs11007005
11:112118590-112118601	TATATATAT	non_coding_transcript_exon_variant	MODIFIER	AP002884.1	ENSG00000215954	Transcript	ENST00000401135.1	miRNA	rs146727601
11:130981860-130981860	T	non_coding_transcript_exon_variant	MODIFIER	AP002806.1	ENSG00000221516	Transcript	ENST00000408589.1	miRNA	rs10894325
11:65211979-65211979	A	non_coding_transcript_exon_variant	MODIFIER	NEAT1	ENSG00000245532	Transcript	ENST00000384994.1	miRNA	rs12803915
11:71417556-71417556	A	non_coding_transcript_exon_variant	MODIFIER	AP003498.2	ENSG00000223235	Transcript	ENST00000411303.1	miRNA	rs7131652
11:71417557-71417557	A	non_coding_transcript_exon_variant	MODIFIER	AP003498.2	ENSG00000223235	Transcript	ENST00000411303.1	miRNA	rs7102190
11:78684808-78684808	T	non_coding_transcript_exon_variant	MODIFIER	AP002958.1	ENSG00000266550	Transcript	ENST00000579300.1	miRNA	rs75539129
11:78684811-78684811	T	non_coding_transcript_exon_variant	MODIFIER	AP002958.1	ENSG00000266550	Transcript	ENST00000579300.1	miRNA	rs77274263
12:104324266-104324266	A	non_coding_transcript_exon_variant	MODIFIER	MIR3652	ENSG00000265072	Transcript	ENST00000579335.1	miRNA	rs17797090
12:104378940-104378947	ACATACATACA	mature_miRNA_variant	MODIFIER	AC078819.1	ENSG00000215976	Transcript	ENST00000401157.1	miRNA	rs200981623
12:114988596-114988596	C	mature_miRNA_variant	MODIFIER	AC069240.1	ENSG00000265632	Transcript	ENST00000581515.1	miRNA	rs77777451
12:114988597-114988597	A	mature_miRNA_variant	MODIFIER	AC069240.1	ENSG00000265632	Transcript	ENST00000581515.1	miRNA	rs76741221
12:118604617-118604620	TGTTTGT	non_coding_transcript_exon_variant	MODIFIER	AC026366.1	ENSG00000221280	Transcript	ENST00000408353.1	miRNA	-
12:69511410-69511410	T	non_coding_transcript_exon_variant	MODIFIER	AC139931.1	ENSG00000252547	Transcript	ENST00000516738.1	miRNA	rs11177504
13:37608868-37608868	C	non_coding_transcript_exon_variant	MODIFIER	AL138706.1	ENSG00000221100	Transcript	ENST00000408173.1	miRNA	-
13:50526732-50526732	A	non_coding_transcript_exon_variant	MODIFIER	AL136123.1	ENSG00000264526	Transcript	ENST00000579259.1	miRNA	rs74738115
13:81778410-81778413	ATAAATA	non_coding_transcript_exon_variant	MODIFIER	AL354806.1	ENSG00000238980	Transcript	ENST00000401112.3	miRNA	-
14:20685343-20685343	T	non_coding_transcript_exon_variant	MODIFIER	AL356019.1	ENSG00000266336	Transcript	ENST00000579172.1	miRNA	rs61996994
14:20685346-20685346	G	non_coding_transcript_exon_variant	MODIFIER	AL356019.1	ENSG00000266336	Transcript	ENST00000579172.1	miRNA	rs28798099
14:96317859-96317888	ACACACACACACACACATACACACACACACA	mature_miRNA_variant	MODIFIER	AL133167.1	ENSG00000263357	Transcript	ENST00000577955.1	miRNA	rs1004810481
14:96317871-96317878	ACA	mature_miRNA_variant	MODIFIER	AL133167.1	ENSG00000263357	Transcript	ENST00000577955.1	miRNA	-
14:96317873-96317876	A	mature_miRNA_variant	MODIFIER	AL133167.1	ENSG00000263357	Transcript	ENST00000577955.1	miRNA	rs1236239883
14:96603267-96603267	T	non_coding_transcript_exon_variant	MODIFIER	AL137190.1	ENSG00000221236	Transcript	ENST00000408309.2	miRNA	rs7156430
15:20563368-20563388	GAGGGGAGG	mature_miRNA_variant	MODIFIER	AC026495.1	ENSG00000265002	Transcript	ENST00000581090.1	miRNA	rs545700748
16:69599735-69599735	A	non_coding_transcript_exon_variant	MODIFIER	MIR1538	ENSG00000223109	Transcript	ENST00000411177.1	miRNA	rs191393746
16:71365132-71365133	TTT	non_coding_transcript_exon_variant	MODIFIER	AC106736.1	ENSG00000221237	Transcript	ENST00000408310.1	miRNA	-
16:77469966-77469967	ACACATA	non_coding_transcript_exon_variant	MODIFIER	AC025284.1	ENSG00000216131	Transcript	ENST00000401312.1	miRNA	-
16:82381144-82381144	C	non_coding_transcript_exon_variant	MODIFIER	AC024590.1	ENSG00000264502	Transcript	ENST00000583568.1	miRNA	rs372207325
16:82381146-82381146	T	mature_miRNA_variant	MODIFIER	AC024590.1	ENSG00000264502	Transcript	ENST00000583568.1	miRNA	rs62038339
16:82381166-82381173	ATATA	non_coding_transcript_exon_variant	MODIFIER	AC024590.1	ENSG00000264502	Transcript	ENST00000583568.1	miRNA	rs780542008
16:82875724-82875765	ATATATATATATATATATA	non_coding_transcript_exon_variant	MODIFIER	AC099506.1	ENSG00000221395	Transcript	ENST00000408468.1	miRNA	rs1424631341
17:12820646-12820646	C	mature_miRNA_variant	MODIFIER	MIR1269B	ENSG00000265503	Transcript	ENST00000580405.1	miRNA	rs7210937
17:32501275-32501275	T	non_coding_transcript_exon_variant	MODIFIER	AC005549.1	ENSG00000263383	Transcript	ENST00000578120.1	miRNA	rs2079662
17:56533475-56533491	ATATATATATATATATAT	non_coding_transcript_exon_variant	MODIFIER	AC023992.1	ENSG00000266051	Transcript	ENST00000581197.1	miRNA	rs148227330
18:5840810-5840810	A	non_coding_transcript_exon_variant	MODIFIER	MIR3976	ENSG00000272380	Transcript	ENST00000606807.1	miRNA	rs72855836
19:54245788-54245788	A	non_coding_transcript_exon_variant	MODIFIER	MIR520H	ENSG00000207861	Transcript	ENST00000385126.1	miRNA	rs56013413
19:7160453-7160453	T	mature_miRNA_variant	MODIFIER	AC010311.1	ENSG00000266483	Transcript	ENST00000581768.1	miRNA	rs144901811
1:108561323-108561323	T	mature_miRNA_variant	MODIFIER	AL390036.1	ENSG00000264753	Transcript	ENST00000582803.1	miRNA	rs2996929
1:117447840-117447841	TT	non_coding_transcript_exon_variant	MODIFIER	AL157904.1	ENSG00000221425	Transcript	ENST00000408498.1	miRNA	rs1380875600
1:142653572-142653572	A	non_coding_transcript_exon_variant	MODIFIER	AL583842.3	ENSG00000266657	Transcript	ENST00000580249.1	miRNA	rs200471268
1:230184989-230184989	A	non_coding_transcript_exon_variant	MODIFIER	BX323860.1	ENSG00000211525	Transcript	ENST00000390191.2	miRNA	rs76003634
1:231124859-231124859	G	non_coding_transcript_exon_variant	MODIFIER	AL844165.1	ENSG00000252131	Transcript	ENST00000516322.1	miRNA	rs7418037
1:48086769-48086769	C	non_coding_transcript_exon_variant	MODIFIER	AL591415.1	ENSG00000221447	Transcript	ENST00000408520.1	miRNA	rs12563718
1:77857164-77857165	TAT	non_coding_transcript_exon_variant	MODIFIER	AC095030.1	ENSG00000221664	Transcript	ENST00000408737.1	miRNA	rs757479249
20:35374482-35374524	GCGGCGGCGGCGGCGGCGGCGGCGGCGGCGGCGGCG	mature_miRNA_variant	MODIFIER	AL132768.1	ENSG00000265441	Transcript	ENST00000578418.1	miRNA	rs11466997
20:57392686-57392686	A	mature_miRNA_variant	MODIFIER	MIR296	ENSG00000268649	Transcript	ENST00000385215.1	miRNA	rs117258475
21:14778721-14778721	T	non_coding_transcript_exon_variant	MODIFIER	MIR3156-3	ENSG00000266211	Transcript	ENST00000580304.1	miRNA	rs2747232
21:44371114-44371114	C	mature_miRNA_variant	MODIFIER	MIR5692B	ENSG00000264580	Transcript	ENST00000579137.1	miRNA	rs451887
2:133014617-133014617	G	non_coding_transcript_exon_variant	MODIFIER	MIR663B	ENSG00000221288	Transcript	ENST00000408361.1	miRNA	rs200194626
2:133014621-133014621	C	non_coding_transcript_exon_variant	MODIFIER	MIR663B	ENSG00000221288	Transcript	ENST00000408361.1	miRNA	rs199671138
2:142396470-142396471	TTT	mature_miRNA_variant	MODIFIER	AC012353.1	ENSG00000265224	Transcript	ENST00000582639.1	miRNA	-
2:142396478-142396479	TTT	mature_miRNA_variant	MODIFIER	AC012353.1	ENSG00000265224	Transcript	ENST00000582639.1	miRNA	rs1558771633
2:158711812-158711825	TAT	mature_miRNA_variant	MODIFIER	AC013731.1	ENSG00000215934	Transcript	ENST00000401115.1	miRNA	rs1248177502
2:208134113-208134113	C	non_coding_transcript_exon_variant	MODIFIER	MIR1302-4	ENSG00000221628	Transcript	ENST00000408701.1	miRNA	rs767805489
2:240007544-240007544	T	non_coding_transcript_exon_variant	MODIFIER	MIR4441	ENSG00000264810	Transcript	ENST00000582623.1	miRNA	rs12233076
2:31258483-31258487	-	mature_miRNA_variant	MODIFIER	AC009305.2	ENSG00000216093	Transcript	ENST00000401274.1	miRNA	-
2:35696478-35696478	T	non_coding_transcript_exon_variant	MODIFIER	MIR548AD	ENSG00000265301	Transcript	ENST00000584780.1	miRNA	rs918690276
2:47604856-47604856	C	non_coding_transcript_exon_variant	MODIFIER	MIR559	ENSG00000207923	Transcript	ENST00000385188.1	miRNA	rs114803590
3:129902395-129902395	A	mature_miRNA_variant	MODIFIER	AC130888.1	ENSG00000221270	Transcript	ENST00000408343.1	miRNA	rs2624583
3:175087408-175087408	T	non_coding_transcript_exon_variant	MODIFIER	MIR4789	ENSG00000264974	Transcript	ENST00000577469.1	miRNA	rs78831152
3:20179097-20179097	T	non_coding_transcript_exon_variant	MODIFIER	MIR3135A	ENSG00000266745	Transcript	ENST00000578460.1	miRNA	rs6787734
3:25810198-25810198	A	mature_miRNA_variant	MODIFIER	AC092798.1	ENSG00000263385	Transcript	ENST00000577400.1	miRNA	rs9828656
3:38948825-38948836	T	non_coding_transcript_exon_variant	MODIFIER	AC116038.1	ENSG00000215941	Transcript	ENST00000401122.1	miRNA	rs1485241738
3:75418412-75418412	C	non_coding_transcript_exon_variant	MODIFIER	AC139453.1	ENSG00000266685	Transcript	ENST00000579789.1	miRNA	rs7373100
4:12014964-12014972	AAT	non_coding_transcript_exon_variant	MODIFIER	AC097452.1	ENSG00000266669	Transcript	ENST00000582396.1	miRNA	rs200103713
4:12015035-12015046	A	mature_miRNA_variant	MODIFIER	AC097452.1	ENSG00000266669	Transcript	ENST00000582396.1	miRNA	rs1381886483
4:12015045-12015045	C	non_coding_transcript_exon_variant	MODIFIER	AC097452.1	ENSG00000266669	Transcript	ENST00000582396.1	miRNA	rs201465050
4:151560927-151560936	T	mature_miRNA_variant	MODIFIER	AC110813.1	ENSG00000221235	Transcript	ENST00000408308.1	miRNA	rs1272519625
4:154281758-154281758	A	mature_miRNA_variant	MODIFIER	AC013477.1	ENSG00000263596	Transcript	ENST00000578990.1	miRNA	rs9992482
4:160216866-160216877	GTGTG	non_coding_transcript_exon_variant	MODIFIER	AC105316.1	ENSG00000216089	Transcript	ENST00000401270.1	miRNA	-
4:160216884-160216889	GTGTGGGTGTG	mature_miRNA_variant	MODIFIER	AC105316.1	ENSG00000216089	Transcript	ENST00000401270.1	miRNA	-
4:160216892-160216897	GTGTGGGTGTG	mature_miRNA_variant	MODIFIER	AC105316.1	ENSG00000216089	Transcript	ENST00000401270.1	miRNA	-
4:4086180-4086180	T	non_coding_transcript_exon_variant	MODIFIER	AC116562.1	ENSG00000221301	Transcript	ENST00000408374.1	miRNA	rs114699543
4:6999301-6999301	T	non_coding_transcript_exon_variant	MODIFIER	AC097382.1	ENSG00000265550	Transcript	ENST00000582243.1	miRNA	rs112100953
4:9602042-9602042	T	non_coding_transcript_exon_variant	MODIFIER	AC097493.1	ENSG00000265901	Transcript	ENST00000459267.2	miRNA	rs4974826
5:125532578-125532578	G	mature_miRNA_variant	MODIFIER	AC010235.1	ENSG00000265637	Transcript	ENST00000584545.1	miRNA	rs138670170
5:159901471-159901503	CTTCAGAAAGGC	mature_miRNA_variant	MODIFIER	MIR3142	ENSG00000265237	Transcript	ENST00000582487.1	miRNA	rs772572114
5:165586494-165586499	ACACATACACA	mature_miRNA_variant	MODIFIER	AC122720.1	ENSG00000264903	Transcript	ENST00000583869.1	miRNA	-
5:165586499-165586504	CACACCCACAC	mature_miRNA_variant	MODIFIER	AC122720.1	ENSG00000264903	Transcript	ENST00000583869.1	miRNA	-
5:165586503-165586508	CACACCCACAC	mature_miRNA_variant	MODIFIER	AC122720.1	ENSG00000264903	Transcript	ENST00000583869.1	miRNA	-
5:31880169-31880169	C	mature_miRNA_variant	MODIFIER	AC025458.1	ENSG00000265561	Transcript	ENST00000579691.1	miRNA	-
5:54466544-54466544	G	mature_miRNA_variant	MODIFIER	MIR449B	ENSG00000207728	Transcript	ENST00000384995.1	miRNA	rs10061133
5:92053169-92053170	TAT	mature_miRNA_variant	MODIFIER	AC026781.1	ENSG00000221810	Transcript	ENST00000408883.1	miRNA	rs1247875369
6:105629058-105629081	T	mature_miRNA_variant	MODIFIER	AL359709.1	ENSG00000221544	Transcript	ENST00000408617.1	miRNA	rs776450178
6:167411337-167411337	A	mature_miRNA_variant	MODIFIER	MIR3939	ENSG00000265828	Transcript	ENST00000582614.1	miRNA	rs73024232
6:18572056-18572056	G	non_coding_transcript_exon_variant	MODIFIER	MIR548A1	ENSG00000207775	Transcript	ENST00000385041.1	miRNA	rs12197631
6:73972762-73972792	GGCGGCGGCGGCGGCGGCGGCGGCGGCGGCGGCGGCGGCGGC	mature_miRNA_variant	MODIFIER	AC019205.1	ENSG00000263378	Transcript	ENST00000584443.1	miRNA	rs544476875
6:73972772-73972783	GCGGCGGCGGCAGCGGCGGCGGC	mature_miRNA_variant	MODIFIER	AC019205.1	ENSG00000263378	Transcript	ENST00000584443.1	miRNA	-
6:73972785-73972792	CGGCGGCGGCGTCGGCGGC	non_coding_transcript_exon_variant	MODIFIER	AC019205.1	ENSG00000263378	Transcript	ENST00000584443.1	miRNA	-
6:73972787-73972792	GCGGCGGCGGCAGCGGC	non_coding_transcript_exon_variant	MODIFIER	AC019205.1	ENSG00000263378	Transcript	ENST00000584443.1	miRNA	-
7:102246840-102246852	-	mature_miRNA_variant	MODIFIER	AC105052.1	ENSG00000238997	Transcript	ENST00000411396.1	miRNA	-
7:107677370-107677370	A	non_coding_transcript_exon_variant	MODIFIER	AC005048.1	ENSG00000216085	Transcript	ENST00000401266.1	miRNA	rs73424716
7:7106600-7106600	A	non_coding_transcript_exon_variant	MODIFIER	MIR3683	ENSG00000266287	Transcript	ENST00000580847.1	miRNA	rs6943868
7:7107883-7107883	T	mature_miRNA_variant	MODIFIER	AC092104.5	ENSG00000266409	Transcript	ENST00000580342.1	miRNA	rs2965466
8:103137663-103137663	C	non_coding_transcript_exon_variant	MODIFIER	MIR5680	ENSG00000266756	Transcript	ENST00000577577.1	miRNA	rs12549434
8:127153949-127153949	G	non_coding_transcript_exon_variant	MODIFIER	AC090573.1	ENSG00000221706	Transcript	ENST00000408779.1	miRNA	rs67627629
8:12763399-12763400	TT	non_coding_transcript_exon_variant	MODIFIER	AC090133.1	ENSG00000264463	Transcript	ENST00000584104.1	miRNA	-
8:130509635-130509635	C	non_coding_transcript_exon_variant	MODIFIER	hsa-mir-3669	ENSG00000264680	Transcript	ENST00000582899.1	miRNA	rs111215935
8:130509642-130509642	C	non_coding_transcript_exon_variant	MODIFIER	hsa-mir-3669	ENSG00000264680	Transcript	ENST00000582899.1	miRNA	rs796368157
8:130509653-130509653	C	non_coding_transcript_exon_variant	MODIFIER	hsa-mir-3669	ENSG00000264680	Transcript	ENST00000582899.1	miRNA	rs796983598
8:130509673-130509673	G	non_coding_transcript_exon_variant	MODIFIER	hsa-mir-3669	ENSG00000264680	Transcript	ENST00000582899.1	miRNA	rs796782157
8:21013689-21013700	TGT	mature_miRNA_variant	MODIFIER	AC021613.1	ENSG00000215945	Transcript	ENST00000401126.2	miRNA	rs1298165351
8:26906402-26906402	T	mature_miRNA_variant	MODIFIER	MIR548H4	ENSG00000221616	Transcript	ENST00000408689.1	miRNA	rs73235381
8:26906437-26906437	G	non_coding_transcript_exon_variant	MODIFIER	MIR548H4	ENSG00000221616	Transcript	ENST00000408689.1	miRNA	rs184537764
9:117554489-117554489	G	non_coding_transcript_exon_variant	MODIFIER	AL390240.1	ENSG00000221734	Transcript	ENST00000408807.1	miRNA	rs78979172
9:33042145-33042147	CCC	non_coding_transcript_exon_variant	MODIFIER	AL162590.1	ENSG00000222169	Transcript	ENST00000410237.1	miRNA	rs11370763
9:66861542-66861542	A	non_coding_transcript_exon_variant	MODIFIER	AL353626.2	ENSG00000264898	Transcript	ENST00000578257.1	miRNA	rs375905274
9:68415386-68415386	A	non_coding_transcript_exon_variant	MODIFIER	MIR4477A	ENSG00000266017	Transcript	ENST00000581659.1	miRNA	rs1844035
9:97572244-97572244	A	non_coding_transcript_exon_variant	MODIFIER	MIR2278	ENSG00000252153	Transcript	ENST00000516344.1	miRNA	rs356125
NT_113930.1:168220-168220	T	non_coding_transcript_exon_variant	MODIFIER	AC011841.8	ENSG00000263455	Transcript	ENST00000580657.1	miRNA	-
NT_167213.1:171415-171415	C	non_coding_transcript_exon_variant	MODIFIER	AL592183.5	ENSG00000239060	Transcript	ENST00000459365.1	miRNA	-
NT_167213.1:174029-174029	T	non_coding_transcript_exon_variant	MODIFIER	AL592183.4	ENSG00000238664	Transcript	ENST00000459486.1	miRNA	-
NT_167223.1:17298-17298	A	non_coding_transcript_exon_variant	MODIFIER	CT978678.1	ENSG00000238643	Transcript	ENST00000459109.1	miRNA	-
NT_167223.1:17305-17305	A	non_coding_transcript_exon_variant	MODIFIER	CT978678.1	ENSG00000238643	Transcript	ENST00000459109.1	miRNA	-
NT_167235.1:11506-11506	C	mature_miRNA_variant	MODIFIER	CU459211.1	ENSG00000222670	Transcript	ENST00000410738.2	miRNA	-
X:84499142-84499180	GCGGCGGCGGCAGCGGCGGCGGCAGC	mature_miRNA_variant	MODIFIER	AC003001.1	ENSG00000264517	Transcript	ENST00000584664.1	miRNA	rs749486374
