# Supplementary material for: ΜicroRNA (miRNA) Variants in Male Infertility: Insights from Whole-Genome Sequencing
Source: Genes (Basel). 2024 Oct 29;15(11):1393. doi: 10.3390/genes15111393 (PMC11593656; doi:10.3390/genes15111393)
Supplement: Supplementary file 1 [file genes-15-01393-s001.zip › Table S2.xlsx]

## Sheet: Teratozoospermia
miRTargetLink 2.0 - Teratozoospermia
miRNA	Target / Target pathway	Support	Source	Experiment(s)	Reference - PMID
hsa-miR-1269b	EN2	Functional MTI (Weak)	MIRT102962	PAR-CLIP	23446348
hsa-miR-1269b	EN2	Functional MTI (Weak)	MIRT102962	PAR-CLIP	21572407
hsa-miR-1269b	H6PD	Functional MTI (Weak)	MIRT387963	PAR-CLIP	23592263
hsa-miR-1269b	SLC38A2	Functional MTI (Weak)	MIRT467708	PAR-CLIP	23592263
hsa-miR-1269b	FAM83G	Functional MTI (Weak)	MIRT476938	PAR-CLIP	23592263
hsa-miR-1269b	CACNA2D3	Functional MTI (Weak)	MIRT482878	PAR-CLIP	23592263
hsa-miR-1269b	SCD	Functional MTI (Weak)	MIRT488331	PAR-CLIP	23592263
hsa-miR-1269b	SCD	Functional MTI (Weak)	MIRT488331	PAR-CLIP	26701625
hsa-miR-1269b	LHFPL3	Functional MTI (Weak)	MIRT490371	PAR-CLIP	23592263
hsa-miR-1269b	FITM2	Functional MTI (Weak)	MIRT497238	PAR-CLIP	22291592
hsa-miR-1269b	C6orf120	Functional MTI (Weak)	MIRT503064	PAR-CLIP	24398324
hsa-miR-1269b	HIST1H2AG	Functional MTI (Weak)	MIRT509317	PAR-CLIP	23446348
hsa-miR-1269b	KCTD15	Functional MTI (Weak)	MIRT513835	PAR-CLIP	23446348
hsa-miR-1269b	KCTD15	Functional MTI (Weak)	MIRT513835	PAR-CLIP	22012620
hsa-miR-1269b	KCNMB1	Functional MTI (Weak)	MIRT531536	PAR-CLIP	22012620
hsa-miR-1269b	ESYT2	Functional MTI (Weak)	MIRT537565	PAR-CLIP	22012620
hsa-miR-1269b	ZNF425	Functional MTI (Weak)	MIRT572654	PAR-CLIP	20371350
hsa-miR-1269b	OPHN1	Functional MTI (Weak)	MIRT572865	PAR-CLIP	20371350
hsa-miR-1269b	SPANXN5	Functional MTI (Weak)	MIRT615521	HITS-CLIP	23824327
hsa-miR-1269b	SPANXN1	Functional MTI (Weak)	MIRT615602	HITS-CLIP	23824327
hsa-miR-1269b	MGAT5	Functional MTI (Weak)	MIRT623254	HITS-CLIP	23824327
hsa-miR-1269b	MGAT5	Functional MTI (Weak)	MIRT623254	HITS-CLIP	23313552
hsa-miR-1269b	CMKLR1	Functional MTI (Weak)	MIRT626456	HITS-CLIP	23824327
hsa-miR-1269b	OR6A2	Functional MTI (Weak)	MIRT647221	HITS-CLIP	23824327
hsa-miR-1269b	ITPRIPL1	Functional MTI (Weak)	MIRT657120	HITS-CLIP	23824327
hsa-miR-1269b	DENND6A	Functional MTI (Weak)	MIRT659109	HITS-CLIP	23824327
hsa-miR-1269b	TIAF1	Functional MTI (Weak)	MIRT665863	HITS-CLIP	23824327
hsa-miR-1269b	MYO18A	Functional MTI (Weak)	MIRT667311	HITS-CLIP	23824327
hsa-miR-1269b	PLAGL2	Functional MTI (Weak)	MIRT687219	HITS-CLIP	23313552
hsa-miR-1269b	REPIN1	Functional MTI (Weak)	MIRT690441	HITS-CLIP	23313552
hsa-miR-1269b	ACACA	Functional MTI (Weak)	MIRT693724	HITS-CLIP	23313552
hsa-miR-1269b	P2RY6	Functional MTI (Weak)	MIRT716957	HITS-CLIP	19536157
hsa-miR-1269b	RNF165	Functional MTI (Weak)	MIRT724353	HITS-CLIP	19536157
hsa-miR-1269b	CDC40	Functional MTI	MIRT733873	EMSA, Flow, Luciferase reporter assay, qRT-PCR, Western blot	27349221
hsa-miR-1269b	ATAD2B	Functional MTI (Weak)	MIRT724837	HITS-CLIP	19536157
hsa-miR-1269b	CBX6	Functional MTI (Weak)	MIRT736726	PAR-CLIP	26701625
hsa-miR-1269b	E2F6	Functional MTI (Weak)	MIRT736727	PAR-CLIP	26701625
hsa-miR-1269b	FBRS	Functional MTI (Weak)	MIRT736728	PAR-CLIP	26701625
hsa-miR-1269b	LMNB2	Functional MTI (Weak)	MIRT736729	PAR-CLIP	26701625
hsa-miR-1269b	CAB39	Functional MTI (Weak)	MIRT761769	PAR-CLIP	27292025
hsa-miR-200b-5p	BICRA	Functional MTI (Weak)	MIRT082588	PAR-CLIP	20371350
hsa-miR-200b-5p	FOXC1	Functional MTI (Weak)	MIRT099046	PAR-CLIP	23592263
hsa-miR-200b-5p	FOXC1	Functional MTI (Weak)	MIRT099046	PAR-CLIP	26701625
hsa-miR-200b-5p	UHMK1	Functional MTI (Weak)	MIRT246702	PAR-CLIP	23592263
hsa-miR-200b-5p	SUB1	Functional MTI (Weak)	MIRT358699	PAR-CLIP	23446348
hsa-miR-200b-5p	OLA1	Functional MTI (Weak)	MIRT442355	PAR-CLIP	22100165
hsa-miR-200b-5p	ZNF99	Functional MTI (Weak)	MIRT443926	PAR-CLIP	22100165
hsa-miR-200b-5p	GRPEL2	Functional MTI (Weak)	MIRT443512	PAR-CLIP	22100165
hsa-miR-200b-5p	ZNF99	Functional MTI (Weak)	MIRT443926	HITS-CLIP	23313552
hsa-miR-200b-5p	FCHO2	Functional MTI (Weak)	MIRT444652	PAR-CLIP	22100165
hsa-miR-200b-5p	ATAD5	Functional MTI (Weak)	MIRT446767	PAR-CLIP	22100165
hsa-miR-200b-5p	METTL7A	Functional MTI (Weak)	MIRT446672	PAR-CLIP	22100165
hsa-miR-200b-5p	CS	Functional MTI (Weak)	MIRT478758	PAR-CLIP	23592263
hsa-miR-200b-5p	RGL2	Functional MTI (Weak)	MIRT492426	PAR-CLIP	23592263
hsa-miR-200b-5p	XBP1P1	Functional MTI (Weak)	MIRT497981	PAR-CLIP	22291592
hsa-miR-200b-5p	CLIP1	Functional MTI (Weak)	MIRT502729	PAR-CLIP	24398324
hsa-miR-200b-5p	CLIP1	Functional MTI (Weak)	MIRT502729	PAR-CLIP	23446348
hsa-miR-200b-5p	CLIP1	Functional MTI (Weak)	MIRT502729	PAR-CLIP	21572407
hsa-miR-200b-5p	CLIP1	Functional MTI (Weak)	MIRT502729	PAR-CLIP	20371350
hsa-miR-200b-5p	C11orf74	Functional MTI (Weak)	MIRT503403	PAR-CLIP	23446348
hsa-miR-200b-5p	C11orf74	Functional MTI (Weak)	MIRT503403	PAR-CLIP, HITS-CLIP	21572407
hsa-miR-200b-5p	ZNF90	Functional MTI (Weak)	MIRT515165	PAR-CLIP	23446348
hsa-miR-200b-5p	ZNF117	Functional MTI (Weak)	MIRT518592	PAR-CLIP	23446348
hsa-miR-200b-5p	ZNF117	Functional MTI (Weak)	MIRT518592	PAR-CLIP	20371350
hsa-miR-200b-5p	CYP4F11	Functional MTI (Weak)	MIRT519213	PAR-CLIP	23446348
hsa-miR-200b-5p	CYP4F11	Functional MTI (Weak)	MIRT519213	PAR-CLIP, HITS-CLIP	21572407
hsa-miR-200b-5p	CEBPG	Functional MTI (Weak)	MIRT524511	PAR-CLIP	23446348
hsa-miR-200b-5p	CDCA4	Functional MTI (Weak)	MIRT524535	PAR-CLIP	23446348
hsa-miR-200b-5p	ZNF138	Functional MTI (Weak)	MIRT526736	PAR-CLIP	22012620
hsa-miR-200b-5p	ZNF138	Functional MTI (Weak)	MIRT526736	PAR-CLIP	20371350
hsa-miR-200b-5p	IL12RB2	Functional MTI (Weak)	MIRT531931	PAR-CLIP	22012620
hsa-miR-200b-5p	ZNF639	Functional MTI (Weak)	MIRT544831	PAR-CLIP	21572407
hsa-miR-200b-5p	WWTR1	Functional MTI (Weak)	MIRT550028	PAR-CLIP	21572407
hsa-miR-200b-5p	OTX1	Functional MTI (Weak)	MIRT550913	PAR-CLIP	21572407
hsa-miR-200b-5p	PMEPA1	Functional MTI (Weak)	MIRT555513	PAR-CLIP	21572407
hsa-miR-200b-5p	ZNF675	Functional MTI (Weak)	MIRT563650	PAR-CLIP	20371350
hsa-miR-200b-5p	THAP5	Functional MTI (Weak)	MIRT563122	PAR-CLIP	20371350
hsa-miR-200b-5p	ZNF254	Functional MTI (Weak)	MIRT563680	PAR-CLIP	20371350
hsa-miR-200b-5p	ZNF431	Functional MTI (Weak)	MIRT563955	PAR-CLIP	20371350
hsa-miR-200b-5p	ZNF431	Functional MTI (Weak)	MIRT563955	HITS-CLIP	19536157
hsa-miR-200b-5p	PPA1	Functional MTI (Weak)	MIRT573845	PAR-CLIP	20371350
hsa-miR-200b-5p	IGF2BP1	Functional MTI (Weak)	MIRT612875	HITS-CLIP	23824327
hsa-miR-200b-5p	PLEKHG7	Functional MTI (Weak)	MIRT619619	HITS-CLIP	23824327
hsa-miR-200b-5p	YAE1D1	Functional MTI (Weak)	MIRT621392	HITS-CLIP	23824327
hsa-miR-200b-5p	SLC5A8	Functional MTI (Weak)	MIRT642845	HITS-CLIP	23824327
hsa-miR-200b-5p	APOL6	Functional MTI (Weak)	MIRT643921	HITS-CLIP	23824327
hsa-miR-200b-5p	ZMAT4	Functional MTI (Weak)	MIRT651250	HITS-CLIP	23824327
hsa-miR-200b-5p	WNT16	Functional MTI (Weak)	MIRT650764	HITS-CLIP	23824327
hsa-miR-200b-5p	PLAG1	Functional MTI (Weak)	MIRT655001	HITS-CLIP	23824327
hsa-miR-200b-5p	CPS1	Functional MTI (Weak)	MIRT688709	HITS-CLIP	23313552
hsa-miR-200b-5p	SOD2	Functional MTI (Weak)	MIRT689877	HITS-CLIP	23313552
hsa-miR-200b-5p	SRXN1	Functional MTI (Weak)	MIRT691912	HITS-CLIP	23313552
hsa-miR-200b-5p	SKIL	Functional MTI (Weak)	MIRT699520	HITS-CLIP	23313552
hsa-miR-200b-5p	KLF10	Functional MTI (Weak)	MIRT702382	HITS-CLIP	23313552
hsa-miR-200b-5p	HHIP	Functional MTI (Weak)	MIRT707517	HITS-CLIP	21572407
hsa-miR-200b-5p	COBLL1	Functional MTI (Weak)	MIRT717211	HITS-CLIP	19536157
hsa-miR-200b-5p	GRHL1	Functional MTI (Weak)	MIRT721323	HITS-CLIP	19536157
hsa-miR-200b-5p	CKS2	Functional MTI (Weak)	MIRT723703	HITS-CLIP	19536157
hsa-miR-200b-5p	SOX17	Functional MTI (Weak)	MIRT723986	HITS-CLIP	19536157
hsa-miR-200b-5p	ATG12	Functional MTI	MIRT734172	Luciferase reporter assay, qRT-PCR, Western blot	26416454
hsa-miR-200b-5p	PROM1	Functional MTI	MIRT731955	Luciferase reporter assay	28362995
hsa-miR-200b-5p	RHOA	Functional MTI	MIRT735214	Immunofluorescence, Luciferase reporter assay, qRT-PCR, Western blot	25909223
hsa-miR-200b-5p	ALDOA	Functional MTI (Weak)	MIRT738774	PAR-CLIP	26701625
hsa-miR-200b-5p	MDM4	Functional MTI (Weak)	MIRT763667	PAR-CLIP	27292025
hsa-miR-200b-5p	STAR	Functional MTI (Weak)	MIRT763668	PAR-CLIP	27292025
hsa-miR-2682-3p	DYRK1A	Functional MTI (Weak)	MIRT351232	HITS-CLIP	23824327
hsa-miR-2682-3p	DYRK1A	Functional MTI (Weak)	MIRT351232	HITS-CLIP	19536157
hsa-miR-2682-3p	PIGH	Functional MTI (Weak)	MIRT450755	PAR-CLIP	22100165
hsa-miR-2682-3p	CBX5	Functional MTI (Weak)	MIRT479936	PAR-CLIP	23592263
hsa-miR-2682-3p	ACTR1A	Functional MTI (Weak)	MIRT482490	PAR-CLIP	23592263
hsa-miR-2682-3p	ACTR1A	Functional MTI (Weak)	MIRT482490	PAR-CLIP	26701625
hsa-miR-2682-3p	HNRNPA3	Functional MTI (Weak)	MIRT507007	PAR-CLIP	23446348
hsa-miR-2682-3p	DSTYK	Functional MTI (Weak)	MIRT524007	PAR-CLIP	23446348
hsa-miR-2682-3p	DSTYK	Functional MTI (Weak)	MIRT524007	HITS-CLIP	23824327
hsa-miR-2682-3p	CCND2	Functional MTI (Weak)	MIRT524550	PAR-CLIP	23446348
hsa-miR-2682-3p	CCND2	Functional MTI (Weak)	MIRT524550	PAR-CLIP	22012620
hsa-miR-2682-3p	CCND2	Functional MTI (Weak)	MIRT524550	PAR-CLIP	21572407
hsa-miR-2682-3p	CCND2	Functional MTI (Weak)	MIRT524550	PAR-CLIP	20371350
hsa-miR-2682-3p	STARD4	Functional MTI (Weak)	MIRT526243	PAR-CLIP	22012620
hsa-miR-2682-3p	MAPK14	Functional MTI (Weak)	MIRT536137	PAR-CLIP	22012620
hsa-miR-2682-3p	ANXA5	Functional MTI (Weak)	MIRT545125	PAR-CLIP	21572407
hsa-miR-2682-3p	F2RL3	Functional MTI (Weak)	MIRT552185	PAR-CLIP	21572407
hsa-miR-2682-3p	MAN2A1	Functional MTI (Weak)	MIRT556350	PAR-CLIP	21572407
hsa-miR-2682-3p	PABPC4L	Functional MTI (Weak)	MIRT563099	PAR-CLIP	20371350
hsa-miR-2682-3p	SIX4	Functional MTI (Weak)	MIRT565649	PAR-CLIP	20371350
hsa-miR-2682-3p	GABPB1	Functional MTI (Weak)	MIRT613016	HITS-CLIP	23824327
hsa-miR-2682-3p	POC5	Functional MTI (Weak)	MIRT613577	HITS-CLIP	23824327
hsa-miR-2682-3p	CISD3	Functional MTI (Weak)	MIRT615086	HITS-CLIP	23824327
hsa-miR-2682-3p	ZNF747	Functional MTI (Weak)	MIRT615385	HITS-CLIP	23824327
hsa-miR-2682-3p	DDX51	Functional MTI (Weak)	MIRT618260	HITS-CLIP	23824327
hsa-miR-2682-3p	NFAM1	Functional MTI (Weak)	MIRT620017	HITS-CLIP	23824327
hsa-miR-2682-3p	SLC35B1	Functional MTI (Weak)	MIRT621291	HITS-CLIP	23824327
hsa-miR-2682-3p	WDR12	Functional MTI (Weak)	MIRT621079	HITS-CLIP	23824327
hsa-miR-2682-3p	SP110	Functional MTI (Weak)	MIRT621112	HITS-CLIP	23824327
hsa-miR-2682-3p	CD84	Functional MTI (Weak)	MIRT624386	HITS-CLIP	23824327
hsa-miR-2682-3p	BCL9L	Functional MTI (Weak)	MIRT624578	HITS-CLIP	23824327
hsa-miR-2682-3p	NUP93	Functional MTI (Weak)	MIRT625126	HITS-CLIP	23824327
hsa-miR-2682-3p	GCNT1	Functional MTI (Weak)	MIRT625782	HITS-CLIP	23824327
hsa-miR-2682-3p	LINC00632	Functional MTI (Weak)	MIRT625902	HITS-CLIP	23824327
hsa-miR-2682-3p	PRR11	Functional MTI (Weak)	MIRT626818	HITS-CLIP	23824327
hsa-miR-2682-3p	HM13	Functional MTI (Weak)	MIRT628140	HITS-CLIP	23824327
hsa-miR-2682-3p	RAD54L2	Functional MTI (Weak)	MIRT627750	HITS-CLIP	23824327
hsa-miR-2682-3p	RAD54L2	Functional MTI (Weak)	MIRT627750	HITS-CLIP	27418678
hsa-miR-2682-3p	LGALS8	Functional MTI (Weak)	MIRT630542	HITS-CLIP	23824327
hsa-miR-2682-3p	LGALS8	Functional MTI (Weak)	MIRT630542	HITS-CLIP	19536157
hsa-miR-2682-3p	C3orf36	Functional MTI (Weak)	MIRT630563	HITS-CLIP	23824327
hsa-miR-2682-3p	C3orf36	Functional MTI (Weak)	MIRT630563	HITS-CLIP	19536157
hsa-miR-2682-3p	VTA1	Functional MTI (Weak)	MIRT632231	HITS-CLIP	23824327
hsa-miR-2682-3p	VTA1	Functional MTI (Weak)	MIRT632231	PAR-CLIP	27292025
hsa-miR-2682-3p	E2F2	Functional MTI (Weak)	MIRT632977	HITS-CLIP	23824327
hsa-miR-2682-3p	ARSE	Functional MTI (Weak)	MIRT636865	HITS-CLIP	23824327
hsa-miR-2682-3p	IDE	Functional MTI (Weak)	MIRT639703	HITS-CLIP	23824327
hsa-miR-2682-3p	CYLD	Functional MTI (Weak)	MIRT640128	HITS-CLIP	23824327
hsa-miR-2682-3p	SLAMF1	Functional MTI (Weak)	MIRT641289	HITS-CLIP	23824327
hsa-miR-2682-3p	TEX9	Functional MTI (Weak)	MIRT642558	HITS-CLIP	23824327
hsa-miR-2682-3p	FBXW8	Functional MTI (Weak)	MIRT643226	HITS-CLIP	23824327
hsa-miR-2682-3p	TMEM151B	Functional MTI (Weak)	MIRT643308	HITS-CLIP	23824327
hsa-miR-2682-3p	TMEM134	Functional MTI (Weak)	MIRT644528	HITS-CLIP	23824327
hsa-miR-2682-3p	OMA1	Functional MTI (Weak)	MIRT645806	HITS-CLIP	23824327
hsa-miR-2682-3p	ZNF621	Functional MTI (Weak)	MIRT646990	HITS-CLIP	23824327
hsa-miR-2682-3p	NADSYN1	Functional MTI (Weak)	MIRT647698	HITS-CLIP	23824327
hsa-miR-2682-3p	DZIP1L	Functional MTI (Weak)	MIRT647458	HITS-CLIP	23824327
hsa-miR-2682-3p	TMEM169	Functional MTI (Weak)	MIRT648546	HITS-CLIP	23824327
hsa-miR-2682-3p	AP1M1	Functional MTI (Weak)	MIRT648682	HITS-CLIP	23824327
hsa-miR-2682-3p	TNRC6B	Functional MTI (Weak)	MIRT652302	HITS-CLIP	23824327
hsa-miR-2682-3p	WNK1	Functional MTI (Weak)	MIRT651535	HITS-CLIP	23824327
hsa-miR-2682-3p	TIMELESS	Functional MTI (Weak)	MIRT652670	HITS-CLIP	23824327
hsa-miR-2682-3p	SYVN1	Functional MTI (Weak)	MIRT652886	HITS-CLIP	23824327
hsa-miR-2682-3p	PSMB5	Functional MTI (Weak)	MIRT654682	HITS-CLIP	23824327
hsa-miR-2682-3p	PCP4L1	Functional MTI (Weak)	MIRT655343	HITS-CLIP	23824327
hsa-miR-2682-3p	ONECUT3	Functional MTI (Weak)	MIRT655616	HITS-CLIP	23824327
hsa-miR-2682-3p	MAP3K9	Functional MTI (Weak)	MIRT656500	HITS-CLIP	23824327
hsa-miR-2682-3p	MAP1B	Functional MTI (Weak)	MIRT656515	HITS-CLIP	23824327
hsa-miR-2682-3p	LRRC55	Functional MTI (Weak)	MIRT656606	HITS-CLIP	23824327
hsa-miR-2682-3p	FAXC	Functional MTI (Weak)	MIRT658240	HITS-CLIP	23824327
hsa-miR-2682-3p	FAM221B	Functional MTI (Weak)	MIRT658388	HITS-CLIP	23824327
hsa-miR-2682-3p	FAM83D	Functional MTI (Weak)	MIRT658339	HITS-CLIP	23824327
hsa-miR-2682-3p	BNIP3L	Functional MTI (Weak)	MIRT660166	HITS-CLIP	23824327
hsa-miR-2682-3p	ANKRD52	Functional MTI (Weak)	MIRT660630	HITS-CLIP	23824327
hsa-miR-2682-3p	GALNT6	Functional MTI (Weak)	MIRT661409	HITS-CLIP	23824327
hsa-miR-2682-3p	PKHD1	Functional MTI (Weak)	MIRT666955	HITS-CLIP	23824327
hsa-miR-2682-3p	HNRNPC	Functional MTI (Weak)	MIRT667943	HITS-CLIP	23824327
hsa-miR-2682-3p	TECPR2	Functional MTI (Weak)	MIRT693418	HITS-CLIP	23313552
hsa-miR-2682-3p	SLC39A1	Functional MTI (Weak)	MIRT693597	HITS-CLIP	23313552
hsa-miR-2682-3p	WDR41	Functional MTI (Weak)	MIRT695392	HITS-CLIP	23313552
hsa-miR-2682-3p	NUDT18	Functional MTI (Weak)	MIRT708619	HITS-CLIP	19536157
hsa-miR-2682-3p	DMGDH	Functional MTI (Weak)	MIRT709578	HITS-CLIP	19536157
hsa-miR-2682-3p	VAMP1	Functional MTI (Weak)	MIRT710243	HITS-CLIP	19536157
hsa-miR-2682-3p	PAQR7	Functional MTI (Weak)	MIRT709831	HITS-CLIP	19536157
hsa-miR-2682-3p	ERO1A	Functional MTI (Weak)	MIRT713180	HITS-CLIP	19536157
hsa-miR-2682-3p	BLVRA	Functional MTI (Weak)	MIRT713062	HITS-CLIP	19536157
hsa-miR-2682-3p	MOB3A	Functional MTI (Weak)	MIRT713880	HITS-CLIP	19536157
hsa-miR-2682-3p	NXPH3	Functional MTI (Weak)	MIRT714161	HITS-CLIP	19536157
hsa-miR-2682-3p	ZBTB8B	Functional MTI (Weak)	MIRT715632	HITS-CLIP	19536157
hsa-miR-2682-3p	C1orf210	Functional MTI (Weak)	MIRT716053	HITS-CLIP	19536157
hsa-miR-2682-3p	RNF150	Functional MTI (Weak)	MIRT716084	HITS-CLIP	19536157
hsa-miR-2682-3p	IMP4	Functional MTI (Weak)	MIRT716707	HITS-CLIP	19536157
hsa-miR-2682-3p	UCHL3	Functional MTI (Weak)	MIRT717167	HITS-CLIP	19536157
hsa-miR-2682-3p	FLYWCH1	Functional MTI (Weak)	MIRT719761	HITS-CLIP	19536157
hsa-miR-2682-3p	SURF6	Functional MTI (Weak)	MIRT717420	HITS-CLIP	19536157
hsa-miR-2682-3p	ALDH5A1	Functional MTI (Weak)	MIRT717847	HITS-CLIP	19536157
hsa-miR-2682-3p	SRF	Functional MTI (Weak)	MIRT719466	HITS-CLIP	19536157
hsa-miR-2682-3p	DKK3	Functional MTI (Weak)	MIRT721536	HITS-CLIP	19536157
hsa-miR-2682-3p	KCNJ9	Functional MTI (Weak)	MIRT722468	HITS-CLIP	19536157
hsa-miR-2682-3p	TBC1D13	Functional MTI (Weak)	MIRT722212	HITS-CLIP	19536157
hsa-miR-2682-3p	CENPO	Functional MTI (Weak)	MIRT739406	PAR-CLIP	26701625
hsa-miR-2682-3p	DDX11	Functional MTI (Weak)	MIRT739407	PAR-CLIP	26701625
hsa-miR-2682-3p	ELMSAN1	Functional MTI (Weak)	MIRT739408	PAR-CLIP	26701625
hsa-miR-2682-3p	ELMSAN1	Functional MTI (Weak)	MIRT739408	PAR-CLIP	27292025
hsa-miR-2682-3p	GLG1	Functional MTI (Weak)	MIRT739409	PAR-CLIP	26701625
hsa-miR-2682-3p	GLIS2	Functional MTI (Weak)	MIRT739410	PAR-CLIP	26701625
hsa-miR-2682-3p	ABHD18	Functional MTI (Weak)	MIRT764277	PAR-CLIP	27292025
hsa-miR-2682-3p	RNF39	Functional MTI (Weak)	MIRT764278	PAR-CLIP	27292025
hsa-miR-2682-3p	TBC1D24	Functional MTI (Weak)	MIRT764279	PAR-CLIP	27292025
hsa-miR-2682-3p	ATXN2	Functional MTI (Weak)	MIRT784353	HITS-CLIP	27418678
hsa-miR-2682-3p	C21orf91	Functional MTI (Weak)	MIRT784354	HITS-CLIP	27418678
hsa-miR-2682-3p	GABPB2	Functional MTI (Weak)	MIRT784355	HITS-CLIP	27418678
hsa-miR-2682-5p	ARL5B	Functional MTI (Weak)	MIRT056018	PAR-CLIP	23446348
hsa-miR-2682-5p	BTG2	Functional MTI (Weak)	MIRT061591	PAR-CLIP	23592263
hsa-miR-2682-5p	BTG2	Functional MTI (Weak)	MIRT061591	PAR-CLIP	24398324
hsa-miR-2682-5p	BTG2	Functional MTI (Weak)	MIRT061591	PAR-CLIP	20371350
hsa-miR-2682-5p	BTG2	Functional MTI (Weak)	MIRT061591	PAR-CLIP	26701625
hsa-miR-2682-5p	BTG2	Functional MTI (Weak)	MIRT061591	PAR-CLIP	27292025
hsa-miR-2682-5p	HOXC8	Functional MTI (Weak)	MIRT065792	PAR-CLIP	22291592
hsa-miR-2682-5p	HOXC8	Functional MTI (Weak)	MIRT065792	PAR-CLIP	23446348
hsa-miR-2682-5p	HOXC8	Functional MTI (Weak)	MIRT065792	PAR-CLIP	21572407
hsa-miR-2682-5p	MTDH	Functional MTI (Weak)	MIRT106664	PAR-CLIP	23592263
hsa-miR-2682-5p	MYC	Functional MTI (Weak)	MIRT105107	TRAP	24510096
hsa-miR-2682-5p	MYC	Functional MTI (Weak)	MIRT105107	PAR-CLIP	24398324
hsa-miR-2682-5p	MYC	Functional MTI (Weak)	MIRT105107	PAR-CLIP, HITS-CLIP	21572407
hsa-miR-2682-5p	MYC	Functional MTI (Weak)	MIRT105107	PAR-CLIP	20371350
hsa-miR-2682-5p	MYC	Functional MTI (Weak)	MIRT105107	PAR-CLIP	26701625
hsa-miR-2682-5p	MTDH	Functional MTI (Weak)	MIRT106664	PAR-CLIP	24398324
hsa-miR-2682-5p	MTDH	Functional MTI (Weak)	MIRT106664	PAR-CLIP	23446348
hsa-miR-2682-5p	MTDH	Functional MTI (Weak)	MIRT106664	PAR-CLIP	21572407
hsa-miR-2682-5p	XRCC6	Functional MTI (Weak)	MIRT254787	PAR-CLIP	23592263
hsa-miR-2682-5p	XRCC6	Functional MTI (Weak)	MIRT254787	PAR-CLIP	23446348
hsa-miR-2682-5p	XRCC6	Functional MTI (Weak)	MIRT254787	PAR-CLIP	20371350
hsa-miR-2682-5p	XRCC6	Functional MTI (Weak)	MIRT254787	PAR-CLIP	26701625
hsa-miR-2682-5p	XRCC6	Functional MTI (Weak)	MIRT254787	PAR-CLIP	27292025
hsa-miR-2682-5p	TGFBR2	Functional MTI (Weak)	MIRT307057	PAR-CLIP	22012620
hsa-miR-2682-5p	MARVELD2	Functional MTI (Weak)	MIRT314161	PAR-CLIP	21572407
hsa-miR-2682-5p	SLC29A1	Functional MTI (Weak)	MIRT317933	PAR-CLIP	20371350
hsa-miR-2682-5p	SLC29A1	Functional MTI (Weak)	MIRT317933	PAR-CLIP	26701625
hsa-miR-2682-5p	EVI5L	Functional MTI (Weak)	MIRT349239	PAR-CLIP	21572407
hsa-miR-2682-5p	TNFAIP2	Functional MTI (Weak)	MIRT395053	PAR-CLIP	22291592
hsa-miR-2682-5p	MFSD8	Functional MTI (Weak)	MIRT447168	PAR-CLIP	22100165
hsa-miR-2682-5p	RPS19	Functional MTI (Weak)	MIRT451114	PAR-CLIP	23592263
hsa-miR-2682-5p	HIRIP3	Functional MTI (Weak)	MIRT451594	PAR-CLIP	23592263
hsa-miR-2682-5p	CNOT4	Functional MTI (Weak)	MIRT453173	PAR-CLIP	23592263
hsa-miR-2682-5p	CNOT4	Functional MTI (Weak)	MIRT453173	PAR-CLIP	21572407
hsa-miR-2682-5p	CNOT4	Functional MTI (Weak)	MIRT453173	PAR-CLIP	20371350
hsa-miR-2682-5p	CNOT4	Functional MTI (Weak)	MIRT453173	PAR-CLIP	27292025
hsa-miR-2682-5p	SPAM1	Functional MTI (Weak)	MIRT456970	PAR-CLIP	23592263
hsa-miR-2682-5p	ZNF264	Functional MTI (Weak)	MIRT461144	PAR-CLIP	23592263
hsa-miR-2682-5p	ZNF317	Functional MTI (Weak)	MIRT461883	PAR-CLIP	23592263
hsa-miR-2682-5p	EFNB1	Functional MTI (Weak)	MIRT462757	PAR-CLIP	23592263
hsa-miR-2682-5p	PRICKLE4	Functional MTI (Weak)	MIRT465529	PAR-CLIP	23592263
hsa-miR-2682-5p	PPP1R11	Functional MTI (Weak)	MIRT470486	PAR-CLIP	23592263
hsa-miR-2682-5p	PPP1R11	Functional MTI (Weak)	MIRT470486	PAR-CLIP	27292025
hsa-miR-2682-5p	KCTD5	Functional MTI (Weak)	MIRT474889	PAR-CLIP	23592263
hsa-miR-2682-5p	IFNLR1	Functional MTI (Weak)	MIRT475347	PAR-CLIP	23592263
hsa-miR-2682-5p	ETF1	Functional MTI (Weak)	MIRT477238	PAR-CLIP	23592263
hsa-miR-2682-5p	ETF1	Functional MTI (Weak)	MIRT477238	PAR-CLIP	27292025
hsa-miR-2682-5p	CTDNEP1	Functional MTI (Weak)	MIRT478654	PAR-CLIP	23592263
hsa-miR-2682-5p	CDK6	Functional MTI (Weak)	MIRT479469	PAR-CLIP	23592263
hsa-miR-2682-5p	BTRC	Functional MTI (Weak)	MIRT480602	PAR-CLIP	23592263
hsa-miR-2682-5p	ARIH2	Functional MTI (Weak)	MIRT481574	PAR-CLIP	23592263
hsa-miR-2682-5p	ARPP19	Functional MTI (Weak)	MIRT486073	PAR-CLIP	23592263
hsa-miR-2682-5p	ARPP19	Functional MTI (Weak)	MIRT486073	PAR-CLIP	20371350
hsa-miR-2682-5p	ARPP19	Functional MTI (Weak)	MIRT486073	PAR-CLIP	26701625
hsa-miR-2682-5p	ARPP19	Functional MTI (Weak)	MIRT486073	PAR-CLIP	27292025
hsa-miR-2682-5p	ANKRD42	Functional MTI (Weak)	MIRT487468	PAR-CLIP	23592263
hsa-miR-2682-5p	MALT1	Functional MTI (Weak)	MIRT488803	PAR-CLIP	23592263
hsa-miR-2682-5p	KCNJ11	Functional MTI (Weak)	MIRT488969	PAR-CLIP	23592263
hsa-miR-2682-5p	KCNJ11	Functional MTI (Weak)	MIRT488969	PAR-CLIP	23446348
hsa-miR-2682-5p	KCNJ11	Functional MTI (Weak)	MIRT488969	PAR-CLIP	22012620
hsa-miR-2682-5p	KCNJ11	Functional MTI (Weak)	MIRT488969	PAR-CLIP	20371350
hsa-miR-2682-5p	KCNJ11	Functional MTI (Weak)	MIRT488969	PAR-CLIP	26701625
hsa-miR-2682-5p	KCNJ11	Functional MTI (Weak)	MIRT488969	PAR-CLIP	27292025
hsa-miR-2682-5p	ZNF546	Functional MTI (Weak)	MIRT495772	PAR-CLIP	22291592
hsa-miR-2682-5p	PNMA8B	Functional MTI (Weak)	MIRT495459	PAR-CLIP	22291592
hsa-miR-2682-5p	ARHGAP1	Functional MTI (Weak)	MIRT494735	PAR-CLIP	23592263
hsa-miR-2682-5p	ARHGAP1	Functional MTI (Weak)	MIRT494735	PAR-CLIP	21572407
hsa-miR-2682-5p	ARHGAP1	Functional MTI (Weak)	MIRT494735	PAR-CLIP	20371350
hsa-miR-2682-5p	ARHGAP1	Functional MTI (Weak)	MIRT494735	PAR-CLIP	27292025
hsa-miR-2682-5p	VTI1B	Functional MTI (Weak)	MIRT495491	PAR-CLIP	22291592
hsa-miR-2682-5p	AGO1	Functional MTI (Weak)	MIRT495726	PAR-CLIP	22291592
hsa-miR-2682-5p	AGO1	Functional MTI (Weak)	MIRT495726	HITS-CLIP	27418678
hsa-miR-2682-5p	RBL1	Functional MTI (Weak)	MIRT496137	PAR-CLIP	22291592
hsa-miR-2682-5p	ATP1B4	Functional MTI (Weak)	MIRT496076	PAR-CLIP	22291592
hsa-miR-2682-5p	MRPL12	Functional MTI (Weak)	MIRT495804	PAR-CLIP	22291592
hsa-miR-2682-5p	TMEM151A	Functional MTI (Weak)	MIRT495824	PAR-CLIP	22291592
hsa-miR-2682-5p	TRIM73	Functional MTI (Weak)	MIRT496179	PAR-CLIP	22291592
hsa-miR-2682-5p	SNX17	Functional MTI (Weak)	MIRT496100	PAR-CLIP	22291592
hsa-miR-2682-5p	SHROOM2	Functional MTI (Weak)	MIRT496262	PAR-CLIP	22291592
hsa-miR-2682-5p	TRIM74	Functional MTI (Weak)	MIRT496233	PAR-CLIP	22291592
hsa-miR-2682-5p	SLC2A13	Functional MTI (Weak)	MIRT496277	PAR-CLIP	22291592
hsa-miR-2682-5p	BAZ2A	Functional MTI (Weak)	MIRT496289	PAR-CLIP	22291592
hsa-miR-2682-5p	EBI3	Functional MTI (Weak)	MIRT496542	PAR-CLIP	22291592
hsa-miR-2682-5p	MAST3	Functional MTI (Weak)	MIRT496497	PAR-CLIP	22291592
hsa-miR-2682-5p	TAGLN	Functional MTI (Weak)	MIRT496608	PAR-CLIP	22291592
hsa-miR-2682-5p	LITAF	Functional MTI (Weak)	MIRT498850	PAR-CLIP	24398324
hsa-miR-2682-5p	LITAF	Functional MTI (Weak)	MIRT498850	PAR-CLIP	23446348
hsa-miR-2682-5p	XBP1P1	Functional MTI (Weak)	MIRT500557	PAR-CLIP	24398324
hsa-miR-2682-5p	XBP1P1	Functional MTI (Weak)	MIRT500557	PAR-CLIP	21572407
hsa-miR-2682-5p	XBP1P1	Functional MTI (Weak)	MIRT500557	PAR-CLIP	20371350
hsa-miR-2682-5p	GIGYF1	Functional MTI (Weak)	MIRT502345	PAR-CLIP	24398324
hsa-miR-2682-5p	GIGYF1	Functional MTI (Weak)	MIRT502345	PAR-CLIP	23446348
hsa-miR-2682-5p	CAMSAP2	Functional MTI (Weak)	MIRT503038	PAR-CLIP	24398324
hsa-miR-2682-5p	TMEM167A	Functional MTI (Weak)	MIRT505363	PAR-CLIP	23446348
hsa-miR-2682-5p	TMEM167A	Functional MTI (Weak)	MIRT505363	PAR-CLIP	26701625
hsa-miR-2682-5p	FERMT2	Functional MTI (Weak)	MIRT507270	PAR-CLIP	23446348
hsa-miR-2682-5p	CXorf38	Functional MTI (Weak)	MIRT508981	PAR-CLIP	23446348
hsa-miR-2682-5p	ZDHHC18	Functional MTI (Weak)	MIRT510468	PAR-CLIP	23446348
hsa-miR-2682-5p	MAP3K7	Functional MTI (Weak)	MIRT512941	PAR-CLIP	23446348
hsa-miR-2682-5p	MAP3K7	Functional MTI (Weak)	MIRT512941	PAR-CLIP	20371350
hsa-miR-2682-5p	C18orf32	Functional MTI (Weak)	MIRT525298	PAR-CLIP	22012620
hsa-miR-2682-5p	ZNF582	Functional MTI (Weak)	MIRT530766	PAR-CLIP	22012620
hsa-miR-2682-5p	TBC1D1	Functional MTI (Weak)	MIRT531962	PAR-CLIP	22012620
hsa-miR-2682-5p	XIAP	Functional MTI (Weak)	MIRT542618	PAR-CLIP	21572407
hsa-miR-2682-5p	IGF1R	Functional MTI (Weak)	MIRT547844	PAR-CLIP	21572407
hsa-miR-2682-5p	GOLIM4	Functional MTI (Weak)	MIRT548042	PAR-CLIP	21572407
hsa-miR-2682-5p	ORC4	Functional MTI (Weak)	MIRT550428	PAR-CLIP	21572407
hsa-miR-2682-5p	EPM2AIP1	Functional MTI (Weak)	MIRT551373	PAR-CLIP	21572407
hsa-miR-2682-5p	EPM2AIP1	Functional MTI (Weak)	MIRT551373	PAR-CLIP	27292025
hsa-miR-2682-5p	HDGFL2	Functional MTI (Weak)	MIRT551591	PAR-CLIP	21572407
hsa-miR-2682-5p	UBXN2A	Functional MTI (Weak)	MIRT553093	PAR-CLIP	21572407
hsa-miR-2682-5p	UBXN2A	Functional MTI (Weak)	MIRT553093	PAR-CLIP	20371350
hsa-miR-2682-5p	PAPD7	Functional MTI (Weak)	MIRT555847	PAR-CLIP	21572407
hsa-miR-2682-5p	PAPD7	Functional MTI (Weak)	MIRT555847	PAR-CLIP	20371350
hsa-miR-2682-5p	HIF1A	Functional MTI (Weak)	MIRT557314	PAR-CLIP	21572407
hsa-miR-2682-5p	GXYLT2	Functional MTI (Weak)	MIRT557430	PAR-CLIP	21572407
hsa-miR-2682-5p	ATXN1	Functional MTI (Weak)	MIRT559318	PAR-CLIP	21572407
hsa-miR-2682-5p	TROVE2	Functional MTI (Weak)	MIRT565216	PAR-CLIP	20371350
hsa-miR-2682-5p	PTAR1	Functional MTI (Weak)	MIRT566264	PAR-CLIP	20371350
hsa-miR-2682-5p	VASN	Functional MTI (Weak)	MIRT574105	PAR-CLIP	20371350
hsa-miR-2682-5p	ITGA11	Functional MTI (Weak)	MIRT608811	HITS-CLIP	24906430
hsa-miR-2682-5p	ITGA11	Functional MTI (Weak)	MIRT608811	HITS-CLIP	23313552
hsa-miR-2682-5p	ITGA11	Functional MTI (Weak)	MIRT608811	HITS-CLIP	27418678
hsa-miR-2682-5p	DDA1	Functional MTI (Weak)	MIRT613167	HITS-CLIP	23824327
hsa-miR-2682-5p	IRF2BPL	Functional MTI (Weak)	MIRT614599	HITS-CLIP	23824327
hsa-miR-2682-5p	IRF2BPL	Functional MTI (Weak)	MIRT614599	PAR-CLIP	26701625
hsa-miR-2682-5p	IRF2BPL	Functional MTI (Weak)	MIRT614599	HITS-CLIP	27418678
hsa-miR-2682-5p	ZSCAN29	Functional MTI (Weak)	MIRT636055	HITS-CLIP	23824327
hsa-miR-2682-5p	ZSCAN29	Functional MTI (Weak)	MIRT636055	HITS-CLIP	23313552
hsa-miR-2682-5p	PURA	Functional MTI (Weak)	MIRT654598	HITS-CLIP	23824327
hsa-miR-2682-5p	ZNF451	Functional MTI (Weak)	MIRT671747	HITS-CLIP	23824327
hsa-miR-2682-5p	RHOG	Functional MTI (Weak)	MIRT693800	HITS-CLIP	23313552
hsa-miR-2682-5p	ATXN1L	Functional MTI (Weak)	MIRT739411	PAR-CLIP	26701625
hsa-miR-2682-5p	CDCP1	Functional MTI (Weak)	MIRT739412	PAR-CLIP	26701625
hsa-miR-2682-5p	CERS2	Functional MTI (Weak)	MIRT739413	PAR-CLIP	26701625
hsa-miR-2682-5p	CERS2	Functional MTI (Weak)	MIRT739413	PAR-CLIP	27292025
hsa-miR-2682-5p	DYRK3	Functional MTI (Weak)	MIRT739414	PAR-CLIP	26701625
hsa-miR-2682-5p	ESS2	Functional MTI (Weak)	MIRT739415	PAR-CLIP	26701625
hsa-miR-2682-5p	JADE2	Functional MTI (Weak)	MIRT739416	PAR-CLIP	26701625
hsa-miR-2682-5p	LPCAT2	Functional MTI (Weak)	MIRT739417	PAR-CLIP	26701625
hsa-miR-2682-5p	MAP4	Functional MTI (Weak)	MIRT739418	PAR-CLIP	26701625
hsa-miR-2682-5p	MLLT1	Functional MTI (Weak)	MIRT739419	PAR-CLIP	26701625
hsa-miR-2682-5p	NFE2L1	Functional MTI (Weak)	MIRT739420	PAR-CLIP	26701625
hsa-miR-2682-5p	PEAK1	Functional MTI (Weak)	MIRT739421	PAR-CLIP	26701625
hsa-miR-2682-5p	POLR2F	Functional MTI (Weak)	MIRT739422	PAR-CLIP	26701625
hsa-miR-2682-5p	PRAG1	Functional MTI (Weak)	MIRT739423	PAR-CLIP	26701625
hsa-miR-2682-5p	RAB11FIP4	Functional MTI (Weak)	MIRT739424	PAR-CLIP	26701625
hsa-miR-2682-5p	RBM23	Functional MTI (Weak)	MIRT739425	PAR-CLIP	26701625
hsa-miR-2682-5p	SAMD4B	Functional MTI (Weak)	MIRT739426	PAR-CLIP	26701625
hsa-miR-2682-5p	TMEM246	Functional MTI (Weak)	MIRT739427	PAR-CLIP	26701625
hsa-miR-2682-5p	ULBP2	Functional MTI (Weak)	MIRT739428	PAR-CLIP	26701625
hsa-miR-2682-5p	YKT6	Functional MTI (Weak)	MIRT739429	PAR-CLIP	26701625
hsa-miR-2682-5p	CYP27B1	Functional MTI (Weak)	MIRT764280	PAR-CLIP	27292025
hsa-miR-2682-5p	NCOA4	Functional MTI (Weak)	MIRT764281	PAR-CLIP	27292025
hsa-miR-2682-5p	NEURL4	Functional MTI (Weak)	MIRT764282	PAR-CLIP	27292025
hsa-miR-2682-5p	POU4F1	Functional MTI (Weak)	MIRT764283	PAR-CLIP	27292025
hsa-miR-2682-5p	GABRB1	Functional MTI (Weak)	MIRT784356	HITS-CLIP	27418678
hsa-miR-2682-5p	TESPA1	Functional MTI (Weak)	MIRT784357	HITS-CLIP	27418678
hsa-miR-2682-5p	ZNF708	Functional MTI (Weak)	MIRT784358	HITS-CLIP	27418678
hsa-miR-2682-5p	RASSF4	Functional MTI (Weak)	MIRT790200	HITS-CLIP	28735896
hsa-miR-3135a	SETD5	Functional MTI (Weak)	MIRT092740	PAR-CLIP	23592263
hsa-miR-3135a	SETD5	Functional MTI (Weak)	MIRT092740	PAR-CLIP	21572407
hsa-miR-3135a	PCMT1	Functional MTI (Weak)	MIRT098840	PAR-CLIP	21572407
hsa-miR-3135a	TMEM214	Functional MTI (Weak)	MIRT462095	PAR-CLIP	23592263
hsa-miR-3135a	SLC7A5	Functional MTI (Weak)	MIRT467617	PAR-CLIP	23592263
hsa-miR-3135a	SLC7A5	Functional MTI (Weak)	MIRT467617	PAR-CLIP	26701625
hsa-miR-3135a	PGM2L1	Functional MTI (Weak)	MIRT471258	PAR-CLIP	23592263
hsa-miR-3135a	KLF10	Functional MTI (Weak)	MIRT474676	PAR-CLIP	23592263
hsa-miR-3135a	KLF10	Functional MTI (Weak)	MIRT474676	PAR-CLIP	20371350
hsa-miR-3135a	KCTD5	Functional MTI (Weak)	MIRT474882	PAR-CLIP	23592263
hsa-miR-3135a	KCTD5	Functional MTI (Weak)	MIRT474882	PAR-CLIP	24398324
hsa-miR-3135a	DESI1	Functional MTI (Weak)	MIRT495898	PAR-CLIP	22291592
hsa-miR-3135a	IKZF3	Functional MTI (Weak)	MIRT511377	PAR-CLIP	23446348
hsa-miR-3135a	SLC8A1	Functional MTI (Weak)	MIRT534180	PAR-CLIP	22012620
hsa-miR-3135a	CEP104	Functional MTI (Weak)	MIRT540056	PAR-CLIP	21572407
hsa-miR-3135a	CEP104	Functional MTI (Weak)	MIRT540056	PAR-CLIP	27292025
hsa-miR-3135a	ZNF71	Functional MTI (Weak)	MIRT540465	PAR-CLIP	21572407
hsa-miR-3135a	GSTM4	Functional MTI (Weak)	MIRT540184	PAR-CLIP	21572407
hsa-miR-3135a	GTF2B	Functional MTI (Weak)	MIRT540147	PAR-CLIP	21572407
hsa-miR-3135a	GTF2B	Functional MTI (Weak)	MIRT540147	HITS-CLIP	23706177
hsa-miR-3135a	GTF2B	Functional MTI (Weak)	MIRT540147	PAR-CLIP	27292025
hsa-miR-3135a	ERCC1	Functional MTI (Weak)	MIRT540584	PAR-CLIP	21572407
hsa-miR-3135a	ERCC1	Functional MTI (Weak)	MIRT540584	HITS-CLIP	23706177
hsa-miR-3135a	SYNJ2BP	Functional MTI (Weak)	MIRT542407	PAR-CLIP	21572407
hsa-miR-3135a	SYNJ2BP	Functional MTI (Weak)	MIRT542407	PAR-CLIP	27292025
hsa-miR-3135a	TAF11	Functional MTI (Weak)	MIRT542657	PAR-CLIP	21572407
hsa-miR-3135a	WDR12	Functional MTI (Weak)	MIRT542390	PAR-CLIP	21572407
hsa-miR-3135a	WDR12	Functional MTI (Weak)	MIRT542390	PAR-CLIP	27292025
hsa-miR-3135a	C9orf64	Functional MTI (Weak)	MIRT544052	PAR-CLIP, HITS-CLIP	21572407
hsa-miR-3135a	AGBL5	Functional MTI (Weak)	MIRT551350	PAR-CLIP	21572407
hsa-miR-3135a	KLHL28	Functional MTI (Weak)	MIRT556685	PAR-CLIP	21572407
hsa-miR-3135a	RAD54L2	Functional MTI (Weak)	MIRT561678	PAR-CLIP	20371350
hsa-miR-3135a	SYNPO2L	Functional MTI (Weak)	MIRT610461	HITS-CLIP	23824327
hsa-miR-3135a	SYNPO2L	Functional MTI (Weak)	MIRT610461	HITS-CLIP	23313552
hsa-miR-3135a	SRRD	Functional MTI (Weak)	MIRT632361	HITS-CLIP	23824327
hsa-miR-3135a	ARSK	Functional MTI (Weak)	MIRT636713	HITS-CLIP	23824327
hsa-miR-3135a	PPM1D	Functional MTI (Weak)	MIRT637684	HITS-CLIP	23824327
hsa-miR-3135a	KIAA1143	Functional MTI (Weak)	MIRT648531	HITS-CLIP	23824327
hsa-miR-3135a	ELK1	Functional MTI (Weak)	MIRT658732	HITS-CLIP	23824327
hsa-miR-3135a	RNF115	Functional MTI (Weak)	MIRT666554	HITS-CLIP	23824327
hsa-miR-3135a	RNF115	Functional MTI (Weak)	MIRT666554	PAR-CLIP	27292025
hsa-miR-3135a	KNSTRN	Functional MTI (Weak)	MIRT667689	HITS-CLIP	23824327
hsa-miR-3135a	KNSTRN	Functional MTI (Weak)	MIRT667689	PAR-CLIP	27292025
hsa-miR-3135a	GDE1	Functional MTI (Weak)	MIRT668169	HITS-CLIP	23824327
hsa-miR-3135a	DNAL1	Functional MTI (Weak)	MIRT668692	HITS-CLIP	23824327
hsa-miR-3135a	DYRK1A	Functional MTI (Weak)	MIRT668634	HITS-CLIP	23824327
hsa-miR-3135a	GMCL1	Functional MTI (Weak)	MIRT679412	HITS-CLIP	23824327
hsa-miR-3135a	GINM1	Functional MTI (Weak)	MIRT693281	HITS-CLIP	23313552
hsa-miR-3135a	SLC2A5	Functional MTI (Weak)	MIRT692259	HITS-CLIP	23313552
hsa-miR-3135a	TNFRSF13C	Functional MTI (Weak)	MIRT698158	HITS-CLIP	23313552
hsa-miR-3135a	ARHGEF18	Functional MTI (Weak)	MIRT705567	HITS-CLIP	23313552
hsa-miR-3135a	PLEKHG5	Functional MTI (Weak)	MIRT740118	PAR-CLIP	26701625
hsa-miR-3135a	PRMT1	Functional MTI (Weak)	MIRT740119	PAR-CLIP	26701625
hsa-miR-3135a	SELENON	Functional MTI (Weak)	MIRT740120	PAR-CLIP	26701625
hsa-miR-3135a	SLC16A3	Functional MTI (Weak)	MIRT740121	PAR-CLIP	26701625
hsa-miR-3135a	TOR4A	Functional MTI (Weak)	MIRT740122	PAR-CLIP	26701625
hsa-miR-3135a	CCND1	Functional MTI (Weak)	MIRT764900	PAR-CLIP	27292025
hsa-miR-3135a	CDCP1	Functional MTI (Weak)	MIRT764901	PAR-CLIP	27292025
hsa-miR-3135a	COX18	Functional MTI (Weak)	MIRT764902	PAR-CLIP	27292025
hsa-miR-3135a	EDC3	Functional MTI (Weak)	MIRT764903	PAR-CLIP	27292025
hsa-miR-3135a	IMPACT	Functional MTI (Weak)	MIRT764904	PAR-CLIP	27292025
hsa-miR-3135a	KIAA1324	Functional MTI (Weak)	MIRT764905	PAR-CLIP	27292025
hsa-miR-3135a	BTBD19	Functional MTI (Weak)	MIRT784606	HITS-CLIP	27418678
hsa-miR-3135a	MARCH6	Functional MTI (Weak)	MIRT784607	HITS-CLIP	27418678
hsa-miR-3171	MAPRE2	Functional MTI (Weak)	MIRT117345	PAR-CLIP	21572407
hsa-miR-3171	ARID3A	Functional MTI (Weak)	MIRT152426	PAR-CLIP	23592263
hsa-miR-3171	SET	Functional MTI (Weak)	MIRT227670	PAR-CLIP	20371350
hsa-miR-3171	PVR	Functional MTI (Weak)	MIRT293606	PAR-CLIP	21572407
hsa-miR-3171	TFDP2	Functional MTI (Weak)	MIRT442923	PAR-CLIP	22100165
hsa-miR-3171	RSF1	Functional MTI (Weak)	MIRT447007	PAR-CLIP	22100165
hsa-miR-3171	ZHX3	Functional MTI (Weak)	MIRT450195	PAR-CLIP	22100165
hsa-miR-3171	COL4A5	Functional MTI (Weak)	MIRT450883	PAR-CLIP	22100165
hsa-miR-3171	ZNF641	Functional MTI (Weak)	MIRT459707	PAR-CLIP	23592263
hsa-miR-3171	SRI	Functional MTI (Weak)	MIRT467111	PAR-CLIP	23592263
hsa-miR-3171	SFXN1	Functional MTI (Weak)	MIRT468271	PAR-CLIP	23592263
hsa-miR-3171	WDR82P1	Functional MTI (Weak)	MIRT484168	PAR-CLIP	23592263
hsa-miR-3171	WDR82P1	Functional MTI (Weak)	MIRT484168	PAR-CLIP	23446348
hsa-miR-3171	WDR82P1	Functional MTI (Weak)	MIRT484168	PAR-CLIP	22012620
hsa-miR-3171	WDR82P1	Functional MTI (Weak)	MIRT484168	PAR-CLIP	21572407
hsa-miR-3171	H3F3B	Functional MTI (Weak)	MIRT502274	PAR-CLIP	24398324
hsa-miR-3171	H3F3B	Functional MTI (Weak)	MIRT502274	PAR-CLIP	20371350
hsa-miR-3171	RTL8A	Functional MTI (Weak)	MIRT504190	PAR-CLIP	23446348
hsa-miR-3171	CMPK1	Functional MTI (Weak)	MIRT507718	PAR-CLIP	23446348
hsa-miR-3171	CMPK1	Functional MTI (Weak)	MIRT507718	PAR-CLIP	21572407
hsa-miR-3171	CMPK1	Functional MTI (Weak)	MIRT507718	PAR-CLIP	20371350
hsa-miR-3171	JARID2	Functional MTI (Weak)	MIRT513852	PAR-CLIP	23446348
hsa-miR-3171	JARID2	Functional MTI (Weak)	MIRT513852	PAR-CLIP	22012620
hsa-miR-3171	JARID2	Functional MTI (Weak)	MIRT513852	PAR-CLIP	21572407
hsa-miR-3171	JARID2	Functional MTI (Weak)	MIRT513852	PAR-CLIP	20371350
hsa-miR-3171	PIAS1	Functional MTI (Weak)	MIRT521900	PAR-CLIP	23446348
hsa-miR-3171	SPA17	Functional MTI (Weak)	MIRT525975	PAR-CLIP	22012620
hsa-miR-3171	RORA	Functional MTI (Weak)	MIRT534599	PAR-CLIP	22012620
hsa-miR-3171	ESYT2	Functional MTI (Weak)	MIRT537572	PAR-CLIP	22012620
hsa-miR-3171	ANKRD44	Functional MTI (Weak)	MIRT539261	PAR-CLIP	22012620
hsa-miR-3171	SRSF11	Functional MTI (Weak)	MIRT544214	PAR-CLIP	21572407
hsa-miR-3171	SRSF11	Functional MTI (Weak)	MIRT544214	PAR-CLIP	20371350
hsa-miR-3171	SUPT7L	Functional MTI (Weak)	MIRT553877	PAR-CLIP	21572407
hsa-miR-3171	SUPT7L	Functional MTI (Weak)	MIRT553877	PAR-CLIP	20371350
hsa-miR-3171	CCDC80	Functional MTI (Weak)	MIRT564547	PAR-CLIP	20371350
hsa-miR-3171	SYT9	Functional MTI (Weak)	MIRT571228	PAR-CLIP	20371350
hsa-miR-3171	H3F3C	Functional MTI (Weak)	MIRT572016	PAR-CLIP	20371350
hsa-miR-3171	EIF4EBP2	Functional MTI (Weak)	MIRT613116	HITS-CLIP	23824327
hsa-miR-3171	MMP16	Functional MTI (Weak)	MIRT629028	HITS-CLIP	23824327
hsa-miR-3171	MMP16	Functional MTI (Weak)	MIRT629028	HITS-CLIP	19536157
hsa-miR-3171	CD59	Functional MTI (Weak)	MIRT635228	HITS-CLIP	23824327
hsa-miR-3171	POLA2	Functional MTI (Weak)	MIRT641493	HITS-CLIP	23824327
hsa-miR-3171	ZNF431	Functional MTI (Weak)	MIRT648008	HITS-CLIP	23824327
hsa-miR-3171	ZNF544	Functional MTI (Weak)	MIRT697344	HITS-CLIP	23313552
hsa-miR-3171	PDE3A	Functional MTI (Weak)	MIRT700991	HITS-CLIP	23313552
hsa-miR-3171	ATP2A2	Functional MTI (Weak)	MIRT705320	HITS-CLIP	23313552
hsa-miR-3171	CHD9	Functional MTI (Weak)	MIRT704714	HITS-CLIP	23313552
hsa-miR-3171	ATP1B3	Functional MTI (Weak)	MIRT705387	HITS-CLIP	23313552
hsa-miR-3171	NUDT7	Functional MTI (Weak)	MIRT715811	HITS-CLIP	19536157
hsa-miR-3171	FRYL	Functional MTI (Weak)	MIRT740604	PAR-CLIP	26701625
hsa-miR-3171	PHF12	Functional MTI (Weak)	MIRT740605	PAR-CLIP	26701625
hsa-miR-3171	TSR1	Functional MTI (Weak)	MIRT765221	PAR-CLIP	27292025
hsa-miR-3171	CHRFAM7A	Functional MTI (Weak)	MIRT784734	HITS-CLIP	27418678
hsa-miR-3171	GLP1R	Functional MTI (Weak)	MIRT784735	HITS-CLIP	27418678
hsa-miR-3652	BIRC5	Functional MTI (Weak)	MIRT079082	PAR-CLIP	23446348
hsa-miR-3652	BIRC5	Functional MTI (Weak)	MIRT079082	PAR-CLIP	21572407
hsa-miR-3652	BIRC5	Functional MTI (Weak)	MIRT079082	PAR-CLIP	20371350
hsa-miR-3652	DNAJB9	Functional MTI (Weak)	MIRT169965	PAR-CLIP	23446348
hsa-miR-3652	DNAJB9	Functional MTI (Weak)	MIRT169965	PAR-CLIP	21572407
hsa-miR-3652	UBN2	Functional MTI (Weak)	MIRT239577	PAR-CLIP	20371350
hsa-miR-3652	SLC26A2	Functional MTI (Weak)	MIRT312489	HITS-CLIP	23313552
hsa-miR-3652	TFPI	Functional MTI (Weak)	MIRT445173	PAR-CLIP	22100165
hsa-miR-3652	AKAP1	Functional MTI (Weak)	MIRT446600	PAR-CLIP	22100165
hsa-miR-3652	ILK	Functional MTI (Weak)	MIRT451912	PAR-CLIP	23592263
hsa-miR-3652	OSBPL10	Functional MTI (Weak)	MIRT454230	PAR-CLIP	23592263
hsa-miR-3652	OSBPL10	Functional MTI (Weak)	MIRT454230	PAR-CLIP	24398324
hsa-miR-3652	OSBPL10	Functional MTI (Weak)	MIRT454230	PAR-CLIP	23446348
hsa-miR-3652	OSBPL10	Functional MTI (Weak)	MIRT454230	PAR-CLIP, HITS-CLIP	21572407
hsa-miR-3652	OSBPL10	Functional MTI (Weak)	MIRT454230	PAR-CLIP	20371350
hsa-miR-3652	OSBPL10	Functional MTI (Weak)	MIRT454230	HITS-CLIP	23824327
hsa-miR-3652	OSBPL10	Functional MTI (Weak)	MIRT454230	HITS-CLIP	23706177
hsa-miR-3652	OSBPL10	Functional MTI (Weak)	MIRT454230	PAR-CLIP	26701625
hsa-miR-3652	OSBPL10	Functional MTI (Weak)	MIRT454230	PAR-CLIP	27292025
hsa-miR-3652	SMOX	Functional MTI (Weak)	MIRT457722	PAR-CLIP	23592263
hsa-miR-3652	VPS37C	Functional MTI (Weak)	MIRT459693	PAR-CLIP	23592263
hsa-miR-3652	PIGO	Functional MTI (Weak)	MIRT459902	PAR-CLIP	23592263
hsa-miR-3652	PIGO	Functional MTI (Weak)	MIRT459902	PAR-CLIP	24398324
hsa-miR-3652	PIGO	Functional MTI (Weak)	MIRT459902	PAR-CLIP	23446348
hsa-miR-3652	PIGO	Functional MTI (Weak)	MIRT459902	PAR-CLIP, HITS-CLIP	21572407
hsa-miR-3652	PIGO	Functional MTI (Weak)	MIRT459902	PAR-CLIP	20371350
hsa-miR-3652	PIGO	Functional MTI (Weak)	MIRT459902	HITS-CLIP	23824327
hsa-miR-3652	PIGO	Functional MTI (Weak)	MIRT459902	PAR-CLIP	27292025
hsa-miR-3652	HMOX1	Functional MTI (Weak)	MIRT462662	PAR-CLIP	23592263
hsa-miR-3652	SUPT16H	Functional MTI (Weak)	MIRT466793	PAR-CLIP	23592263
hsa-miR-3652	RPS14	Functional MTI (Weak)	MIRT468952	PAR-CLIP	23592263
hsa-miR-3652	REL	Functional MTI (Weak)	MIRT469454	PAR-CLIP	23592263
hsa-miR-3652	REL	Functional MTI (Weak)	MIRT469454	PAR-CLIP	23446348
hsa-miR-3652	REL	Functional MTI (Weak)	MIRT469454	PAR-CLIP	21572407
hsa-miR-3652	REL	Functional MTI (Weak)	MIRT469454	PAR-CLIP	27292025
hsa-miR-3652	RAB5B	Functional MTI (Weak)	MIRT469694	PAR-CLIP	23592263
hsa-miR-3652	RAB5B	Functional MTI (Weak)	MIRT469694	PAR-CLIP	23446348
hsa-miR-3652	RAB5B	Functional MTI (Weak)	MIRT469694	PAR-CLIP	21572407
hsa-miR-3652	RAB5B	Functional MTI (Weak)	MIRT469694	PAR-CLIP	20371350
hsa-miR-3652	RAB5B	Functional MTI (Weak)	MIRT469694	PAR-CLIP	27292025
hsa-miR-3652	PTEN	Functional MTI (Weak)	MIRT470098	PAR-CLIP	23592263
hsa-miR-3652	PPP1R11	Functional MTI (Weak)	MIRT470501	PAR-CLIP	23592263
hsa-miR-3652	PODXL	Functional MTI (Weak)	MIRT470742	PAR-CLIP	23592263
hsa-miR-3652	MAP3K9	Functional MTI (Weak)	MIRT473755	PAR-CLIP	23592263
hsa-miR-3652	FHL2	Functional MTI (Weak)	MIRT476860	PAR-CLIP	23592263
hsa-miR-3652	FHL2	Functional MTI (Weak)	MIRT476860	PAR-CLIP	23446348
hsa-miR-3652	ADAR	Functional MTI (Weak)	MIRT482459	PAR-CLIP	23592263
hsa-miR-3652	ADAR	Functional MTI (Weak)	MIRT482459	PAR-CLIP	21572407
hsa-miR-3652	CD3E	Functional MTI (Weak)	MIRT488511	PAR-CLIP	23592263
hsa-miR-3652	FBXO40	Functional MTI (Weak)	MIRT489005	PAR-CLIP	23592263
hsa-miR-3652	ZBED3	Functional MTI (Weak)	MIRT496022	PAR-CLIP	22291592
hsa-miR-3652	GJA5	Functional MTI (Weak)	MIRT496945	PAR-CLIP	22291592
hsa-miR-3652	PRMT3	Functional MTI (Weak)	MIRT497660	PAR-CLIP	22291592
hsa-miR-3652	AP3B2	Functional MTI (Weak)	MIRT498655	PAR-CLIP	24398324
hsa-miR-3652	AP3B2	Functional MTI (Weak)	MIRT498655	PAR-CLIP	23446348
hsa-miR-3652	AP3B2	Functional MTI (Weak)	MIRT498655	PAR-CLIP	20371350
hsa-miR-3652	ORC4	Functional MTI (Weak)	MIRT498969	PAR-CLIP	24398324
hsa-miR-3652	ORC4	Functional MTI (Weak)	MIRT498969	PAR-CLIP	23446348
hsa-miR-3652	ORC4	Functional MTI (Weak)	MIRT498969	PAR-CLIP	21572407
hsa-miR-3652	ORC4	Functional MTI (Weak)	MIRT498969	PAR-CLIP	20371350
hsa-miR-3652	ZNF485	Functional MTI (Weak)	MIRT499313	PAR-CLIP	24398324
hsa-miR-3652	ZNF485	Functional MTI (Weak)	MIRT499313	PAR-CLIP	23446348
hsa-miR-3652	ZNF485	Functional MTI (Weak)	MIRT499313	PAR-CLIP	22012620
hsa-miR-3652	ZNF485	Functional MTI (Weak)	MIRT499313	PAR-CLIP, HITS-CLIP	21572407
hsa-miR-3652	ZNF485	Functional MTI (Weak)	MIRT499313	PAR-CLIP	20371350
hsa-miR-3652	UTP4	Functional MTI (Weak)	MIRT499758	PAR-CLIP	24398324
hsa-miR-3652	UTP4	Functional MTI (Weak)	MIRT499758	PAR-CLIP	23446348
hsa-miR-3652	UTP4	Functional MTI (Weak)	MIRT499758	PAR-CLIP	22012620
hsa-miR-3652	UTP4	Functional MTI (Weak)	MIRT499758	PAR-CLIP, HITS-CLIP	21572407
hsa-miR-3652	UTP4	Functional MTI (Weak)	MIRT499758	PAR-CLIP	20371350
hsa-miR-3652	MAPK8IP3	Functional MTI (Weak)	MIRT500201	PAR-CLIP	24398324
hsa-miR-3652	MAPK8IP3	Functional MTI (Weak)	MIRT500201	PAR-CLIP	20371350
hsa-miR-3652	MAPK8IP3	Functional MTI (Weak)	MIRT500201	PAR-CLIP	26701625
hsa-miR-3652	SLC2A1	Functional MTI (Weak)	MIRT501125	PAR-CLIP	24398324
hsa-miR-3652	RTL8A	Functional MTI (Weak)	MIRT504180	PAR-CLIP	23446348
hsa-miR-3652	RTL8A	Functional MTI (Weak)	MIRT504180	PAR-CLIP	27292025
hsa-miR-3652	EDEM3	Functional MTI (Weak)	MIRT507466	PAR-CLIP	23446348
hsa-miR-3652	TOMM70	Functional MTI (Weak)	MIRT509944	PAR-CLIP	23446348
hsa-miR-3652	TOMM70	Functional MTI (Weak)	MIRT509944	PAR-CLIP	22012620
hsa-miR-3652	TOMM70	Functional MTI (Weak)	MIRT509944	PAR-CLIP	20371350
hsa-miR-3652	THOC5	Functional MTI (Weak)	MIRT514874	PAR-CLIP	23446348
hsa-miR-3652	GTF2F1	Functional MTI (Weak)	MIRT515504	PAR-CLIP	23446348
hsa-miR-3652	SEPT14	Functional MTI (Weak)	MIRT515718	PAR-CLIP	23446348
hsa-miR-3652	SEPT14	Functional MTI (Weak)	MIRT515718	HITS-CLIP	23824327
hsa-miR-3652	COPA	Functional MTI (Weak)	MIRT516407	PAR-CLIP	23446348
hsa-miR-3652	CEP89	Functional MTI (Weak)	MIRT518061	PAR-CLIP	23446348
hsa-miR-3652	CEP89	Functional MTI (Weak)	MIRT518061	HITS-CLIP	23824327
hsa-miR-3652	PYCARD	Functional MTI (Weak)	MIRT519222	PAR-CLIP	23446348
hsa-miR-3652	TRAM2	Functional MTI (Weak)	MIRT520498	PAR-CLIP	23446348
hsa-miR-3652	TRAM2	Functional MTI (Weak)	MIRT520498	PAR-CLIP	21572407
hsa-miR-3652	MCAM	Functional MTI (Weak)	MIRT522557	PAR-CLIP	23446348
hsa-miR-3652	MCAM	Functional MTI (Weak)	MIRT522557	PAR-CLIP	22012620
hsa-miR-3652	FBXO27	Functional MTI (Weak)	MIRT523763	PAR-CLIP	23446348
hsa-miR-3652	FBXO27	Functional MTI (Weak)	MIRT523763	PAR-CLIP	22012620
hsa-miR-3652	YWHAB	Functional MTI (Weak)	MIRT529365	PAR-CLIP	22012620
hsa-miR-3652	YWHAB	Functional MTI (Weak)	MIRT529365	HITS-CLIP	21572407
hsa-miR-3652	TIMM29	Functional MTI (Weak)	MIRT531638	PAR-CLIP	22012620
hsa-miR-3652	TIMM29	Functional MTI (Weak)	MIRT531638	HITS-CLIP	21572407
hsa-miR-3652	SLC4A1	Functional MTI (Weak)	MIRT531912	PAR-CLIP	22012620
hsa-miR-3652	SNX3	Functional MTI (Weak)	MIRT532395	PAR-CLIP	22012620
hsa-miR-3652	YIPF4	Functional MTI (Weak)	MIRT533114	PAR-CLIP	22012620
hsa-miR-3652	YIPF4	Functional MTI (Weak)	MIRT533114	HITS-CLIP	23824327
hsa-miR-3652	YIPF4	Functional MTI (Weak)	MIRT533114	HITS-CLIP	27418678
hsa-miR-3652	PARVB	Functional MTI (Weak)	MIRT535469	PAR-CLIP	22012620
hsa-miR-3652	PARVB	Functional MTI (Weak)	MIRT535469	HITS-CLIP	21572407
hsa-miR-3652	HSPA4L	Functional MTI (Weak)	MIRT536741	PAR-CLIP	22012620
hsa-miR-3652	ABCF1	Functional MTI (Weak)	MIRT539521	PAR-CLIP	22012620
hsa-miR-3652	ABCF1	Functional MTI (Weak)	MIRT539521	HITS-CLIP	21572407
hsa-miR-3652	RBM43	Functional MTI (Weak)	MIRT540437	PAR-CLIP	21572407
hsa-miR-3652	ERC1	Functional MTI (Weak)	MIRT542980	PAR-CLIP	21572407
hsa-miR-3652	AP1S1	Functional MTI (Weak)	MIRT544672	PAR-CLIP	21572407
hsa-miR-3652	PRELID1	Functional MTI (Weak)	MIRT545035	PAR-CLIP	21572407
hsa-miR-3652	L2HGDH	Functional MTI (Weak)	MIRT564233	PAR-CLIP	20371350
hsa-miR-3652	L2HGDH	Functional MTI (Weak)	MIRT564233	HITS-CLIP	21572407
hsa-miR-3652	SAMD4B	Functional MTI (Weak)	MIRT565925	PAR-CLIP	20371350
hsa-miR-3652	ORC6	Functional MTI (Weak)	MIRT570784	PAR-CLIP	20371350
hsa-miR-3652	DNAJC10	Functional MTI (Weak)	MIRT570143	PAR-CLIP	20371350
hsa-miR-3652	HM13	Functional MTI (Weak)	MIRT571142	PAR-CLIP	20371350
hsa-miR-3652	C9orf62	Functional MTI (Weak)	MIRT571204	PAR-CLIP	20371350
hsa-miR-3652	MKI67	Functional MTI (Weak)	MIRT573889	PAR-CLIP	20371350
hsa-miR-3652	IDS	Functional MTI (Weak)	MIRT607044	HITS-CLIP	24906430
hsa-miR-3652	POM121L7P	Functional MTI (Weak)	MIRT607063	HITS-CLIP	24906430
hsa-miR-3652	BTN3A2	Functional MTI (Weak)	MIRT607653	HITS-CLIP	24906430
hsa-miR-3652	ABL2	Functional MTI (Weak)	MIRT607521	HITS-CLIP	24906430
hsa-miR-3652	HEBP2	Functional MTI (Weak)	MIRT607488	HITS-CLIP	24906430
hsa-miR-3652	PHLDA3	Functional MTI (Weak)	MIRT607840	HITS-CLIP	24906430
hsa-miR-3652	RHBDL2	Functional MTI (Weak)	MIRT607792	HITS-CLIP	24906430
hsa-miR-3652	SNX22	Functional MTI (Weak)	MIRT607964	HITS-CLIP	24906430
hsa-miR-3652	ANG	Functional MTI (Weak)	MIRT607926	HITS-CLIP	24906430
hsa-miR-3652	SYAP1	Functional MTI (Weak)	MIRT608140	HITS-CLIP	24906430
hsa-miR-3652	ZFP14	Functional MTI (Weak)	MIRT608073	HITS-CLIP	24906430
hsa-miR-3652	ZFP14	Functional MTI (Weak)	MIRT608073	HITS-CLIP	27418678
hsa-miR-3652	CRISPLD2	Functional MTI (Weak)	MIRT608096	HITS-CLIP	24906430
hsa-miR-3652	CCS	Functional MTI (Weak)	MIRT617442	HITS-CLIP	23824327
hsa-miR-3652	MTO1	Functional MTI (Weak)	MIRT617551	HITS-CLIP	23824327
hsa-miR-3652	LACTB	Functional MTI (Weak)	MIRT618123	HITS-CLIP	23824327
hsa-miR-3652	MEAF6	Functional MTI (Weak)	MIRT618925	HITS-CLIP	23824327
hsa-miR-3652	HLA-E	Functional MTI (Weak)	MIRT618771	HITS-CLIP	23824327
hsa-miR-3652	TIAL1	Functional MTI (Weak)	MIRT619245	HITS-CLIP	23824327
hsa-miR-3652	C10orf67	Functional MTI (Weak)	MIRT620153	HITS-CLIP	23824327
hsa-miR-3652	METTL27	Functional MTI (Weak)	MIRT620569	HITS-CLIP	23824327
hsa-miR-3652	METTL27	Functional MTI (Weak)	MIRT620569	HITS-CLIP	19536157
hsa-miR-3652	POU2F3	Functional MTI (Weak)	MIRT622653	HITS-CLIP	23824327
hsa-miR-3652	POU2F3	Functional MTI (Weak)	MIRT622653	HITS-CLIP	23313552
hsa-miR-3652	ORAI2	Functional MTI (Weak)	MIRT622975	HITS-CLIP	23824327
hsa-miR-3652	ORAI2	Functional MTI (Weak)	MIRT622975	PAR-CLIP	27292025
hsa-miR-3652	NAA50	Functional MTI (Weak)	MIRT623168	HITS-CLIP	23824327
hsa-miR-3652	MAGI3	Functional MTI (Weak)	MIRT623345	HITS-CLIP	23824327
hsa-miR-3652	DGKE	Functional MTI (Weak)	MIRT624164	HITS-CLIP	23824327
hsa-miR-3652	AGAP9	Functional MTI (Weak)	MIRT625266	HITS-CLIP	23824327
hsa-miR-3652	AKR7L	Functional MTI (Weak)	MIRT625395	HITS-CLIP	23824327
hsa-miR-3652	AKR7L	Functional MTI (Weak)	MIRT625395	PAR-CLIP	27292025
hsa-miR-3652	MKLN1	Functional MTI (Weak)	MIRT626092	HITS-CLIP	23824327
hsa-miR-3652	OPTN	Functional MTI (Weak)	MIRT625693	HITS-CLIP	23824327
hsa-miR-3652	CHDH	Functional MTI (Weak)	MIRT626430	HITS-CLIP	23824327
hsa-miR-3652	TSHZ2	Functional MTI (Weak)	MIRT627345	HITS-CLIP	23824327
hsa-miR-3652	FIG4	Functional MTI (Weak)	MIRT627012	HITS-CLIP	23824327
hsa-miR-3652	HS3ST1	Functional MTI (Weak)	MIRT627139	HITS-CLIP	23824327
hsa-miR-3652	SF3A1	Functional MTI (Weak)	MIRT627076	HITS-CLIP	23824327
hsa-miR-3652	SF3A1	Functional MTI (Weak)	MIRT627076	HITS-CLIP	27418678
hsa-miR-3652	THAP2	Functional MTI (Weak)	MIRT627419	HITS-CLIP	23824327
hsa-miR-3652	TAS2R5	Functional MTI (Weak)	MIRT627439	HITS-CLIP	23824327
hsa-miR-3652	TAS2R5	Functional MTI (Weak)	MIRT627439	PAR-CLIP	27292025
hsa-miR-3652	KAT7	Functional MTI (Weak)	MIRT628077	HITS-CLIP	23824327
hsa-miR-3652	KAT7	Functional MTI (Weak)	MIRT628077	HITS-CLIP	19536157
hsa-miR-3652	CYB5D1	Functional MTI (Weak)	MIRT628275	HITS-CLIP	23824327
hsa-miR-3652	NOM1	Functional MTI (Weak)	MIRT629872	HITS-CLIP	23824327
hsa-miR-3652	CINP	Functional MTI (Weak)	MIRT629233	HITS-CLIP	23824327
hsa-miR-3652	ADM2	Functional MTI (Weak)	MIRT629405	HITS-CLIP	23824327
hsa-miR-3652	RFC2	Functional MTI (Weak)	MIRT629582	HITS-CLIP	23824327
hsa-miR-3652	F2RL1	Functional MTI (Weak)	MIRT629093	HITS-CLIP	23824327
hsa-miR-3652	UNC13A	Functional MTI (Weak)	MIRT629284	HITS-CLIP	23824327
hsa-miR-3652	WDR31	Functional MTI (Weak)	MIRT629633	HITS-CLIP	23824327
hsa-miR-3652	NIP7	Functional MTI (Weak)	MIRT630059	HITS-CLIP	23824327
hsa-miR-3652	PSMB5	Functional MTI (Weak)	MIRT630276	HITS-CLIP	23824327
hsa-miR-3652	TERF2	Functional MTI (Weak)	MIRT630041	HITS-CLIP	23824327
hsa-miR-3652	NARS	Functional MTI (Weak)	MIRT629981	HITS-CLIP	23824327
hsa-miR-3652	ARHGEF5	Functional MTI (Weak)	MIRT630126	HITS-CLIP	23824327
hsa-miR-3652	ZBTB8A	Functional MTI (Weak)	MIRT630153	HITS-CLIP	23824327
hsa-miR-3652	ZBTB8A	Functional MTI (Weak)	MIRT630153	HITS-CLIP	27418678
hsa-miR-3652	NKAP	Functional MTI (Weak)	MIRT630346	HITS-CLIP	23824327
hsa-miR-3652	CYP20A1	Functional MTI (Weak)	MIRT630495	HITS-CLIP	23824327
hsa-miR-3652	SMTNL2	Functional MTI (Weak)	MIRT630249	HITS-CLIP	23824327
hsa-miR-3652	IL2RA	Functional MTI (Weak)	MIRT631402	HITS-CLIP	23824327
hsa-miR-3652	CENPM	Functional MTI (Weak)	MIRT631262	HITS-CLIP	23824327
hsa-miR-3652	PDP2	Functional MTI (Weak)	MIRT632595	HITS-CLIP	23824327
hsa-miR-3652	RAB11FIP1	Functional MTI (Weak)	MIRT632511	HITS-CLIP	23824327
hsa-miR-3652	RPS15A	Functional MTI (Weak)	MIRT632469	HITS-CLIP	23824327
hsa-miR-3652	DUSP18	Functional MTI (Weak)	MIRT632993	HITS-CLIP	23824327
hsa-miR-3652	PGBD5	Functional MTI (Weak)	MIRT633533	HITS-CLIP	23824327
hsa-miR-3652	CXorf21	Functional MTI (Weak)	MIRT633081	HITS-CLIP	23824327
hsa-miR-3652	ZNF573	Functional MTI (Weak)	MIRT633237	HITS-CLIP	23824327
hsa-miR-3652	SLC1A5	Functional MTI (Weak)	MIRT633285	HITS-CLIP	23824327
hsa-miR-3652	PLIN3	Functional MTI (Weak)	MIRT634068	HITS-CLIP	23824327
hsa-miR-3652	MFSD4B	Functional MTI (Weak)	MIRT634598	HITS-CLIP	23824327
hsa-miR-3652	SGO1	Functional MTI (Weak)	MIRT634336	HITS-CLIP	23824327
hsa-miR-3652	MFSD4B	Functional MTI (Weak)	MIRT634598	PAR-CLIP	27292025
hsa-miR-3652	MAVS	Functional MTI (Weak)	MIRT635104	HITS-CLIP	23824327
hsa-miR-3652	GDE1	Functional MTI (Weak)	MIRT634676	HITS-CLIP	23824327
hsa-miR-3652	MYH11	Functional MTI (Weak)	MIRT635048	HITS-CLIP	23824327
hsa-miR-3652	BMS1	Functional MTI (Weak)	MIRT635321	HITS-CLIP	23824327
hsa-miR-3652	QPRT	Functional MTI (Weak)	MIRT635234	HITS-CLIP	23824327
hsa-miR-3652	RNF157	Functional MTI (Weak)	MIRT636266	HITS-CLIP	23824327
hsa-miR-3652	LRCH3	Functional MTI (Weak)	MIRT636448	HITS-CLIP	23824327
hsa-miR-3652	FMN1	Functional MTI (Weak)	MIRT636515	HITS-CLIP	23824327
hsa-miR-3652	CDK4	Functional MTI (Weak)	MIRT636652	HITS-CLIP	23824327
hsa-miR-3652	SLC16A5	Functional MTI (Weak)	MIRT636754	HITS-CLIP	23824327
hsa-miR-3652	ROMO1	Functional MTI (Weak)	MIRT637187	HITS-CLIP	23824327
hsa-miR-3652	BAMBI	Functional MTI (Weak)	MIRT637133	HITS-CLIP	23824327
hsa-miR-3652	IBA57	Functional MTI (Weak)	MIRT637285	HITS-CLIP	23824327
hsa-miR-3652	OLA1	Functional MTI (Weak)	MIRT637786	HITS-CLIP	23824327
hsa-miR-3652	RGS9BP	Functional MTI (Weak)	MIRT637531	HITS-CLIP	23824327
hsa-miR-3652	LILRA2	Functional MTI (Weak)	MIRT637922	HITS-CLIP	23824327
hsa-miR-3652	PLXDC2	Functional MTI (Weak)	MIRT638447	HITS-CLIP	23824327
hsa-miR-3652	PLXDC2	Functional MTI (Weak)	MIRT638447	PAR-CLIP	27292025
hsa-miR-3652	ARSK	Functional MTI (Weak)	MIRT640672	HITS-CLIP	23824327
hsa-miR-3652	ARSK	Functional MTI (Weak)	MIRT640672	HITS-CLIP	23313552
hsa-miR-3652	SLC35E3	Functional MTI (Weak)	MIRT644235	HITS-CLIP	23824327
hsa-miR-3652	PTGR2	Functional MTI (Weak)	MIRT642642	HITS-CLIP	23824327
hsa-miR-3652	HACD4	Functional MTI (Weak)	MIRT643079	HITS-CLIP	23824327
hsa-miR-3652	TMCO1	Functional MTI (Weak)	MIRT644663	HITS-CLIP	23824327
hsa-miR-3652	SLC35E2B	Functional MTI (Weak)	MIRT645088	HITS-CLIP	23824327
hsa-miR-3652	ACP6	Functional MTI (Weak)	MIRT645989	HITS-CLIP	23824327
hsa-miR-3652	FAM217B	Functional MTI (Weak)	MIRT646504	HITS-CLIP	23824327
hsa-miR-3652	ADCY2	Functional MTI (Weak)	MIRT647012	HITS-CLIP	23824327
hsa-miR-3652	SEC23B	Functional MTI (Weak)	MIRT647093	HITS-CLIP	23824327
hsa-miR-3652	PIGG	Functional MTI (Weak)	MIRT648509	HITS-CLIP	23824327
hsa-miR-3652	NFX1	Functional MTI (Weak)	MIRT647711	HITS-CLIP	23824327
hsa-miR-3652	NFX1	Functional MTI (Weak)	MIRT647711	HITS-CLIP	23313552
hsa-miR-3652	FADS6	Functional MTI (Weak)	MIRT648039	HITS-CLIP	23824327
hsa-miR-3652	ABCA6	Functional MTI (Weak)	MIRT648864	HITS-CLIP	23824327
hsa-miR-3652	ZNF551	Functional MTI (Weak)	MIRT648917	HITS-CLIP	23824327
hsa-miR-3652	DNPEP	Functional MTI (Weak)	MIRT649178	HITS-CLIP	23824327
hsa-miR-3652	XIAP	Functional MTI (Weak)	MIRT651463	HITS-CLIP	23824327
hsa-miR-3652	YME1L1	Functional MTI (Weak)	MIRT651424	HITS-CLIP	23824327
hsa-miR-3652	TMEM40	Functional MTI (Weak)	MIRT652397	HITS-CLIP	23824327
hsa-miR-3652	TIMM8A	Functional MTI (Weak)	MIRT652594	HITS-CLIP	23824327
hsa-miR-3652	RPS6KA5	Functional MTI (Weak)	MIRT654121	HITS-CLIP	23824327
hsa-miR-3652	SLC25A33	Functional MTI (Weak)	MIRT653686	HITS-CLIP	23824327
hsa-miR-3652	PXMP4	Functional MTI (Weak)	MIRT654574	HITS-CLIP	23824327
hsa-miR-3652	MSH5	Functional MTI (Weak)	MIRT656153	HITS-CLIP	23824327
hsa-miR-3652	MAP4K2	Functional MTI (Weak)	MIRT656469	HITS-CLIP	23824327
hsa-miR-3652	DPY19L4	Functional MTI (Weak)	MIRT658904	HITS-CLIP	23824327
hsa-miR-3652	CEP135	Functional MTI (Weak)	MIRT659585	HITS-CLIP	23824327
hsa-miR-3652	ARL17B	Functional MTI (Weak)	MIRT661235	HITS-CLIP	23824327
hsa-miR-3652	MCM8	Functional MTI (Weak)	MIRT662620	HITS-CLIP	23824327
hsa-miR-3652	MCM8	Functional MTI (Weak)	MIRT662620	PAR-CLIP	27292025
hsa-miR-3652	SPIB	Functional MTI (Weak)	MIRT661098	HITS-CLIP	23824327
hsa-miR-3652	LIN52	Functional MTI (Weak)	MIRT661290	HITS-CLIP	23824327
hsa-miR-3652	PGBD4	Functional MTI (Weak)	MIRT662234	HITS-CLIP	23824327
hsa-miR-3652	MTAP	Functional MTI (Weak)	MIRT662543	HITS-CLIP	23824327
hsa-miR-3652	LRRC3C	Functional MTI (Weak)	MIRT662733	HITS-CLIP	23824327
hsa-miR-3652	MED18	Functional MTI (Weak)	MIRT662906	HITS-CLIP	23824327
hsa-miR-3652	OMD	Functional MTI (Weak)	MIRT662841	HITS-CLIP	23824327
hsa-miR-3652	JPH2	Functional MTI (Weak)	MIRT662954	HITS-CLIP	23824327
hsa-miR-3652	CCR6	Functional MTI (Weak)	MIRT663540	HITS-CLIP	23824327
hsa-miR-3652	ZNF74	Functional MTI (Weak)	MIRT663339	HITS-CLIP	23824327
hsa-miR-3652	IYD	Functional MTI (Weak)	MIRT663495	HITS-CLIP	23824327
hsa-miR-3652	MASTL	Functional MTI (Weak)	MIRT663521	HITS-CLIP	23824327
hsa-miR-3652	MRI1	Functional MTI (Weak)	MIRT663902	HITS-CLIP	23824327
hsa-miR-3652	ZNF786	Functional MTI (Weak)	MIRT663970	HITS-CLIP	23824327
hsa-miR-3652	C16orf45	Functional MTI (Weak)	MIRT664348	HITS-CLIP	23824327
hsa-miR-3652	ZYG11B	Functional MTI (Weak)	MIRT664466	HITS-CLIP	23824327
hsa-miR-3652	TIGD6	Functional MTI (Weak)	MIRT664414	HITS-CLIP	23824327
hsa-miR-3652	ZYG11B	Functional MTI (Weak)	MIRT664466	PAR-CLIP	27292025
hsa-miR-3652	ELK1	Functional MTI (Weak)	MIRT665021	HITS-CLIP	23824327
hsa-miR-3652	TEP1	Functional MTI (Weak)	MIRT664753	HITS-CLIP	23824327
hsa-miR-3652	PTCD3	Functional MTI (Weak)	MIRT664956	HITS-CLIP	23824327
hsa-miR-3652	TDRD1	Functional MTI (Weak)	MIRT664971	HITS-CLIP	23824327
hsa-miR-3652	ESF1	Functional MTI (Weak)	MIRT665196	HITS-CLIP	23824327
hsa-miR-3652	XKR4	Functional MTI (Weak)	MIRT665356	HITS-CLIP	23824327
hsa-miR-3652	SSTR2	Functional MTI (Weak)	MIRT666076	HITS-CLIP	23824327
hsa-miR-3652	SLC16A10	Functional MTI (Weak)	MIRT666317	HITS-CLIP	23824327
hsa-miR-3652	SLC16A10	Functional MTI (Weak)	MIRT666317	HITS-CLIP	27418678
hsa-miR-3652	SBNO1	Functional MTI (Weak)	MIRT666484	HITS-CLIP	23824327
hsa-miR-3652	RNF170	Functional MTI (Weak)	MIRT666517	HITS-CLIP	23824327
hsa-miR-3652	RBM23	Functional MTI (Weak)	MIRT666695	HITS-CLIP	23824327
hsa-miR-3652	WDR17	Functional MTI (Weak)	MIRT665451	HITS-CLIP	23824327
hsa-miR-3652	WDR17	Functional MTI (Weak)	MIRT665451	PAR-CLIP	27292025
hsa-miR-3652	RAB10	Functional MTI (Weak)	MIRT666761	HITS-CLIP	23824327
hsa-miR-3652	NFE2L1	Functional MTI (Weak)	MIRT667222	HITS-CLIP	23824327
hsa-miR-3652	MPLKIP	Functional MTI (Weak)	MIRT667356	HITS-CLIP	23824327
hsa-miR-3652	LRAT	Functional MTI (Weak)	MIRT667556	HITS-CLIP	23824327
hsa-miR-3652	MAPK1	Functional MTI (Weak)	MIRT667471	HITS-CLIP	23824327
hsa-miR-3652	KDELR1	Functional MTI (Weak)	MIRT667747	HITS-CLIP	23824327
hsa-miR-3652	STXBP2	Functional MTI (Weak)	MIRT668342	HITS-CLIP	23824327
hsa-miR-3652	GMEB1	Functional MTI (Weak)	MIRT668085	HITS-CLIP	23824327
hsa-miR-3652	GK5	Functional MTI (Weak)	MIRT668118	HITS-CLIP	23824327
hsa-miR-3652	ESYT2	Functional MTI (Weak)	MIRT668506	HITS-CLIP	23824327
hsa-miR-3652	CNDP1	Functional MTI (Weak)	MIRT669776	HITS-CLIP	23824327
hsa-miR-3652	ALG14	Functional MTI (Weak)	MIRT669546	HITS-CLIP	23824327
hsa-miR-3652	NCBP3	Functional MTI (Weak)	MIRT669290	HITS-CLIP	23824327
hsa-miR-3652	IFNAR1	Functional MTI (Weak)	MIRT670865	HITS-CLIP	23824327
hsa-miR-3652	BROX	Functional MTI (Weak)	MIRT669856	HITS-CLIP	23824327
hsa-miR-3652	BROX	Functional MTI (Weak)	MIRT669856	HITS-CLIP	19536157
hsa-miR-3652	TECPR1	Functional MTI (Weak)	MIRT670014	HITS-CLIP	23824327
hsa-miR-3652	CCDC142	Functional MTI (Weak)	MIRT670176	HITS-CLIP	23824327
hsa-miR-3652	PTDSS2	Functional MTI (Weak)	MIRT670713	HITS-CLIP	23824327
hsa-miR-3652	IFNAR1	Functional MTI (Weak)	MIRT670865	HITS-CLIP	23313552
hsa-miR-3652	PTGIS	Functional MTI (Weak)	MIRT670995	HITS-CLIP	23824327
hsa-miR-3652	ZNF841	Functional MTI (Weak)	MIRT671106	HITS-CLIP	23824327
hsa-miR-3652	FLYWCH2	Functional MTI (Weak)	MIRT671474	HITS-CLIP	23824327
hsa-miR-3652	SMG1	Functional MTI (Weak)	MIRT671349	HITS-CLIP	23824327
hsa-miR-3652	SLC38A9	Functional MTI (Weak)	MIRT671490	HITS-CLIP	23824327
hsa-miR-3652	LIMS1	Functional MTI (Weak)	MIRT671553	HITS-CLIP	23824327
hsa-miR-3652	PLEKHS1	Functional MTI (Weak)	MIRT671921	HITS-CLIP	23824327
hsa-miR-3652	HEYL	Functional MTI (Weak)	MIRT671668	HITS-CLIP	23824327
hsa-miR-3652	PLEKHS1	Functional MTI (Weak)	MIRT671921	HITS-CLIP	23313552
hsa-miR-3652	PLEKHS1	Functional MTI (Weak)	MIRT671921	PAR-CLIP	27292025
hsa-miR-3652	F2	Functional MTI (Weak)	MIRT672195	HITS-CLIP	23824327
hsa-miR-3652	DCAF7	Functional MTI (Weak)	MIRT672213	HITS-CLIP	23824327
hsa-miR-3652	INO80	Functional MTI (Weak)	MIRT673250	HITS-CLIP	23824327
hsa-miR-3652	SIK2	Functional MTI (Weak)	MIRT672248	HITS-CLIP	23824327
hsa-miR-3652	POLR2D	Functional MTI (Weak)	MIRT672429	HITS-CLIP	23824327
hsa-miR-3652	NKPD1	Functional MTI (Weak)	MIRT672595	HITS-CLIP	23824327
hsa-miR-3652	ZNF655	Functional MTI (Weak)	MIRT672956	HITS-CLIP	23824327
hsa-miR-3652	TMEM56	Functional MTI (Weak)	MIRT673169	HITS-CLIP	23824327
hsa-miR-3652	GP2	Functional MTI (Weak)	MIRT672289	HITS-CLIP	23824327
hsa-miR-3652	GP2	Functional MTI (Weak)	MIRT672289	PAR-CLIP	27292025
hsa-miR-3652	SYNPO2L	Functional MTI (Weak)	MIRT673094	HITS-CLIP	23824327
hsa-miR-3652	ANKRD9	Functional MTI (Weak)	MIRT674024	HITS-CLIP	23824327
hsa-miR-3652	TCF23	Functional MTI (Weak)	MIRT673734	HITS-CLIP	23824327
hsa-miR-3652	INMT	Functional MTI (Weak)	MIRT673968	HITS-CLIP	23824327
hsa-miR-3652	RNF19B	Functional MTI (Weak)	MIRT673294	HITS-CLIP	23824327
hsa-miR-3652	KDELC2	Functional MTI (Weak)	MIRT673572	HITS-CLIP	23824327
hsa-miR-3652	ZNF284	Functional MTI (Weak)	MIRT674256	HITS-CLIP	23824327
hsa-miR-3652	PRR23A	Functional MTI (Weak)	MIRT674515	HITS-CLIP	23824327
hsa-miR-3652	NAGK	Functional MTI (Weak)	MIRT674282	HITS-CLIP	23824327
hsa-miR-3652	MYCBP	Functional MTI (Weak)	MIRT674390	HITS-CLIP	23824327
hsa-miR-3652	PRR23A	Functional MTI (Weak)	MIRT674515	PAR-CLIP	27292025
hsa-miR-3652	SNTB2	Functional MTI (Weak)	MIRT675098	HITS-CLIP	23824327
hsa-miR-3652	PEX2	Functional MTI (Weak)	MIRT674945	HITS-CLIP	23824327
hsa-miR-3652	MOGAT1	Functional MTI (Weak)	MIRT675143	HITS-CLIP	23824327
hsa-miR-3652	MOGAT1	Functional MTI (Weak)	MIRT675143	HITS-CLIP	23313552
hsa-miR-3652	TMEM250	Functional MTI (Weak)	MIRT676024	HITS-CLIP	23824327
hsa-miR-3652	ARIH2OS	Functional MTI (Weak)	MIRT676593	HITS-CLIP	23824327
hsa-miR-3652	PLEKHM3	Functional MTI (Weak)	MIRT676427	HITS-CLIP	23824327
hsa-miR-3652	SLC35E1	Functional MTI (Weak)	MIRT677929	HITS-CLIP	23824327
hsa-miR-3652	TAF1	Functional MTI (Weak)	MIRT676841	HITS-CLIP	23824327
hsa-miR-3652	SLC35E1	Functional MTI (Weak)	MIRT677929	HITS-CLIP	23313552
hsa-miR-3652	ULBP3	Functional MTI (Weak)	MIRT678384	HITS-CLIP	23824327
hsa-miR-3652	PLA2G16	Functional MTI (Weak)	MIRT680140	HITS-CLIP	23824327
hsa-miR-3652	ZNF281	Functional MTI (Weak)	MIRT680341	HITS-CLIP	23824327
hsa-miR-3652	ZNF281	Functional MTI (Weak)	MIRT680341	HITS-CLIP	27418678
hsa-miR-3652	FLG2	Functional MTI (Weak)	MIRT682825	HITS-CLIP	23706177
hsa-miR-3652	KIAA1143	Functional MTI (Weak)	MIRT685274	HITS-CLIP	23313552
hsa-miR-3652	KCNA7	Functional MTI (Weak)	MIRT686060	HITS-CLIP	23313552
hsa-miR-3652	SAR1A	Functional MTI (Weak)	MIRT682879	HITS-CLIP	23706177
hsa-miR-3652	MFSD13A	Functional MTI (Weak)	MIRT684403	HITS-CLIP	23313552
hsa-miR-3652	NAP1L4	Functional MTI (Weak)	MIRT692007	HITS-CLIP	23313552
hsa-miR-3652	C3orf62	Functional MTI (Weak)	MIRT693889	HITS-CLIP	23313552
hsa-miR-3652	PRKCA	Functional MTI (Weak)	MIRT700606	HITS-CLIP	23313552
hsa-miR-3652	PHLDA2	Functional MTI (Weak)	MIRT700804	HITS-CLIP	23313552
hsa-miR-3652	PCSK6	Functional MTI (Weak)	MIRT701006	HITS-CLIP	23313552
hsa-miR-3652	LYRM4	Functional MTI (Weak)	MIRT702173	HITS-CLIP	23313552
hsa-miR-3652	MRPS25	Functional MTI (Weak)	MIRT701804	HITS-CLIP	23313552
hsa-miR-3652	ADAM17	Functional MTI (Weak)	MIRT705924	HITS-CLIP	23313552
hsa-miR-3652	ALDH6A1	Functional MTI (Weak)	MIRT705786	HITS-CLIP	23313552
hsa-miR-3652	COL13A1	Functional MTI (Weak)	MIRT706679	HITS-CLIP	21572407
hsa-miR-3652	ACOT9	Functional MTI (Weak)	MIRT706203	HITS-CLIP	22927820
hsa-miR-3652	GPR155	Functional MTI (Weak)	MIRT706704	HITS-CLIP	21572407
hsa-miR-3652	PNPT1	Functional MTI (Weak)	MIRT706629	HITS-CLIP	21572407
hsa-miR-3652	ST3GAL1	Functional MTI (Weak)	MIRT706895	HITS-CLIP	21572407
hsa-miR-3652	RNF216	Functional MTI (Weak)	MIRT706658	HITS-CLIP	21572407
hsa-miR-3652	ANKRD36	Functional MTI (Weak)	MIRT706775	HITS-CLIP	21572407
hsa-miR-3652	THAP6	Functional MTI (Weak)	MIRT706914	HITS-CLIP	21572407
hsa-miR-3652	DNAJB13	Functional MTI (Weak)	MIRT706842	HITS-CLIP	21572407
hsa-miR-3652	RRP36	Functional MTI (Weak)	MIRT707013	HITS-CLIP	21572407
hsa-miR-3652	MAFF	Functional MTI (Weak)	MIRT706862	HITS-CLIP	21572407
hsa-miR-3652	MED29	Functional MTI (Weak)	MIRT707071	HITS-CLIP	21572407
hsa-miR-3652	ACTR5	Functional MTI (Weak)	MIRT707030	HITS-CLIP	21572407
hsa-miR-3652	FANCC	Functional MTI (Weak)	MIRT706961	HITS-CLIP	21572407
hsa-miR-3652	XPO5	Functional MTI (Weak)	MIRT706979	HITS-CLIP	21572407
hsa-miR-3652	ZNF24	Functional MTI (Weak)	MIRT708287	HITS-CLIP	19536157
hsa-miR-3652	SPECC1	Functional MTI (Weak)	MIRT709367	HITS-CLIP	19536157
hsa-miR-3652	CUBN	Functional MTI (Weak)	MIRT709691	HITS-CLIP	19536157
hsa-miR-3652	TMEM184A	Functional MTI (Weak)	MIRT712100	HITS-CLIP	19536157
hsa-miR-3652	SLC2A8	Functional MTI (Weak)	MIRT713575	HITS-CLIP	19536157
hsa-miR-3652	IL7R	Functional MTI (Weak)	MIRT723838	HITS-CLIP	19536157
hsa-miR-3652	AKT1S1	Functional MTI (Weak)	MIRT741881	PAR-CLIP	26701625
hsa-miR-3652	ARHGDIA	Functional MTI (Weak)	MIRT741882	PAR-CLIP	26701625
hsa-miR-3652	BCL2L1	Functional MTI (Weak)	MIRT741883	PAR-CLIP	26701625
hsa-miR-3652	CBX8	Functional MTI (Weak)	MIRT741884	PAR-CLIP	26701625
hsa-miR-3652	CELF1	Functional MTI (Weak)	MIRT741885	PAR-CLIP	26701625
hsa-miR-3652	CENPO	Functional MTI (Weak)	MIRT741886	PAR-CLIP	26701625
hsa-miR-3652	ECE1	Functional MTI (Weak)	MIRT741887	PAR-CLIP	26701625
hsa-miR-3652	ECE1	Functional MTI (Weak)	MIRT741887	PAR-CLIP	27292025
hsa-miR-3652	FBXL19	Functional MTI (Weak)	MIRT741888	PAR-CLIP	26701625
hsa-miR-3652	FSCN1	Functional MTI (Weak)	MIRT741889	PAR-CLIP	26701625
hsa-miR-3652	GAN	Functional MTI (Weak)	MIRT741890	PAR-CLIP	26701625
hsa-miR-3652	GTF3C1	Functional MTI (Weak)	MIRT741891	PAR-CLIP	26701625
hsa-miR-3652	INTS3	Functional MTI (Weak)	MIRT741892	PAR-CLIP	26701625
hsa-miR-3652	KDM6B	Functional MTI (Weak)	MIRT741893	PAR-CLIP	26701625
hsa-miR-3652	LMNB2	Functional MTI (Weak)	MIRT741894	PAR-CLIP	26701625
hsa-miR-3652	MAP2K7	Functional MTI (Weak)	MIRT741895	PAR-CLIP	26701625
hsa-miR-3652	NFIC	Functional MTI (Weak)	MIRT741896	PAR-CLIP	26701625
hsa-miR-3652	PABPN1	Functional MTI (Weak)	MIRT741897	PAR-CLIP	26701625
hsa-miR-3652	PKM	Functional MTI (Weak)	MIRT741898	PAR-CLIP	26701625
hsa-miR-3652	POLR2E	Functional MTI (Weak)	MIRT741899	PAR-CLIP	26701625
hsa-miR-3652	PPP1R9B	Functional MTI (Weak)	MIRT741900	PAR-CLIP	26701625
hsa-miR-3652	SCAMP4	Functional MTI (Weak)	MIRT741901	PAR-CLIP	26701625
hsa-miR-3652	XPC	Functional MTI (Weak)	MIRT741902	PAR-CLIP	26701625
hsa-miR-3652	XPC	Functional MTI (Weak)	MIRT741902	PAR-CLIP	27292025
hsa-miR-3652	ITGA3	Functional MTI (Weak)	MIRT766288	PAR-CLIP	27292025
hsa-miR-3652	KLHL7	Functional MTI (Weak)	MIRT766289	PAR-CLIP	27292025
hsa-miR-3652	KRI1	Functional MTI (Weak)	MIRT766290	PAR-CLIP	27292025
hsa-miR-3652	LYN	Functional MTI (Weak)	MIRT766291	PAR-CLIP	27292025
hsa-miR-3652	MAPKAPK5	Functional MTI (Weak)	MIRT766292	PAR-CLIP	27292025
hsa-miR-3652	MGAT1	Functional MTI (Weak)	MIRT766293	PAR-CLIP	27292025
hsa-miR-3652	MLXIP	Functional MTI (Weak)	MIRT766294	PAR-CLIP	27292025
hsa-miR-3652	MPRIP	Functional MTI (Weak)	MIRT766295	PAR-CLIP	27292025
hsa-miR-3652	MREG	Functional MTI (Weak)	MIRT766296	PAR-CLIP	27292025
hsa-miR-3652	MSRB1	Functional MTI (Weak)	MIRT766297	PAR-CLIP	27292025
hsa-miR-3652	NAA10	Functional MTI (Weak)	MIRT766298	PAR-CLIP	27292025
hsa-miR-3652	NDUFS1	Functional MTI (Weak)	MIRT766299	PAR-CLIP	27292025
hsa-miR-3652	NEURL1	Functional MTI (Weak)	MIRT766300	PAR-CLIP	27292025
hsa-miR-3652	NKD1	Functional MTI (Weak)	MIRT766301	PAR-CLIP	27292025
hsa-miR-3652	NOL10	Functional MTI (Weak)	MIRT766302	PAR-CLIP	27292025
hsa-miR-3652	NUDT3	Functional MTI (Weak)	MIRT766303	PAR-CLIP	27292025
hsa-miR-3652	ORC1	Functional MTI (Weak)	MIRT766304	PAR-CLIP	27292025
hsa-miR-3652	PIK3R2	Functional MTI (Weak)	MIRT766305	PAR-CLIP	27292025
hsa-miR-3652	POLD4	Functional MTI (Weak)	MIRT766306	PAR-CLIP	27292025
hsa-miR-3652	PRPF38A	Functional MTI (Weak)	MIRT766307	PAR-CLIP	27292025
hsa-miR-3652	QSOX1	Functional MTI (Weak)	MIRT766308	PAR-CLIP	27292025
hsa-miR-3652	RACGAP1	Functional MTI (Weak)	MIRT766309	PAR-CLIP	27292025
hsa-miR-3652	SEC14L4	Functional MTI (Weak)	MIRT766310	PAR-CLIP	27292025
hsa-miR-3652	SIGLEC6	Functional MTI (Weak)	MIRT766311	PAR-CLIP	27292025
hsa-miR-3652	SLC12A7	Functional MTI (Weak)	MIRT766312	PAR-CLIP	27292025
hsa-miR-3652	SMYD4	Functional MTI (Weak)	MIRT766313	PAR-CLIP	27292025
hsa-miR-3652	TFDP2	Functional MTI (Weak)	MIRT766314	PAR-CLIP	27292025
hsa-miR-3652	TIMM50	Functional MTI (Weak)	MIRT766315	PAR-CLIP	27292025
hsa-miR-3652	TUBD1	Functional MTI (Weak)	MIRT766316	PAR-CLIP	27292025
hsa-miR-3652	UROS	Functional MTI (Weak)	MIRT766317	PAR-CLIP	27292025
hsa-miR-3652	VWC2	Functional MTI (Weak)	MIRT766318	PAR-CLIP	27292025
hsa-miR-3652	ZNF106	Functional MTI (Weak)	MIRT766319	PAR-CLIP	27292025
hsa-miR-3652	AGO3	Functional MTI (Weak)	MIRT766266	PAR-CLIP	27292025
hsa-miR-3652	AK3	Functional MTI (Weak)	MIRT766267	PAR-CLIP	27292025
hsa-miR-3652	APOBEC3A	Functional MTI (Weak)	MIRT766268	PAR-CLIP	27292025
hsa-miR-3652	ARSA	Functional MTI (Weak)	MIRT766269	PAR-CLIP	27292025
hsa-miR-3652	AS3MT	Functional MTI (Weak)	MIRT766270	PAR-CLIP	27292025
hsa-miR-3652	BORCS7	Functional MTI (Weak)	MIRT766271	PAR-CLIP	27292025
hsa-miR-3652	C4orf19	Functional MTI (Weak)	MIRT766272	PAR-CLIP	27292025
hsa-miR-3652	ZNF154	Functional MTI (Weak)	MIRT766320	PAR-CLIP	27292025
hsa-miR-3652	CCDC170	Functional MTI (Weak)	MIRT766273	PAR-CLIP	27292025
hsa-miR-3652	CISD2	Functional MTI (Weak)	MIRT766274	PAR-CLIP	27292025
hsa-miR-3652	COQ7	Functional MTI (Weak)	MIRT766275	PAR-CLIP	27292025
hsa-miR-3652	DBT	Functional MTI (Weak)	MIRT766276	PAR-CLIP	27292025
hsa-miR-3652	DCAF16	Functional MTI (Weak)	MIRT766277	PAR-CLIP	27292025
hsa-miR-3652	EEF2K	Functional MTI (Weak)	MIRT766278	PAR-CLIP	27292025
hsa-miR-3652	EMC3	Functional MTI (Weak)	MIRT766279	PAR-CLIP	27292025
hsa-miR-3652	FAM210B	Functional MTI (Weak)	MIRT766280	PAR-CLIP	27292025
hsa-miR-3652	FFAR1	Functional MTI (Weak)	MIRT766281	PAR-CLIP	27292025
hsa-miR-3652	GALNT6	Functional MTI (Weak)	MIRT766282	PAR-CLIP	27292025
hsa-miR-3652	GPR161	Functional MTI (Weak)	MIRT766283	PAR-CLIP	27292025
hsa-miR-3652	GPR75	Functional MTI (Weak)	MIRT766284	PAR-CLIP	27292025
hsa-miR-3652	GPSM2	Functional MTI (Weak)	MIRT766285	PAR-CLIP	27292025
hsa-miR-3652	GRSF1	Functional MTI (Weak)	MIRT766286	PAR-CLIP	27292025
hsa-miR-3652	HEATR5A	Functional MTI (Weak)	MIRT766287	PAR-CLIP	27292025
hsa-miR-3652	ZNF226	Functional MTI (Weak)	MIRT766321	PAR-CLIP	27292025
hsa-miR-3652	ZNF320	Functional MTI (Weak)	MIRT766322	PAR-CLIP	27292025
hsa-miR-3652	ZNF347	Functional MTI (Weak)	MIRT766323	PAR-CLIP	27292025
hsa-miR-3652	ZNF34	Functional MTI (Weak)	MIRT766324	PAR-CLIP	27292025
hsa-miR-3652	ZNF713	Functional MTI (Weak)	MIRT766325	PAR-CLIP	27292025
hsa-miR-3652	ABI2	Functional MTI (Weak)	MIRT785003	HITS-CLIP	27418678
hsa-miR-3652	CALCOCO2	Functional MTI (Weak)	MIRT785004	HITS-CLIP	27418678
hsa-miR-3652	FAM9B	Functional MTI (Weak)	MIRT785005	HITS-CLIP	27418678
hsa-miR-3652	FUT11	Functional MTI (Weak)	MIRT785006	HITS-CLIP	27418678
hsa-miR-3652	GFPT1	Functional MTI (Weak)	MIRT785007	HITS-CLIP	27418678
hsa-miR-3652	ISPD	Functional MTI (Weak)	MIRT785008	HITS-CLIP	27418678
hsa-miR-3652	LUC7L	Functional MTI (Weak)	MIRT785009	HITS-CLIP	27418678
hsa-miR-3652	MAGT1	Functional MTI (Weak)	MIRT785010	HITS-CLIP	27418678
hsa-miR-3652	METTL2B	Functional MTI (Weak)	MIRT785011	HITS-CLIP	27418678
hsa-miR-3652	PIGX	Functional MTI (Weak)	MIRT785012	HITS-CLIP	27418678
hsa-miR-3652	PTPN2	Functional MTI (Weak)	MIRT785013	HITS-CLIP	27418678
hsa-miR-3652	SMAGP	Functional MTI (Weak)	MIRT785014	HITS-CLIP	27418678
hsa-miR-3652	TTLL12	Functional MTI (Weak)	MIRT785015	HITS-CLIP	27418678
hsa-miR-3652	UBE2G2	Functional MTI (Weak)	MIRT785016	HITS-CLIP	27418678
hsa-miR-3652	ZC3H15	Functional MTI (Weak)	MIRT785017	HITS-CLIP	27418678
hsa-miR-3652	ZNF417	Functional MTI (Weak)	MIRT785018	HITS-CLIP	27418678
hsa-miR-3652	MAN2B2	Functional MTI (Weak)	MIRT790322	HITS-CLIP	28735896
hsa-miR-3652	MMP17	Functional MTI (Weak)	MIRT790323	HITS-CLIP	28735896
hsa-miR-3683	NR1D2	Functional MTI (Weak)	MIRT471994	PAR-CLIP	23592263
hsa-miR-3683	M6PR	Functional MTI (Weak)	MIRT473895	PAR-CLIP	23592263
hsa-miR-3683	M6PR	Functional MTI (Weak)	MIRT473895	PAR-CLIP	23446348
hsa-miR-3683	M6PR	Functional MTI (Weak)	MIRT473895	PAR-CLIP, HITS-CLIP	21572407
hsa-miR-3683	M6PR	Functional MTI (Weak)	MIRT473895	PAR-CLIP	20371350
hsa-miR-3683	HOXC11	Functional MTI (Weak)	MIRT513861	PAR-CLIP	23446348
hsa-miR-3683	FN3KRP	Functional MTI (Weak)	MIRT518823	PAR-CLIP	23446348
hsa-miR-3683	NELFE	Functional MTI (Weak)	MIRT528204	PAR-CLIP	22012620
hsa-miR-3683	HOOK3	Functional MTI (Weak)	MIRT612892	HITS-CLIP	23824327
hsa-miR-3683	HOOK3	Functional MTI (Weak)	MIRT612892	HITS-CLIP	19536157
hsa-miR-3683	HOOK3	Functional MTI (Weak)	MIRT612892	HITS-CLIP	27418678
hsa-miR-3683	HOOK3	Functional MTI (Weak)	MIRT612892	HITS-CLIP	28735896
hsa-miR-3683	ACTR1A	Functional MTI (Weak)	MIRT617613	HITS-CLIP	23824327
hsa-miR-3683	ANKRD42	Functional MTI (Weak)	MIRT625568	HITS-CLIP	23824327
hsa-miR-3683	XKR4	Functional MTI (Weak)	MIRT627253	HITS-CLIP	23824327
hsa-miR-3683	REPIN1	Functional MTI (Weak)	MIRT690449	HITS-CLIP	23313552
hsa-miR-3683	LGALS3BP	Functional MTI (Weak)	MIRT766768	PAR-CLIP	27292025
hsa-miR-3683	THAP1	Functional MTI (Weak)	MIRT766769	PAR-CLIP	27292025
hsa-miR-3683	MBL2	Functional MTI (Weak)	MIRT785229	HITS-CLIP	27418678
hsa-miR-4441	PIP4K2A	Functional MTI (Weak)	MIRT056077	PAR-CLIP	23592263
hsa-miR-4441	SLC30A7	Functional MTI (Weak)	MIRT057836	PAR-CLIP	23592263
hsa-miR-4441	TXLNG	Functional MTI (Weak)	MIRT109297	PAR-CLIP	21572407
hsa-miR-4441	MIDN	Functional MTI (Weak)	MIRT117522	HITS-CLIP	23313552
hsa-miR-4441	BTG2	Functional MTI (Weak)	MIRT183506	PAR-CLIP	23592263
hsa-miR-4441	HOXA11	Functional MTI (Weak)	MIRT258348	PAR-CLIP	23446348
hsa-miR-4441	HOXA11	Functional MTI (Weak)	MIRT258348	PAR-CLIP, HITS-CLIP	21572407
hsa-miR-4441	HOXA11	Functional MTI (Weak)	MIRT258348	PAR-CLIP	20371350
hsa-miR-4441	TFDP1	Functional MTI (Weak)	MIRT275744	PAR-CLIP	23592263
hsa-miR-4441	CAPN15	Functional MTI (Weak)	MIRT284428	PAR-CLIP	23592263
hsa-miR-4441	CCL22	Functional MTI (Weak)	MIRT386431	PAR-CLIP	23592263
hsa-miR-4441	PLXNA2	Functional MTI (Weak)	MIRT443375	PAR-CLIP	22100165
hsa-miR-4441	SEMA5A	Functional MTI (Weak)	MIRT445249	PAR-CLIP	22100165
hsa-miR-4441	CCND3	Functional MTI (Weak)	MIRT445766	PAR-CLIP	22100165
hsa-miR-4441	ABI2	Functional MTI (Weak)	MIRT447230	PAR-CLIP	22100165
hsa-miR-4441	ZNF444	Functional MTI (Weak)	MIRT451223	PAR-CLIP	23592263
hsa-miR-4441	TMPRSS5	Functional MTI (Weak)	MIRT451958	PAR-CLIP	23592263
hsa-miR-4441	TJP3	Functional MTI (Weak)	MIRT451434	PAR-CLIP	23592263
hsa-miR-4441	TJP3	Functional MTI (Weak)	MIRT451434	PAR-CLIP	20371350
hsa-miR-4441	FKBP5	Functional MTI (Weak)	MIRT452005	PAR-CLIP	23592263
hsa-miR-4441	DTHD1	Functional MTI (Weak)	MIRT452716	PAR-CLIP	23592263
hsa-miR-4441	EIF5AL1	Functional MTI (Weak)	MIRT452299	PAR-CLIP	23592263
hsa-miR-4441	ZNF3	Functional MTI (Weak)	MIRT453360	PAR-CLIP	23592263
hsa-miR-4441	SAA1	Functional MTI (Weak)	MIRT453833	PAR-CLIP	23592263
hsa-miR-4441	GLG1	Functional MTI (Weak)	MIRT453457	PAR-CLIP	23592263
hsa-miR-4441	COMMD5	Functional MTI (Weak)	MIRT453929	PAR-CLIP	23592263
hsa-miR-4441	COMMD5	Functional MTI (Weak)	MIRT453929	PAR-CLIP	20371350
hsa-miR-4441	ZNF134	Functional MTI (Weak)	MIRT454311	PAR-CLIP	23592263
hsa-miR-4441	SLC29A1	Functional MTI (Weak)	MIRT454491	PAR-CLIP	23592263
hsa-miR-4441	SLC29A1	Functional MTI (Weak)	MIRT454491	PAR-CLIP	26701625
hsa-miR-4441	POLR2J3	Functional MTI (Weak)	MIRT454835	PAR-CLIP	23592263
hsa-miR-4441	TBC1D25	Functional MTI (Weak)	MIRT455141	PAR-CLIP	23592263
hsa-miR-4441	TTF2	Functional MTI (Weak)	MIRT456162	PAR-CLIP	23592263
hsa-miR-4441	RAPGEF1	Functional MTI (Weak)	MIRT455921	PAR-CLIP	23592263
hsa-miR-4441	KLHL12	Functional MTI (Weak)	MIRT456394	PAR-CLIP	23592263
hsa-miR-4441	MTHFSD	Functional MTI (Weak)	MIRT456787	PAR-CLIP	23592263
hsa-miR-4441	MXRA7	Functional MTI (Weak)	MIRT457163	PAR-CLIP	23592263
hsa-miR-4441	ERC1	Functional MTI (Weak)	MIRT457189	PAR-CLIP	23592263
hsa-miR-4441	RPL36	Functional MTI (Weak)	MIRT457414	PAR-CLIP	23592263
hsa-miR-4441	UPK3BL1	Functional MTI (Weak)	MIRT457629	PAR-CLIP	23592263
hsa-miR-4441	VPS39	Functional MTI (Weak)	MIRT458719	PAR-CLIP	23592263
hsa-miR-4441	CES2	Functional MTI (Weak)	MIRT458744	PAR-CLIP	23592263
hsa-miR-4441	GRK2	Functional MTI (Weak)	MIRT459268	PAR-CLIP	23592263
hsa-miR-4441	CCL11	Functional MTI (Weak)	MIRT459489	PAR-CLIP	23592263
hsa-miR-4441	SH3RF1	Functional MTI (Weak)	MIRT460320	PAR-CLIP	23592263
hsa-miR-4441	SYT7	Functional MTI (Weak)	MIRT461004	PAR-CLIP	23592263
hsa-miR-4441	SYT7	Functional MTI (Weak)	MIRT461004	PAR-CLIP	26701625
hsa-miR-4441	SCO1	Functional MTI (Weak)	MIRT461578	PAR-CLIP	23592263
hsa-miR-4441	SCO1	Functional MTI (Weak)	MIRT461578	HITS-CLIP	23706177
hsa-miR-4441	SCO1	Functional MTI (Weak)	MIRT461578	PAR-CLIP	27292025
hsa-miR-4441	SNAP23	Functional MTI (Weak)	MIRT461819	PAR-CLIP	23592263
hsa-miR-4441	ZFHX3	Functional MTI (Weak)	MIRT463331	PAR-CLIP	23592263
hsa-miR-4441	VCL	Functional MTI (Weak)	MIRT464271	PAR-CLIP	23592263
hsa-miR-4441	ZC3HAV1L	Functional MTI (Weak)	MIRT463448	PAR-CLIP	23592263
hsa-miR-4441	UBALD1	Functional MTI (Weak)	MIRT464894	PAR-CLIP	23592263
hsa-miR-4441	TOB2	Functional MTI (Weak)	MIRT465555	PAR-CLIP	23592263
hsa-miR-4441	THBS1	Functional MTI (Weak)	MIRT466359	PAR-CLIP	23592263
hsa-miR-4441	STAT3	Functional MTI (Weak)	MIRT466957	PAR-CLIP	23592263
hsa-miR-4441	SPATA2	Functional MTI (Weak)	MIRT467320	PAR-CLIP	23592263
hsa-miR-4441	SPATA2	Functional MTI (Weak)	MIRT467320	PAR-CLIP	27292025
hsa-miR-4441	SND1	Functional MTI (Weak)	MIRT467438	PAR-CLIP	23592263
hsa-miR-4441	SLC29A2	Functional MTI (Weak)	MIRT467822	PAR-CLIP	23592263
hsa-miR-4441	PHB2	Functional MTI (Weak)	MIRT471172	PAR-CLIP	23592263
hsa-miR-4441	PDPR	Functional MTI (Weak)	MIRT471395	PAR-CLIP	23592263
hsa-miR-4441	NUFIP2	Functional MTI (Weak)	MIRT471845	PAR-CLIP	23592263
hsa-miR-4441	OGT	Functional MTI (Weak)	MIRT471755	PAR-CLIP	23592263
hsa-miR-4441	NPTXR	Functional MTI (Weak)	MIRT472018	PAR-CLIP	23592263
hsa-miR-4441	NBL1	Functional MTI (Weak)	MIRT472440	PAR-CLIP	23592263
hsa-miR-4441	NGFR	Functional MTI (Weak)	MIRT472225	PAR-CLIP	23592263
hsa-miR-4441	NACC1	Functional MTI (Weak)	MIRT472540	PAR-CLIP	23592263
hsa-miR-4441	NACC1	Functional MTI (Weak)	MIRT472540	PAR-CLIP	26701625
hsa-miR-4441	NACC1	Functional MTI (Weak)	MIRT472540	PAR-CLIP	27292025
hsa-miR-4441	MINOS1-NBL1	Functional MTI (Weak)	MIRT473194	PAR-CLIP	23592263
hsa-miR-4441	MARCKSL1	Functional MTI (Weak)	MIRT473667	PAR-CLIP	23592263
hsa-miR-4441	MINK1	Functional MTI (Weak)	MIRT473210	PAR-CLIP	23592263
hsa-miR-4441	KCTD15	Functional MTI (Weak)	MIRT474937	PAR-CLIP	23592263
hsa-miR-4441	KHSRP	Functional MTI (Weak)	MIRT474851	PAR-CLIP	23592263
hsa-miR-4441	ENTPD7	Functional MTI (Weak)	MIRT477394	PAR-CLIP	23592263
hsa-miR-4441	EEF1A1	Functional MTI (Weak)	MIRT477715	PAR-CLIP	23592263
hsa-miR-4441	DPM2	Functional MTI (Weak)	MIRT477973	PAR-CLIP	23592263
hsa-miR-4441	EPHA2	Functional MTI (Weak)	MIRT477331	PAR-CLIP	23592263
hsa-miR-4441	EPHA2	Functional MTI (Weak)	MIRT477331	PAR-CLIP	26701625
hsa-miR-4441	ELMSAN1	Functional MTI (Weak)	MIRT477465	PAR-CLIP	23592263
hsa-miR-4441	DDN	Functional MTI (Weak)	MIRT478330	PAR-CLIP	23592263
hsa-miR-4441	CDK2	Functional MTI (Weak)	MIRT479482	PAR-CLIP	23592263
hsa-miR-4441	ATXN7L3	Functional MTI (Weak)	MIRT481262	PAR-CLIP	23592263
hsa-miR-4441	ATXN7L3B	Functional MTI (Weak)	MIRT481210	PAR-CLIP	23592263
hsa-miR-4441	ASXL1	Functional MTI (Weak)	MIRT481407	PAR-CLIP	23592263
hsa-miR-4441	AMD1	Functional MTI (Weak)	MIRT482050	PAR-CLIP	23592263
hsa-miR-4441	AMER1	Functional MTI (Weak)	MIRT482014	PAR-CLIP	23592263
hsa-miR-4441	AEN	Functional MTI (Weak)	MIRT482395	PAR-CLIP	23592263
hsa-miR-4441	PCSK2	Functional MTI (Weak)	MIRT483159	PAR-CLIP	23592263
hsa-miR-4441	PCSK2	Functional MTI (Weak)	MIRT483159	PAR-CLIP	24398324
hsa-miR-4441	PCSK2	Functional MTI (Weak)	MIRT483159	PAR-CLIP, HITS-CLIP	21572407
hsa-miR-4441	PCSK2	Functional MTI (Weak)	MIRT483159	PAR-CLIP	26701625
hsa-miR-4441	CYP4A22	Functional MTI (Weak)	MIRT483369	PAR-CLIP	23592263
hsa-miR-4441	QRSL1	Functional MTI (Weak)	MIRT483521	PAR-CLIP	23592263
hsa-miR-4441	QRSL1	Functional MTI (Weak)	MIRT483521	HITS-CLIP	23824327
hsa-miR-4441	CYP4A11	Functional MTI (Weak)	MIRT484058	PAR-CLIP	23592263
hsa-miR-4441	CLASP1	Functional MTI (Weak)	MIRT487073	PAR-CLIP	23592263
hsa-miR-4441	CLASP1	Functional MTI (Weak)	MIRT487073	PAR-CLIP	20371350
hsa-miR-4441	CACNB1	Functional MTI (Weak)	MIRT487422	PAR-CLIP	23592263
hsa-miR-4441	PAX2	Functional MTI (Weak)	MIRT488357	PAR-CLIP	23592263
hsa-miR-4441	ST7L	Functional MTI (Weak)	MIRT488590	PAR-CLIP	23592263
hsa-miR-4441	SOX11	Functional MTI (Weak)	MIRT489555	PAR-CLIP	23592263
hsa-miR-4441	SOX11	Functional MTI (Weak)	MIRT489555	PAR-CLIP	20371350
hsa-miR-4441	ATP2A3	Functional MTI (Weak)	MIRT489866	PAR-CLIP	23592263
hsa-miR-4441	KRT80	Functional MTI (Weak)	MIRT489803	PAR-CLIP	23592263
hsa-miR-4441	KRT80	Functional MTI (Weak)	MIRT489803	PAR-CLIP	20371350
hsa-miR-4441	KIFC2	Functional MTI (Weak)	MIRT490013	PAR-CLIP	23592263
hsa-miR-4441	PCSK4	Functional MTI (Weak)	MIRT490035	PAR-CLIP	23592263
hsa-miR-4441	ACVR1B	Functional MTI (Weak)	MIRT491069	PAR-CLIP	23592263
hsa-miR-4441	DUSP9	Functional MTI (Weak)	MIRT494015	PAR-CLIP	23592263
hsa-miR-4441	DUSP9	Functional MTI (Weak)	MIRT494015	PAR-CLIP	27292025
hsa-miR-4441	AKAP11	Functional MTI (Weak)	MIRT494817	PAR-CLIP	23592263
hsa-miR-4441	LTBP2	Functional MTI (Weak)	MIRT495990	PAR-CLIP	22291592
hsa-miR-4441	SLC2A13	Functional MTI (Weak)	MIRT496271	PAR-CLIP	22291592
hsa-miR-4441	ZFP36L1	Functional MTI (Weak)	MIRT500452	PAR-CLIP	24398324
hsa-miR-4441	BCL2L13	Functional MTI (Weak)	MIRT507990	PAR-CLIP	23446348
hsa-miR-4441	BCL2L13	Functional MTI (Weak)	MIRT507990	PAR-CLIP	20371350
hsa-miR-4441	ANKRD23	Functional MTI (Weak)	MIRT509712	PAR-CLIP	23446348
hsa-miR-4441	TSLP	Functional MTI (Weak)	MIRT527983	PAR-CLIP	22012620
hsa-miR-4441	SULT1B1	Functional MTI (Weak)	MIRT530447	PAR-CLIP	22012620
hsa-miR-4441	FANCC	Functional MTI (Weak)	MIRT531234	PAR-CLIP	22012620
hsa-miR-4441	RPL28	Functional MTI (Weak)	MIRT534589	PAR-CLIP	22012620
hsa-miR-4441	MED28	Functional MTI (Weak)	MIRT535989	PAR-CLIP	22012620
hsa-miR-4441	MED28	Functional MTI (Weak)	MIRT535989	PAR-CLIP	20371350
hsa-miR-4441	GABRA5	Functional MTI (Weak)	MIRT537281	PAR-CLIP	22012620
hsa-miR-4441	GABRA5	Functional MTI (Weak)	MIRT537281	PAR-CLIP	26701625
hsa-miR-4441	GABRA5	Functional MTI (Weak)	MIRT537281	PAR-CLIP	27292025
hsa-miR-4441	DUSP28	Functional MTI (Weak)	MIRT539923	PAR-CLIP	21572407
hsa-miR-4441	RNF146	Functional MTI (Weak)	MIRT554712	PAR-CLIP	21572407
hsa-miR-4441	CAMSAP2	Functional MTI (Weak)	MIRT558960	PAR-CLIP	21572407
hsa-miR-4441	ARHGDIA	Functional MTI (Weak)	MIRT568496	PAR-CLIP	20371350
hsa-miR-4441	ARHGDIA	Functional MTI (Weak)	MIRT568496	PAR-CLIP	26701625
hsa-miR-4441	CACNA1C	Functional MTI (Weak)	MIRT568986	PAR-CLIP	20371350
hsa-miR-4441	LY6H	Functional MTI (Weak)	MIRT568874	PAR-CLIP	20371350
hsa-miR-4441	LY6H	Functional MTI (Weak)	MIRT568874	PAR-CLIP	27292025
hsa-miR-4441	TMEM184A	Functional MTI (Weak)	MIRT569989	PAR-CLIP	20371350
hsa-miR-4441	THRA	Functional MTI (Weak)	MIRT570484	PAR-CLIP	20371350
hsa-miR-4441	MYO1C	Functional MTI (Weak)	MIRT572825	PAR-CLIP	20371350
hsa-miR-4441	ERBB2	Functional MTI (Weak)	MIRT608198	HITS-CLIP	24906430
hsa-miR-4441	CCDC85C	Functional MTI (Weak)	MIRT613219	HITS-CLIP	23824327
hsa-miR-4441	CCDC85C	Functional MTI (Weak)	MIRT613219	HITS-CLIP	19536157
hsa-miR-4441	PTDSS2	Functional MTI (Weak)	MIRT629781	HITS-CLIP	23824327
hsa-miR-4441	RASSF4	Functional MTI (Weak)	MIRT635331	HITS-CLIP	23824327
hsa-miR-4441	SLC30A3	Functional MTI (Weak)	MIRT653631	HITS-CLIP	23824327
hsa-miR-4441	GUF1	Functional MTI (Weak)	MIRT664571	HITS-CLIP	23824327
hsa-miR-4441	IPCEF1	Functional MTI (Weak)	MIRT667854	HITS-CLIP	23824327
hsa-miR-4441	CYLD	Functional MTI (Weak)	MIRT668819	HITS-CLIP	23824327
hsa-miR-4441	ETFDH	Functional MTI (Weak)	MIRT671273	HITS-CLIP	23824327
hsa-miR-4441	CIITA	Functional MTI (Weak)	MIRT681447	HITS-CLIP	23706177
hsa-miR-4441	ANGEL1	Functional MTI (Weak)	MIRT685860	HITS-CLIP	23313552
hsa-miR-4441	BRIX1	Functional MTI (Weak)	MIRT684816	HITS-CLIP	23313552
hsa-miR-4441	CAPZB	Functional MTI (Weak)	MIRT688811	HITS-CLIP	23313552
hsa-miR-4441	NIF3L1	Functional MTI (Weak)	MIRT691197	HITS-CLIP	23313552
hsa-miR-4441	CERK	Functional MTI (Weak)	MIRT696946	HITS-CLIP	23313552
hsa-miR-4441	SERBP1	Functional MTI (Weak)	MIRT699740	HITS-CLIP	23313552
hsa-miR-4441	NUP35	Functional MTI (Weak)	MIRT701258	HITS-CLIP	23313552
hsa-miR-4441	MLLT1	Functional MTI (Weak)	MIRT701934	HITS-CLIP	23313552
hsa-miR-4441	GDPD5	Functional MTI (Weak)	MIRT703331	HITS-CLIP	23313552
hsa-miR-4441	ARL6IP1	Functional MTI (Weak)	MIRT705518	HITS-CLIP	23313552
hsa-miR-4441	PKD1	Functional MTI (Weak)	MIRT706064	HITS-CLIP	22927820
hsa-miR-4441	SV2B	Functional MTI (Weak)	MIRT713237	HITS-CLIP	19536157
hsa-miR-4441	TSPAN11	Functional MTI (Weak)	MIRT715000	HITS-CLIP	19536157
hsa-miR-4441	CHRNE	Functional MTI (Weak)	MIRT714669	HITS-CLIP	19536157
hsa-miR-4441	VCAM1	Functional MTI (Weak)	MIRT715355	HITS-CLIP	19536157
hsa-miR-4441	FADS3	Functional MTI (Weak)	MIRT715970	HITS-CLIP	19536157
hsa-miR-4441	FNBP4	Functional MTI (Weak)	MIRT719584	HITS-CLIP	19536157
hsa-miR-4441	DMRT2	Functional MTI (Weak)	MIRT719666	HITS-CLIP	19536157
hsa-miR-4441	ASCL2	Functional MTI (Weak)	MIRT723359	HITS-CLIP	19536157
hsa-miR-4441	CLUH	Functional MTI (Weak)	MIRT744525	PAR-CLIP	26701625
hsa-miR-4441	DDA1	Functional MTI (Weak)	MIRT744526	PAR-CLIP	26701625
hsa-miR-4441	ECE1	Functional MTI (Weak)	MIRT744527	PAR-CLIP	26701625
hsa-miR-4441	ELL	Functional MTI (Weak)	MIRT744528	PAR-CLIP	26701625
hsa-miR-4441	FIBCD1	Functional MTI (Weak)	MIRT744529	PAR-CLIP	26701625
hsa-miR-4441	FKBP8	Functional MTI (Weak)	MIRT744530	PAR-CLIP	26701625
hsa-miR-4441	GIPC1	Functional MTI (Weak)	MIRT744531	PAR-CLIP	26701625
hsa-miR-4441	GNA12	Functional MTI (Weak)	MIRT744532	PAR-CLIP	26701625
hsa-miR-4441	GTF2F1	Functional MTI (Weak)	MIRT744533	PAR-CLIP	26701625
hsa-miR-4441	HGS	Functional MTI (Weak)	MIRT744534	PAR-CLIP	26701625
hsa-miR-4441	HMGA1	Functional MTI (Weak)	MIRT744535	PAR-CLIP	26701625
hsa-miR-4441	HOXB6	Functional MTI (Weak)	MIRT744536	PAR-CLIP	26701625
hsa-miR-4441	INAFM1	Functional MTI (Weak)	MIRT744537	PAR-CLIP	26701625
hsa-miR-4441	IP6K1	Functional MTI (Weak)	MIRT744538	PAR-CLIP	26701625
hsa-miR-4441	KANK2	Functional MTI (Weak)	MIRT744539	PAR-CLIP	26701625
hsa-miR-4441	LMNB2	Functional MTI (Weak)	MIRT744540	PAR-CLIP	26701625
hsa-miR-4441	LRRC59	Functional MTI (Weak)	MIRT744541	PAR-CLIP	26701625
hsa-miR-4441	LRRC59	Functional MTI (Weak)	MIRT744541	PAR-CLIP	27292025
hsa-miR-4441	MAP2K3	Functional MTI (Weak)	MIRT744542	PAR-CLIP	26701625
hsa-miR-4441	MAP2K7	Functional MTI (Weak)	MIRT744543	PAR-CLIP	26701625
hsa-miR-4441	MCL1	Functional MTI (Weak)	MIRT744544	PAR-CLIP	26701625
hsa-miR-4441	MDFI	Functional MTI (Weak)	MIRT744545	PAR-CLIP	26701625
hsa-miR-4441	AGAP1	Functional MTI (Weak)	MIRT744513	PAR-CLIP	26701625
hsa-miR-4441	AGO2	Functional MTI (Weak)	MIRT744514	PAR-CLIP	26701625
hsa-miR-4441	AGO2	Functional MTI (Weak)	MIRT744514	PAR-CLIP	27292025
hsa-miR-4441	BBS5	Functional MTI (Weak)	MIRT744515	PAR-CLIP	26701625
hsa-miR-4441	MEF2D	Functional MTI (Weak)	MIRT744546	PAR-CLIP	26701625
hsa-miR-4441	BBS5	Functional MTI (Weak)	MIRT744515	PAR-CLIP	27292025
hsa-miR-4441	BZW1	Functional MTI (Weak)	MIRT744516	PAR-CLIP	26701625
hsa-miR-4441	BZW1	Functional MTI (Weak)	MIRT744516	PAR-CLIP	27292025
hsa-miR-4441	CALM3	Functional MTI (Weak)	MIRT744517	PAR-CLIP	26701625
hsa-miR-4441	CASTOR2	Functional MTI (Weak)	MIRT744518	PAR-CLIP	26701625
hsa-miR-4441	CBX6	Functional MTI (Weak)	MIRT744519	PAR-CLIP	26701625
hsa-miR-4441	CD44	Functional MTI (Weak)	MIRT744520	PAR-CLIP	26701625
hsa-miR-4441	CDC37	Functional MTI (Weak)	MIRT744521	PAR-CLIP	26701625
hsa-miR-4441	CDC37	Functional MTI (Weak)	MIRT744521	PAR-CLIP	27292025
hsa-miR-4441	CDR2L	Functional MTI (Weak)	MIRT744522	PAR-CLIP	26701625
hsa-miR-4441	CFL1	Functional MTI (Weak)	MIRT744523	PAR-CLIP	26701625
hsa-miR-4441	CHCHD10	Functional MTI (Weak)	MIRT744524	PAR-CLIP	26701625
hsa-miR-4441	MSX1	Functional MTI (Weak)	MIRT744547	PAR-CLIP	26701625
hsa-miR-4441	NACC2	Functional MTI (Weak)	MIRT744548	PAR-CLIP	26701625
hsa-miR-4441	NFIC	Functional MTI (Weak)	MIRT744549	PAR-CLIP	26701625
hsa-miR-4441	NIPA2	Functional MTI (Weak)	MIRT744550	PAR-CLIP	26701625
hsa-miR-4441	PGAM1	Functional MTI (Weak)	MIRT744551	PAR-CLIP	26701625
hsa-miR-4441	PGAM4	Functional MTI (Weak)	MIRT744552	PAR-CLIP	26701625
hsa-miR-4441	PGAM5	Functional MTI (Weak)	MIRT744553	PAR-CLIP	26701625
hsa-miR-4441	PHF21A	Functional MTI (Weak)	MIRT744554	PAR-CLIP	26701625
hsa-miR-4441	PRSS8	Functional MTI (Weak)	MIRT744555	PAR-CLIP	26701625
hsa-miR-4441	PTGES2	Functional MTI (Weak)	MIRT744556	PAR-CLIP	26701625
hsa-miR-4441	PTPN6	Functional MTI (Weak)	MIRT744557	PAR-CLIP	26701625
hsa-miR-4441	RALY	Functional MTI (Weak)	MIRT744558	PAR-CLIP	26701625
hsa-miR-4441	RETREG2	Functional MTI (Weak)	MIRT744559	PAR-CLIP	26701625
hsa-miR-4441	RNH1	Functional MTI (Weak)	MIRT744560	PAR-CLIP	26701625
hsa-miR-4441	SBNO1	Functional MTI (Weak)	MIRT744561	PAR-CLIP	26701625
hsa-miR-4441	SCML2	Functional MTI (Weak)	MIRT744562	PAR-CLIP	26701625
hsa-miR-4441	SELENON	Functional MTI (Weak)	MIRT744563	PAR-CLIP	26701625
hsa-miR-4441	SFT2D2	Functional MTI (Weak)	MIRT744564	PAR-CLIP	26701625
hsa-miR-4441	SLC25A23	Functional MTI (Weak)	MIRT744565	PAR-CLIP	26701625
hsa-miR-4441	SLC6A17	Functional MTI (Weak)	MIRT744566	PAR-CLIP	26701625
hsa-miR-4441	SLC7A5	Functional MTI (Weak)	MIRT744567	PAR-CLIP	26701625
hsa-miR-4441	SNX11	Functional MTI (Weak)	MIRT744568	PAR-CLIP	26701625
hsa-miR-4441	SPRYD3	Functional MTI (Weak)	MIRT744569	PAR-CLIP	26701625
hsa-miR-4441	TM9SF4	Functional MTI (Weak)	MIRT744570	PAR-CLIP	26701625
hsa-miR-4441	TPD52L2	Functional MTI (Weak)	MIRT744571	PAR-CLIP	26701625
hsa-miR-4441	TRIM28	Functional MTI (Weak)	MIRT744572	PAR-CLIP	26701625
hsa-miR-4441	ZNF471	Functional MTI (Weak)	MIRT744573	PAR-CLIP	26701625
hsa-miR-4441	ZNF471	Functional MTI (Weak)	MIRT744573	PAR-CLIP	27292025
hsa-miR-4441	ZNF496	Functional MTI (Weak)	MIRT744574	PAR-CLIP	26701625
hsa-miR-4441	ZNF516	Functional MTI (Weak)	MIRT744575	PAR-CLIP	26701625
hsa-miR-4441	ADGRL1	Functional MTI (Weak)	MIRT769146	PAR-CLIP	27292025
hsa-miR-4441	AKR7A2	Functional MTI (Weak)	MIRT769147	PAR-CLIP	27292025
hsa-miR-4441	HMGN2	Functional MTI (Weak)	MIRT769148	PAR-CLIP	27292025
hsa-miR-4441	ISY1	Functional MTI (Weak)	MIRT769149	PAR-CLIP	27292025
hsa-miR-4441	MED7	Functional MTI (Weak)	MIRT769150	PAR-CLIP	27292025
hsa-miR-4441	MNT	Functional MTI (Weak)	MIRT769151	PAR-CLIP	27292025
hsa-miR-4441	MRRF	Functional MTI (Weak)	MIRT769152	PAR-CLIP	27292025
hsa-miR-4441	NBPF11	Functional MTI (Weak)	MIRT769153	PAR-CLIP	27292025
hsa-miR-4441	PPIL6	Functional MTI (Weak)	MIRT769154	PAR-CLIP	27292025
hsa-miR-4441	RAB11B	Functional MTI (Weak)	MIRT769155	PAR-CLIP	27292025
hsa-miR-4441	SOAT1	Functional MTI (Weak)	MIRT769156	PAR-CLIP	27292025
hsa-miR-4441	KCNK5	Functional MTI (Weak)	MIRT790452	HITS-CLIP	28735896
hsa-miR-4467	NDUFA11	Functional MTI (Weak)	MIRT441323	PAR-CLIP	22100165
hsa-miR-4467	NDUFA11	Functional MTI (Weak)	MIRT441323	PAR-CLIP	22291592
hsa-miR-4467	CBARP	Functional MTI (Weak)	MIRT441339	PAR-CLIP	22100165
hsa-miR-4467	CBARP	Functional MTI (Weak)	MIRT441339	PAR-CLIP	22291592
hsa-miR-4467	TOR4A	Functional MTI (Weak)	MIRT457067	PAR-CLIP	23592263
hsa-miR-4467	TOR4A	Functional MTI (Weak)	MIRT457067	PAR-CLIP	27292025
hsa-miR-4467	SPNS1	Functional MTI (Weak)	MIRT467289	PAR-CLIP	23592263
hsa-miR-4467	CSTF2	Functional MTI (Weak)	MIRT482994	PAR-CLIP	23592263
hsa-miR-4467	CSTF2	Functional MTI (Weak)	MIRT482994	PAR-CLIP	20371350
hsa-miR-4467	CSTF2	Functional MTI (Weak)	MIRT482994	PAR-CLIP	26701625
hsa-miR-4467	BRSK2	Functional MTI (Weak)	MIRT483129	PAR-CLIP	27292025
hsa-miR-4467	BRSK2	Functional MTI (Weak)	MIRT483129	PAR-CLIP	23592263
hsa-miR-4467	BRSK2	Functional MTI (Weak)	MIRT483129	PAR-CLIP	20371350
hsa-miR-4467	CITED4	Functional MTI (Weak)	MIRT483259	PAR-CLIP	23592263
hsa-miR-4467	CITED4	Functional MTI (Weak)	MIRT483259	PAR-CLIP	20371350
hsa-miR-4467	CITED4	Functional MTI (Weak)	MIRT483259	PAR-CLIP	26701625
hsa-miR-4467	SSTR1	Functional MTI (Weak)	MIRT484399	PAR-CLIP	23592263
hsa-miR-4467	SSTR1	Functional MTI (Weak)	MIRT484399	PAR-CLIP	20371350
hsa-miR-4467	HOXD3	Functional MTI (Weak)	MIRT484653	PAR-CLIP	23592263
hsa-miR-4467	HOXD3	Functional MTI (Weak)	MIRT484653	PAR-CLIP	20371350
hsa-miR-4467	HOXD3	Functional MTI (Weak)	MIRT484653	PAR-CLIP	26701625
hsa-miR-4467	C10orf55	Functional MTI (Weak)	MIRT487044	PAR-CLIP	23592263
hsa-miR-4467	PPP1R14A	Functional MTI (Weak)	MIRT485981	PAR-CLIP	23592263
hsa-miR-4467	WSCD1	Functional MTI (Weak)	MIRT486048	PAR-CLIP	23592263
hsa-miR-4467	WSCD1	Functional MTI (Weak)	MIRT486048	PAR-CLIP	20371350
hsa-miR-4467	PEG10	Functional MTI (Weak)	MIRT486413	PAR-CLIP	23592263
hsa-miR-4467	CLASP1	Functional MTI (Weak)	MIRT487062	PAR-CLIP	23592263
hsa-miR-4467	C2orf82	Functional MTI (Weak)	MIRT487005	PAR-CLIP	23592263
hsa-miR-4467	CLASP1	Functional MTI (Weak)	MIRT487062	PAR-CLIP	20371350
hsa-miR-4467	FBXO44	Functional MTI (Weak)	MIRT487907	PAR-CLIP	23592263
hsa-miR-4467	GPAT4	Functional MTI (Weak)	MIRT487286	PAR-CLIP	23592263
hsa-miR-4467	GPAT4	Functional MTI (Weak)	MIRT487286	PAR-CLIP	24398324
hsa-miR-4467	POU3F3	Functional MTI (Weak)	MIRT488550	PAR-CLIP	23592263
hsa-miR-4467	RXRB	Functional MTI (Weak)	MIRT487994	PAR-CLIP	23592263
hsa-miR-4467	POU3F3	Functional MTI (Weak)	MIRT488550	PAR-CLIP	23446348
hsa-miR-4467	POU3F3	Functional MTI (Weak)	MIRT488550	PAR-CLIP	20371350
hsa-miR-4467	POU3F3	Functional MTI (Weak)	MIRT488550	HITS-CLIP	23706177
hsa-miR-4467	POU3F3	Functional MTI (Weak)	MIRT488550	PAR-CLIP	26701625
hsa-miR-4467	POU3F3	Functional MTI (Weak)	MIRT488550	PAR-CLIP	27292025
hsa-miR-4467	ASCL2	Functional MTI (Weak)	MIRT489227	PAR-CLIP	23592263
hsa-miR-4467	FXYD1	Functional MTI (Weak)	MIRT488765	PAR-CLIP	23592263
hsa-miR-4467	ASCL2	Functional MTI (Weak)	MIRT489227	PAR-CLIP	24398324
hsa-miR-4467	CPLX1	Functional MTI (Weak)	MIRT489935	PAR-CLIP	23592263
hsa-miR-4467	SLC47A1	Functional MTI (Weak)	MIRT490583	PAR-CLIP	23592263
hsa-miR-4467	MELTF	Functional MTI (Weak)	MIRT490245	PAR-CLIP	23592263
hsa-miR-4467	SLC9A3	Functional MTI (Weak)	MIRT490721	PAR-CLIP	23592263
hsa-miR-4467	FEM1A	Functional MTI (Weak)	MIRT490646	PAR-CLIP	23592263
hsa-miR-4467	MSI1	Functional MTI (Weak)	MIRT491095	PAR-CLIP	23592263
hsa-miR-4467	MSI1	Functional MTI (Weak)	MIRT491095	PAR-CLIP	24398324
hsa-miR-4467	UNK	Functional MTI (Weak)	MIRT491986	PAR-CLIP	27292025
hsa-miR-4467	UNK	Functional MTI (Weak)	MIRT491986	PAR-CLIP	23592263
hsa-miR-4467	PRX	Functional MTI (Weak)	MIRT492553	PAR-CLIP	23592263
hsa-miR-4467	RAX	Functional MTI (Weak)	MIRT492460	PAR-CLIP	23592263
hsa-miR-4467	RAX	Functional MTI (Weak)	MIRT492460	PAR-CLIP	24398324
hsa-miR-4467	PRX	Functional MTI (Weak)	MIRT492553	PAR-CLIP	24398324
hsa-miR-4467	PRX	Functional MTI (Weak)	MIRT492553	PAR-CLIP	22012620
hsa-miR-4467	NRARP	Functional MTI (Weak)	MIRT492853	PAR-CLIP	23592263
hsa-miR-4467	NANOS1	Functional MTI (Weak)	MIRT493003	PAR-CLIP	23592263
hsa-miR-4467	NEUROD2	Functional MTI (Weak)	MIRT492958	PAR-CLIP	23592263
hsa-miR-4467	GREM2	Functional MTI (Weak)	MIRT493731	PAR-CLIP	23592263
hsa-miR-4467	GREM2	Functional MTI (Weak)	MIRT493731	PAR-CLIP	20371350
hsa-miR-4467	GREM2	Functional MTI (Weak)	MIRT493731	PAR-CLIP	26701625
hsa-miR-4467	EN1	Functional MTI (Weak)	MIRT493970	PAR-CLIP	23592263
hsa-miR-4467	EN1	Functional MTI (Weak)	MIRT493970	PAR-CLIP	20371350
hsa-miR-4467	EN1	Functional MTI (Weak)	MIRT493970	PAR-CLIP	26701625
hsa-miR-4467	DNAH17	Functional MTI (Weak)	MIRT494105	PAR-CLIP	23592263
hsa-miR-4467	ARC	Functional MTI (Weak)	MIRT494748	PAR-CLIP	23592263
hsa-miR-4467	ARC	Functional MTI (Weak)	MIRT494748	PAR-CLIP	22012620
hsa-miR-4467	ARC	Functional MTI (Weak)	MIRT494748	PAR-CLIP	26701625
hsa-miR-4467	ATXN1L	Functional MTI (Weak)	MIRT494573	PAR-CLIP	23592263
hsa-miR-4467	MAPK8IP3	Functional MTI (Weak)	MIRT500202	PAR-CLIP	24398324
hsa-miR-4467	MAPK8IP3	Functional MTI (Weak)	MIRT500202	PAR-CLIP	20371350
hsa-miR-4467	MAPK8IP3	Functional MTI (Weak)	MIRT500202	PAR-CLIP	26701625
hsa-miR-4467	PIAS4	Functional MTI (Weak)	MIRT501629	PAR-CLIP	24398324
hsa-miR-4467	PIAS4	Functional MTI (Weak)	MIRT501629	HITS-CLIP	19536157
hsa-miR-4467	PIAS4	Functional MTI (Weak)	MIRT501629	PAR-CLIP	26701625
hsa-miR-4467	H2AFX	Functional MTI (Weak)	MIRT511825	PAR-CLIP	23446348
hsa-miR-4467	H2AFX	Functional MTI (Weak)	MIRT511825	PAR-CLIP	20371350
hsa-miR-4467	AFG1L	Functional MTI (Weak)	MIRT560485	PAR-CLIP	20371350
hsa-miR-4467	RUNX1	Functional MTI (Weak)	MIRT569540	PAR-CLIP	20371350
hsa-miR-4467	TSPAN10	Functional MTI (Weak)	MIRT574046	PAR-CLIP	20371350
hsa-miR-4467	TSPAN10	Functional MTI (Weak)	MIRT574046	PAR-CLIP	26701625
hsa-miR-4467	MARVELD1	Functional MTI (Weak)	MIRT574143	PAR-CLIP	20371350
hsa-miR-4467	MARVELD1	Functional MTI (Weak)	MIRT574143	HITS-CLIP	19536157
hsa-miR-4467	GPR37L1	Functional MTI (Weak)	MIRT623767	HITS-CLIP	23824327
hsa-miR-4467	PTBP1	Functional MTI (Weak)	MIRT700554	HITS-CLIP	23313552
hsa-miR-4467	PKD1	Functional MTI (Weak)	MIRT706050	HITS-CLIP	22927820
hsa-miR-4467	VPREB1	Functional MTI (Weak)	MIRT709258	HITS-CLIP	19536157
hsa-miR-4467	INCENP	Functional MTI (Weak)	MIRT709382	HITS-CLIP	19536157
hsa-miR-4467	KLF13	Functional MTI (Weak)	MIRT714462	HITS-CLIP	19536157
hsa-miR-4467	BCL2L1	Functional MTI (Weak)	MIRT744895	PAR-CLIP	26701625
hsa-miR-4467	TRMT5	Functional MTI (Weak)	MIRT744909	PAR-CLIP	26701625
hsa-miR-4467	ZBTB7B	Functional MTI (Weak)	MIRT744910	PAR-CLIP	26701625
hsa-miR-4467	CELF4	Functional MTI (Weak)	MIRT744896	PAR-CLIP	26701625
hsa-miR-4467	CTSA	Functional MTI (Weak)	MIRT744897	PAR-CLIP	26701625
hsa-miR-4467	EIF4G1	Functional MTI (Weak)	MIRT744898	PAR-CLIP	26701625
hsa-miR-4467	ELMSAN1	Functional MTI (Weak)	MIRT744899	PAR-CLIP	26701625
hsa-miR-4467	ELMSAN1	Functional MTI (Weak)	MIRT744899	PAR-CLIP	27292025
hsa-miR-4467	FBXL16	Functional MTI (Weak)	MIRT744900	PAR-CLIP	26701625
hsa-miR-4467	HRAS	Functional MTI (Weak)	MIRT744901	PAR-CLIP	26701625
hsa-miR-4467	LMNB2	Functional MTI (Weak)	MIRT744902	PAR-CLIP	26701625
hsa-miR-4467	MTSS1L	Functional MTI (Weak)	MIRT744903	PAR-CLIP	26701625
hsa-miR-4467	PDXK	Functional MTI (Weak)	MIRT744904	PAR-CLIP	26701625
hsa-miR-4467	REXO1	Functional MTI (Weak)	MIRT744905	PAR-CLIP	26701625
hsa-miR-4467	SKI	Functional MTI (Weak)	MIRT744906	PAR-CLIP	26701625
hsa-miR-4467	SMARCD2	Functional MTI (Weak)	MIRT744907	PAR-CLIP	26701625
hsa-miR-4467	TFAP2A	Functional MTI (Weak)	MIRT744908	PAR-CLIP	26701625
hsa-miR-4467	TFAP2A	Functional MTI (Weak)	MIRT744908	PAR-CLIP	27292025
hsa-miR-4467	NSD2	Functional MTI (Weak)	MIRT769437	PAR-CLIP	27292025
hsa-miR-4477a	PLEKHA1	Functional MTI (Weak)	MIRT055843	PAR-CLIP	24398324
hsa-miR-4477a	PLEKHA1	Functional MTI (Weak)	MIRT055843	PAR-CLIP, HITS-CLIP	21572407
hsa-miR-4477a	PLEKHA1	Functional MTI (Weak)	MIRT055843	PAR-CLIP	20371350
hsa-miR-4477a	PLEKHA1	Functional MTI (Weak)	MIRT055843	PAR-CLIP	23446348
hsa-miR-4477a	PLEKHA1	Functional MTI (Weak)	MIRT055843	PAR-CLIP	22012620
hsa-miR-4477a	AMOTL1	Functional MTI (Weak)	MIRT061259	PAR-CLIP	22012620
hsa-miR-4477a	AMOTL1	Functional MTI (Weak)	MIRT061259	PAR-CLIP	20371350
hsa-miR-4477a	BTF3L4	Functional MTI (Weak)	MIRT071895	PAR-CLIP	23446348
hsa-miR-4477a	BTF3L4	Functional MTI (Weak)	MIRT071895	PAR-CLIP	21572407
hsa-miR-4477a	BTF3L4	Functional MTI (Weak)	MIRT071895	PAR-CLIP	20371350
hsa-miR-4477a	MLLT6	Functional MTI (Weak)	MIRT076933	HITS-CLIP	23824327
hsa-miR-4477a	MRPL58	Functional MTI (Weak)	MIRT078652	PAR-CLIP	21572407
hsa-miR-4477a	PRNP	Functional MTI (Weak)	MIRT083633	PAR-CLIP	20371350
hsa-miR-4477a	RPL15	Functional MTI (Weak)	MIRT091629	PAR-CLIP	23446348
hsa-miR-4477a	RPL15	Functional MTI (Weak)	MIRT091629	PAR-CLIP	20371350
hsa-miR-4477a	PPP6C	Functional MTI (Weak)	MIRT107076	PAR-CLIP	21572407
hsa-miR-4477a	TRIM33	Functional MTI (Weak)	MIRT111191	HITS-CLIP	23824327
hsa-miR-4477a	ARF6	Functional MTI (Weak)	MIRT114515	PAR-CLIP	20371350
hsa-miR-4477a	PSAT1	Functional MTI (Weak)	MIRT175250	PAR-CLIP	23446348
hsa-miR-4477a	PSAT1	Functional MTI (Weak)	MIRT175250	PAR-CLIP	20371350
hsa-miR-4477a	ACSL4	Functional MTI (Weak)	MIRT175430	PAR-CLIP, HITS-CLIP	21572407
hsa-miR-4477a	FAM102B	Functional MTI (Weak)	MIRT178687	PAR-CLIP	22012620
hsa-miR-4477a	CDADC1	Functional MTI (Weak)	MIRT189771	PAR-CLIP	20371350
hsa-miR-4477a	RPL10	Functional MTI (Weak)	MIRT229450	PAR-CLIP	21572407
hsa-miR-4477a	PHF6	Functional MTI (Weak)	MIRT244899	PAR-CLIP	22012620
hsa-miR-4477a	AKIRIN1	Functional MTI (Weak)	MIRT249189	PAR-CLIP	23592263
hsa-miR-4477a	AKIRIN1	Functional MTI (Weak)	MIRT249189	PAR-CLIP	24398324
hsa-miR-4477a	AKIRIN1	Functional MTI (Weak)	MIRT249189	PAR-CLIP	21572407
hsa-miR-4477a	AKIRIN1	Functional MTI (Weak)	MIRT249189	PAR-CLIP	20371350
hsa-miR-4477a	TRIM8	Functional MTI (Weak)	MIRT261134	PAR-CLIP	21572407
hsa-miR-4477a	ABHD13	Functional MTI (Weak)	MIRT275652	PAR-CLIP	20371350
hsa-miR-4477a	ZIC5	Functional MTI (Weak)	MIRT275561	PAR-CLIP	23446348
hsa-miR-4477a	ZIC5	Functional MTI (Weak)	MIRT275561	PAR-CLIP	20371350
hsa-miR-4477a	UTP18	Functional MTI (Weak)	MIRT288082	HITS-CLIP	23313552
hsa-miR-4477a	ARL8B	Functional MTI (Weak)	MIRT307924	PAR-CLIP	22012620
hsa-miR-4477a	MTHFD2	Functional MTI (Weak)	MIRT303605	PAR-CLIP	22012620
hsa-miR-4477a	FOXC1	Functional MTI (Weak)	MIRT316787	PAR-CLIP	20371350
hsa-miR-4477a	SPIN4	Functional MTI (Weak)	MIRT327713	PAR-CLIP	22012620
hsa-miR-4477a	SCML2	Functional MTI (Weak)	MIRT326910	PAR-CLIP	20371350
hsa-miR-4477a	TMOD3	Functional MTI (Weak)	MIRT342506	PAR-CLIP	23446348
hsa-miR-4477a	TMOD3	Functional MTI (Weak)	MIRT342506	PAR-CLIP	20371350
hsa-miR-4477a	AASDHPPT	Functional MTI (Weak)	MIRT331632	PAR-CLIP	20371350
hsa-miR-4477a	LRRC58	Functional MTI (Weak)	MIRT354470	PAR-CLIP	20371350
hsa-miR-4477a	TRIM24	Functional MTI (Weak)	MIRT378711	PAR-CLIP	23708386
hsa-miR-4477a	YDJC	Functional MTI (Weak)	MIRT407462	PAR-CLIP	20371350
hsa-miR-4477a	SMAD5	Functional MTI (Weak)	MIRT408226	PAR-CLIP	23592263
hsa-miR-4477a	SMAD5	Functional MTI (Weak)	MIRT408226	PAR-CLIP	20371350
hsa-miR-4477a	SMAD5	Functional MTI (Weak)	MIRT408226	PAR-CLIP	27292025
hsa-miR-4477a	ALG14	Functional MTI (Weak)	MIRT441824	PAR-CLIP	22100165
hsa-miR-4477a	NHS	Functional MTI (Weak)	MIRT443184	PAR-CLIP	22100165
hsa-miR-4477a	CHD8	Functional MTI (Weak)	MIRT442783	PAR-CLIP	22100165
hsa-miR-4477a	NHS	Functional MTI (Weak)	MIRT443184	PAR-CLIP	23708386
hsa-miR-4477a	CUL3	Functional MTI (Weak)	MIRT447615	PAR-CLIP	22100165
hsa-miR-4477a	DSEL	Functional MTI (Weak)	MIRT450156	PAR-CLIP	22100165
hsa-miR-4477a	NEDD9	Functional MTI (Weak)	MIRT454801	PAR-CLIP	23592263
hsa-miR-4477a	ZNF644	Functional MTI (Weak)	MIRT463050	PAR-CLIP	23592263
hsa-miR-4477a	SOCS3	Functional MTI (Weak)	MIRT467400	PAR-CLIP	23592263
hsa-miR-4477a	SGMS1	Functional MTI (Weak)	MIRT468174	PAR-CLIP	23592263
hsa-miR-4477a	RPS14	Functional MTI (Weak)	MIRT468949	PAR-CLIP	23592263
hsa-miR-4477a	RPS14	Functional MTI (Weak)	MIRT468949	PAR-CLIP	23446348
hsa-miR-4477a	RPS14	Functional MTI (Weak)	MIRT468949	PAR-CLIP	20371350
hsa-miR-4477a	R3HDM4	Functional MTI (Weak)	MIRT469835	PAR-CLIP	23592263
hsa-miR-4477a	R3HDM4	Functional MTI (Weak)	MIRT469835	PAR-CLIP	26701625
hsa-miR-4477a	POFUT1	Functional MTI (Weak)	MIRT470724	PAR-CLIP	23592263
hsa-miR-4477a	PLIN3	Functional MTI (Weak)	MIRT470902	PAR-CLIP	23592263
hsa-miR-4477a	PLIN3	Functional MTI (Weak)	MIRT470902	PAR-CLIP	26701625
hsa-miR-4477a	NAPG	Functional MTI (Weak)	MIRT472467	PAR-CLIP	23592263
hsa-miR-4477a	NAPG	Functional MTI (Weak)	MIRT472467	PAR-CLIP	24398324
hsa-miR-4477a	NAPG	Functional MTI (Weak)	MIRT472467	PAR-CLIP	23446348
hsa-miR-4477a	NAPG	Functional MTI (Weak)	MIRT472467	PAR-CLIP	22012620
hsa-miR-4477a	NAPG	Functional MTI (Weak)	MIRT472467	PAR-CLIP, HITS-CLIP	21572407
hsa-miR-4477a	NAPG	Functional MTI (Weak)	MIRT472467	PAR-CLIP	20371350
hsa-miR-4477a	NAA50	Functional MTI (Weak)	MIRT472602	PAR-CLIP	23592263
hsa-miR-4477a	SEMA7A	Functional MTI (Weak)	MIRT492350	PAR-CLIP	23592263
hsa-miR-4477a	FOXN3	Functional MTI (Weak)	MIRT493840	PAR-CLIP	23592263
hsa-miR-4477a	FOXN3	Functional MTI (Weak)	MIRT493840	PAR-CLIP	21572407
hsa-miR-4477a	DOCK9	Functional MTI (Weak)	MIRT496318	PAR-CLIP	22291592
hsa-miR-4477a	CLEC2D	Functional MTI (Weak)	MIRT500159	PAR-CLIP	24398324
hsa-miR-4477a	CLEC2D	Functional MTI (Weak)	MIRT500159	PAR-CLIP	23446348
hsa-miR-4477a	CLEC2D	Functional MTI (Weak)	MIRT500159	PAR-CLIP	20371350
hsa-miR-4477a	CLEC2D	Functional MTI (Weak)	MIRT500159	HITS-CLIP	21572407
hsa-miR-4477a	XPO4	Functional MTI (Weak)	MIRT500535	PAR-CLIP	24398324
hsa-miR-4477a	XPO4	Functional MTI (Weak)	MIRT500535	PAR-CLIP	20371350
hsa-miR-4477a	FBXL13	Functional MTI (Weak)	MIRT503916	PAR-CLIP	23446348
hsa-miR-4477a	FBXL13	Functional MTI (Weak)	MIRT503916	PAR-CLIP	22012620
hsa-miR-4477a	SAT1	Functional MTI (Weak)	MIRT504003	PAR-CLIP	23446348
hsa-miR-4477a	SAT1	Functional MTI (Weak)	MIRT504003	PAR-CLIP	21572407
hsa-miR-4477a	SHMT1	Functional MTI (Weak)	MIRT505647	PAR-CLIP	23446348
hsa-miR-4477a	SHMT1	Functional MTI (Weak)	MIRT505647	PAR-CLIP	21572407
hsa-miR-4477a	MIER3	Functional MTI (Weak)	MIRT506574	PAR-CLIP	23446348
hsa-miR-4477a	MIER3	Functional MTI (Weak)	MIRT506574	PAR-CLIP	21572407
hsa-miR-4477a	HS3ST3B1	Functional MTI (Weak)	MIRT506945	PAR-CLIP	23446348
hsa-miR-4477a	HS3ST3B1	Functional MTI (Weak)	MIRT506945	PAR-CLIP	22012620
hsa-miR-4477a	HS3ST3B1	Functional MTI (Weak)	MIRT506945	PAR-CLIP	26701625
hsa-miR-4477a	HS3ST3B1	Functional MTI (Weak)	MIRT506945	PAR-CLIP	27292025
hsa-miR-4477a	RPS19	Functional MTI (Weak)	MIRT508196	PAR-CLIP	23446348
hsa-miR-4477a	RPS19	Functional MTI (Weak)	MIRT508196	PAR-CLIP	21572407
hsa-miR-4477a	RPS19	Functional MTI (Weak)	MIRT508196	PAR-CLIP	20371350
hsa-miR-4477a	HSPA13	Functional MTI (Weak)	MIRT511417	PAR-CLIP	23446348
hsa-miR-4477a	HSPA13	Functional MTI (Weak)	MIRT511417	PAR-CLIP	21572407
hsa-miR-4477a	ACTB	Functional MTI (Weak)	MIRT512326	PAR-CLIP	23446348
hsa-miR-4477a	ACTB	Functional MTI (Weak)	MIRT512326	PAR-CLIP	20371350
hsa-miR-4477a	RPL7	Functional MTI (Weak)	MIRT515376	PAR-CLIP	23446348
hsa-miR-4477a	TUBG1	Functional MTI (Weak)	MIRT520422	PAR-CLIP	23446348
hsa-miR-4477a	TUBG1	Functional MTI (Weak)	MIRT520422	PAR-CLIP	20371350
hsa-miR-4477a	ARPP19	Functional MTI (Weak)	MIRT524844	PAR-CLIP	23446348
hsa-miR-4477a	UGT2A1	Functional MTI (Weak)	MIRT526320	PAR-CLIP	22012620
hsa-miR-4477a	UGT2A2	Functional MTI (Weak)	MIRT526561	PAR-CLIP	22012620
hsa-miR-4477a	FEZ2	Functional MTI (Weak)	MIRT528027	PAR-CLIP	22012620
hsa-miR-4477a	RBM43	Functional MTI (Weak)	MIRT529874	PAR-CLIP	22012620
hsa-miR-4477a	CLEC4D	Functional MTI (Weak)	MIRT530826	PAR-CLIP	22012620
hsa-miR-4477a	CCNB1	Functional MTI (Weak)	MIRT532068	PAR-CLIP	22012620
hsa-miR-4477a	GDPD1	Functional MTI (Weak)	MIRT531334	PAR-CLIP	22012620
hsa-miR-4477a	CCNB1	Functional MTI (Weak)	MIRT532068	PAR-CLIP	20371350
hsa-miR-4477a	ZNF566	Functional MTI (Weak)	MIRT532870	PAR-CLIP	22012620
hsa-miR-4477a	NUP35	Functional MTI (Weak)	MIRT535580	PAR-CLIP	22012620
hsa-miR-4477a	BMP2K	Functional MTI (Weak)	MIRT538945	PAR-CLIP	22012620
hsa-miR-4477a	ERGIC2	Functional MTI (Weak)	MIRT537644	PAR-CLIP	22012620
hsa-miR-4477a	ERGIC2	Functional MTI (Weak)	MIRT537644	PAR-CLIP	20371350
hsa-miR-4477a	BRI3BP	Functional MTI (Weak)	MIRT538894	PAR-CLIP	22012620
hsa-miR-4477a	ELAVL2	Functional MTI (Weak)	MIRT537725	PAR-CLIP	22012620
hsa-miR-4477a	PDPK1	Functional MTI (Weak)	MIRT540703	PAR-CLIP	21572407
hsa-miR-4477a	PDPK1	Functional MTI (Weak)	MIRT540703	PAR-CLIP	20371350
hsa-miR-4477a	TMEM117	Functional MTI (Weak)	MIRT543210	PAR-CLIP	21572407
hsa-miR-4477a	LYRM2	Functional MTI (Weak)	MIRT543357	PAR-CLIP	21572407
hsa-miR-4477a	CLSPN	Functional MTI (Weak)	MIRT544905	PAR-CLIP	21572407
hsa-miR-4477a	ARF3	Functional MTI (Weak)	MIRT545532	PAR-CLIP	21572407
hsa-miR-4477a	SMOC1	Functional MTI (Weak)	MIRT546446	PAR-CLIP	21572407
hsa-miR-4477a	PURB	Functional MTI (Weak)	MIRT546882	PAR-CLIP	21572407
hsa-miR-4477a	PURB	Functional MTI (Weak)	MIRT546882	PAR-CLIP	20371350
hsa-miR-4477a	MED13	Functional MTI (Weak)	MIRT547440	PAR-CLIP	21572407
hsa-miR-4477a	GOLIM4	Functional MTI (Weak)	MIRT548027	PAR-CLIP	21572407
hsa-miR-4477a	CRNKL1	Functional MTI (Weak)	MIRT548673	PAR-CLIP	21572407
hsa-miR-4477a	LLGL2	Functional MTI (Weak)	MIRT550435	PAR-CLIP	21572407
hsa-miR-4477a	RPS3	Functional MTI (Weak)	MIRT551850	PAR-CLIP	21572407
hsa-miR-4477a	LIMS1	Functional MTI (Weak)	MIRT556554	PAR-CLIP	21572407
hsa-miR-4477a	MRFAP1	Functional MTI (Weak)	MIRT556072	PAR-CLIP	21572407
hsa-miR-4477a	HOXA13	Functional MTI (Weak)	MIRT557132	PAR-CLIP	21572407
hsa-miR-4477a	FEM1B	Functional MTI (Weak)	MIRT557875	PAR-CLIP	21572407
hsa-miR-4477a	FEM1B	Functional MTI (Weak)	MIRT557875	PAR-CLIP	20371350
hsa-miR-4477a	ELK4	Functional MTI (Weak)	MIRT558146	PAR-CLIP	21572407
hsa-miR-4477a	CD2AP	Functional MTI (Weak)	MIRT558862	PAR-CLIP	21572407
hsa-miR-4477a	CCNE1	Functional MTI (Weak)	MIRT558884	PAR-CLIP	21572407
hsa-miR-4477a	CCNE1	Functional MTI (Weak)	MIRT558884	PAR-CLIP	20371350
hsa-miR-4477a	CBX5	Functional MTI (Weak)	MIRT558907	PAR-CLIP	21572407
hsa-miR-4477a	BRAP	Functional MTI (Weak)	MIRT559175	PAR-CLIP	21572407
hsa-miR-4477a	GAL3ST3	Functional MTI (Weak)	MIRT560860	PAR-CLIP	20371350
hsa-miR-4477a	PPIF	Functional MTI (Weak)	MIRT561729	PAR-CLIP	20371350
hsa-miR-4477a	CEBPB	Functional MTI (Weak)	MIRT564024	PAR-CLIP	20371350
hsa-miR-4477a	TRMT5	Functional MTI (Weak)	MIRT564366	PAR-CLIP	20371350
hsa-miR-4477a	ZNF703	Functional MTI (Weak)	MIRT564609	PAR-CLIP	20371350
hsa-miR-4477a	AZF1	Functional MTI (Weak)	MIRT565494	PAR-CLIP	20371350
hsa-miR-4477a	SLC6A8	Functional MTI (Weak)	MIRT565577	PAR-CLIP	20371350
hsa-miR-4477a	LEPROT	Functional MTI (Weak)	MIRT566947	PAR-CLIP	20371350
hsa-miR-4477a	HNRNPA2B1	Functional MTI (Weak)	MIRT567293	PAR-CLIP	20371350
hsa-miR-4477a	HMGN2	Functional MTI (Weak)	MIRT567308	PAR-CLIP	20371350
hsa-miR-4477a	CHSY1	Functional MTI (Weak)	MIRT568048	PAR-CLIP	20371350
hsa-miR-4477a	PHF19	Functional MTI (Weak)	MIRT571807	PAR-CLIP	20371350
hsa-miR-4477a	RBM23	Functional MTI (Weak)	MIRT609234	HITS-CLIP	23824327
hsa-miR-4477a	SSX5	Functional MTI (Weak)	MIRT610328	HITS-CLIP	23824327
hsa-miR-4477a	SLFN13	Functional MTI (Weak)	MIRT611709	HITS-CLIP	23824327
hsa-miR-4477a	UGT8	Functional MTI (Weak)	MIRT611428	HITS-CLIP	23824327
hsa-miR-4477a	UGT8	Functional MTI (Weak)	MIRT611428	HITS-CLIP	23313552
hsa-miR-4477a	UGT8	Functional MTI (Weak)	MIRT611428	HITS-CLIP	27418678
hsa-miR-4477a	SLFN13	Functional MTI (Weak)	MIRT611709	HITS-CLIP	27418678
hsa-miR-4477a	CEP135	Functional MTI (Weak)	MIRT612069	HITS-CLIP	23824327
hsa-miR-4477a	CEP135	Functional MTI (Weak)	MIRT612069	HITS-CLIP	23313552
hsa-miR-4477a	JRKL	Functional MTI (Weak)	MIRT617676	HITS-CLIP	23824327
hsa-miR-4477a	HNRNPA1	Functional MTI (Weak)	MIRT623684	HITS-CLIP	23824327
hsa-miR-4477a	MBOAT2	Functional MTI (Weak)	MIRT636422	HITS-CLIP	23824327
hsa-miR-4477a	PRR15L	Functional MTI (Weak)	MIRT635634	HITS-CLIP	23824327
hsa-miR-4477a	GPATCH11	Functional MTI (Weak)	MIRT637011	HITS-CLIP	23824327
hsa-miR-4477a	C4orf3	Functional MTI (Weak)	MIRT644150	HITS-CLIP	23824327
hsa-miR-4477a	MEMO1	Functional MTI (Weak)	MIRT648562	HITS-CLIP	23824327
hsa-miR-4477a	WNT16	Functional MTI (Weak)	MIRT650752	HITS-CLIP	23824327
hsa-miR-4477a	UEVLD	Functional MTI (Weak)	MIRT651914	HITS-CLIP	23824327
hsa-miR-4477a	SLC38A7	Functional MTI (Weak)	MIRT653556	HITS-CLIP	23824327
hsa-miR-4477a	XRN2	Functional MTI (Weak)	MIRT692277	HITS-CLIP	23313552
hsa-miR-4477a	WNK1	Functional MTI (Weak)	MIRT697650	HITS-CLIP	23313552
hsa-miR-4477a	ERCC6	Functional MTI (Weak)	MIRT703876	HITS-CLIP	23313552
hsa-miR-4477a	CLIP1	Functional MTI (Weak)	MIRT704615	HITS-CLIP	23313552
hsa-miR-4477a	BBOX1	Functional MTI (Weak)	MIRT708562	HITS-CLIP	19536157
hsa-miR-4477a	KBTBD6	Functional MTI (Weak)	MIRT709614	HITS-CLIP	19536157
hsa-miR-4477a	SGCD	Functional MTI (Weak)	MIRT712955	HITS-CLIP	19536157
hsa-miR-4477a	DCAF17	Functional MTI (Weak)	MIRT713502	HITS-CLIP	19536157
hsa-miR-4477a	GPBP1	Functional MTI (Weak)	MIRT720239	HITS-CLIP	19536157
hsa-miR-4477a	GLUD1	Functional MTI (Weak)	MIRT724255	HITS-CLIP	19536157
hsa-miR-4477a	CRK	Functional MTI (Weak)	MIRT769488	PAR-CLIP	27292025
hsa-miR-4477a	DLGAP3	Functional MTI (Weak)	MIRT769489	PAR-CLIP	27292025
hsa-miR-4477a	GRB10	Functional MTI (Weak)	MIRT769490	PAR-CLIP	27292025
hsa-miR-4477a	RPS24	Functional MTI (Weak)	MIRT769491	PAR-CLIP	27292025
hsa-miR-4477a	GINM1	Functional MTI (Weak)	MIRT785971	HITS-CLIP	27418678
hsa-miR-4477a	RBM4B	Functional MTI (Weak)	MIRT785972	HITS-CLIP	27418678
hsa-miR-4477b	RNF11	Functional MTI (Weak)	MIRT071773	PAR-CLIP	21572407
hsa-miR-4477b	ARIH1	Functional MTI (Weak)	MIRT072871	PAR-CLIP	21572407
hsa-miR-4477b	ARIH1	Functional MTI (Weak)	MIRT072871	PAR-CLIP	20371350
hsa-miR-4477b	GID4	Functional MTI (Weak)	MIRT076188	PAR-CLIP	23592263
hsa-miR-4477b	GID4	Functional MTI (Weak)	MIRT076188	PAR-CLIP	20371350
hsa-miR-4477b	ZBTB47	Functional MTI (Weak)	MIRT091954	PAR-CLIP	23446348
hsa-miR-4477b	ZBTB47	Functional MTI (Weak)	MIRT091954	PAR-CLIP	21572407
hsa-miR-4477b	ZBTB47	Functional MTI (Weak)	MIRT091954	PAR-CLIP	20371350
hsa-miR-4477b	PCMT1	Functional MTI (Weak)	MIRT098843	PAR-CLIP	21572407
hsa-miR-4477b	RNF138	Functional MTI (Weak)	MIRT148290	PAR-CLIP	21572407
hsa-miR-4477b	PAFAH1B2	Functional MTI (Weak)	MIRT179092	PAR-CLIP	23592263
hsa-miR-4477b	CAB39	Functional MTI (Weak)	MIRT205550	PAR-CLIP	24398324
hsa-miR-4477b	GTF3C4	Functional MTI (Weak)	MIRT227810	PAR-CLIP	20371350
hsa-miR-4477b	TPM4	Functional MTI (Weak)	MIRT242679	PAR-CLIP	22012620
hsa-miR-4477b	BUB3	Functional MTI (Weak)	MIRT261815	PAR-CLIP	23446348
hsa-miR-4477b	TERF2IP	Functional MTI (Weak)	MIRT285125	PAR-CLIP	23592263
hsa-miR-4477b	TERF2IP	Functional MTI (Weak)	MIRT285125	PAR-CLIP	24398324
hsa-miR-4477b	TERF2IP	Functional MTI (Weak)	MIRT285125	PAR-CLIP	21572407
hsa-miR-4477b	TERF2IP	Functional MTI (Weak)	MIRT285125	PAR-CLIP	26701625
hsa-miR-4477b	TAOK1	Functional MTI (Weak)	MIRT395279	HITS-CLIP	23824327
hsa-miR-4477b	SEPT3	Functional MTI (Weak)	MIRT441663	PAR-CLIP	22100165
hsa-miR-4477b	UNC5C	Functional MTI (Weak)	MIRT444568	PAR-CLIP	22100165
hsa-miR-4477b	ATAD5	Functional MTI (Weak)	MIRT446766	PAR-CLIP	22100165
hsa-miR-4477b	TSC22D2	Functional MTI (Weak)	MIRT446099	PAR-CLIP	22100165
hsa-miR-4477b	RPL30	Functional MTI (Weak)	MIRT452265	PAR-CLIP	23592263
hsa-miR-4477b	COMMD5	Functional MTI (Weak)	MIRT453921	PAR-CLIP	23592263
hsa-miR-4477b	COMMD5	Functional MTI (Weak)	MIRT453921	PAR-CLIP	20371350
hsa-miR-4477b	QRFPR	Functional MTI (Weak)	MIRT454442	PAR-CLIP	23592263
hsa-miR-4477b	QRFPR	Functional MTI (Weak)	MIRT454442	PAR-CLIP	24398324
hsa-miR-4477b	QRFPR	Functional MTI (Weak)	MIRT454442	PAR-CLIP	23446348
hsa-miR-4477b	QRFPR	Functional MTI (Weak)	MIRT454442	PAR-CLIP	22012620
hsa-miR-4477b	QRFPR	Functional MTI (Weak)	MIRT454442	PAR-CLIP	21572407
hsa-miR-4477b	QRFPR	Functional MTI (Weak)	MIRT454442	PAR-CLIP	20371350
hsa-miR-4477b	QRFPR	Functional MTI (Weak)	MIRT454442	HITS-CLIP	23706177
hsa-miR-4477b	QRFPR	Functional MTI (Weak)	MIRT454442	PAR-CLIP	27292025
hsa-miR-4477b	CRB1	Functional MTI (Weak)	MIRT456379	PAR-CLIP	23592263
hsa-miR-4477b	SETX	Functional MTI (Weak)	MIRT462323	PAR-CLIP	23592263
hsa-miR-4477b	RDH10	Functional MTI (Weak)	MIRT469484	PAR-CLIP	23592263
hsa-miR-4477b	DDX6	Functional MTI (Weak)	MIRT478186	PAR-CLIP	23592263
hsa-miR-4477b	ELMSAN1	Functional MTI (Weak)	MIRT477457	PAR-CLIP	23592263
hsa-miR-4477b	DDX6	Functional MTI (Weak)	MIRT478186	PAR-CLIP	22012620
hsa-miR-4477b	DDX6	Functional MTI (Weak)	MIRT478186	PAR-CLIP	20371350
hsa-miR-4477b	CAND1	Functional MTI (Weak)	MIRT480050	PAR-CLIP	23592263
hsa-miR-4477b	CAPRIN2	Functional MTI (Weak)	MIRT479992	PAR-CLIP	23592263
hsa-miR-4477b	CAPRIN2	Functional MTI (Weak)	MIRT479992	PAR-CLIP	20371350
hsa-miR-4477b	CAD	Functional MTI (Weak)	MIRT480193	PAR-CLIP	23592263
hsa-miR-4477b	TYRP1	Functional MTI (Weak)	MIRT483104	PAR-CLIP	23592263
hsa-miR-4477b	TYRP1	Functional MTI (Weak)	MIRT483104	PAR-CLIP	22012620
hsa-miR-4477b	TYRP1	Functional MTI (Weak)	MIRT483104	PAR-CLIP	21572407
hsa-miR-4477b	TYRP1	Functional MTI (Weak)	MIRT483104	PAR-CLIP	20371350
hsa-miR-4477b	SPRY1	Functional MTI (Weak)	MIRT496712	PAR-CLIP	22291592
hsa-miR-4477b	POC1B-GALNT4	Functional MTI (Weak)	MIRT501548	PAR-CLIP	24398324
hsa-miR-4477b	GALNT4	Functional MTI (Weak)	MIRT502412	PAR-CLIP	24398324
hsa-miR-4477b	HSPA13	Functional MTI (Weak)	MIRT511416	PAR-CLIP	23446348
hsa-miR-4477b	HSPA13	Functional MTI (Weak)	MIRT511416	PAR-CLIP	21572407
hsa-miR-4477b	HIST1H3E	Functional MTI (Weak)	MIRT523200	PAR-CLIP	23446348
hsa-miR-4477b	ARPP19	Functional MTI (Weak)	MIRT524843	PAR-CLIP	23446348
hsa-miR-4477b	ZNF626	Functional MTI (Weak)	MIRT531171	PAR-CLIP	22012620
hsa-miR-4477b	PTGDR	Functional MTI (Weak)	MIRT534933	PAR-CLIP	22012620
hsa-miR-4477b	MAML3	Functional MTI (Weak)	MIRT536190	PAR-CLIP	22012620
hsa-miR-4477b	GOLGA3	Functional MTI (Weak)	MIRT537119	PAR-CLIP	22012620
hsa-miR-4477b	GOLGA3	Functional MTI (Weak)	MIRT537119	PAR-CLIP	21572407
hsa-miR-4477b	CLDN12	Functional MTI (Weak)	MIRT538510	PAR-CLIP	22012620
hsa-miR-4477b	COCH	Functional MTI (Weak)	MIRT543802	PAR-CLIP	21572407
hsa-miR-4477b	HDGFL3	Functional MTI (Weak)	MIRT545090	PAR-CLIP	21572407
hsa-miR-4477b	GFPT1	Functional MTI (Weak)	MIRT548087	PAR-CLIP	21572407
hsa-miR-4477b	GFPT1	Functional MTI (Weak)	MIRT548087	PAR-CLIP	20371350
hsa-miR-4477b	E2F8	Functional MTI (Weak)	MIRT548490	PAR-CLIP	21572407
hsa-miR-4477b	ZNF267	Functional MTI (Weak)	MIRT551605	PAR-CLIP	21572407
hsa-miR-4477b	EFCAB14	Functional MTI (Weak)	MIRT558208	PAR-CLIP	21572407
hsa-miR-4477b	EFCAB14	Functional MTI (Weak)	MIRT558208	PAR-CLIP	20371350
hsa-miR-4477b	CNOT6L	Functional MTI (Weak)	MIRT558615	PAR-CLIP	21572407
hsa-miR-4477b	CNOT6L	Functional MTI (Weak)	MIRT558615	PAR-CLIP	20371350
hsa-miR-4477b	EIF2S2	Functional MTI (Weak)	MIRT562404	PAR-CLIP	20371350
hsa-miR-4477b	SDE2	Functional MTI (Weak)	MIRT564215	PAR-CLIP	20371350
hsa-miR-4477b	PTBP1	Functional MTI (Weak)	MIRT566246	PAR-CLIP	20371350
hsa-miR-4477b	PTBP1	Functional MTI (Weak)	MIRT566246	PAR-CLIP	26701625
hsa-miR-4477b	NUFIP2	Functional MTI (Weak)	MIRT566589	PAR-CLIP	20371350
hsa-miR-4477b	GNG12	Functional MTI (Weak)	MIRT567438	PAR-CLIP	20371350
hsa-miR-4477b	GNG5	Functional MTI (Weak)	MIRT567418	PAR-CLIP	20371350
hsa-miR-4477b	GNG5	Functional MTI (Weak)	MIRT567418	PAR-CLIP	27292025
hsa-miR-4477b	ANP32E	Functional MTI (Weak)	MIRT572243	PAR-CLIP	20371350
hsa-miR-4477b	CMTM6	Functional MTI (Weak)	MIRT574299	PAR-CLIP	20371350
hsa-miR-4477b	TFCP2	Functional MTI (Weak)	MIRT621846	HITS-CLIP	23824327
hsa-miR-4477b	AAGAB	Functional MTI (Weak)	MIRT624888	HITS-CLIP	23824327
hsa-miR-4477b	MYADM	Functional MTI (Weak)	MIRT642023	HITS-CLIP	23824327
hsa-miR-4477b	NEBL	Functional MTI (Weak)	MIRT645247	HITS-CLIP	23824327
hsa-miR-4477b	CD1D	Functional MTI (Weak)	MIRT646052	HITS-CLIP	23824327
hsa-miR-4477b	C15orf40	Functional MTI (Weak)	MIRT648233	HITS-CLIP	23824327
hsa-miR-4477b	TP63	Functional MTI (Weak)	MIRT652260	HITS-CLIP	23824327
hsa-miR-4477b	MYO10	Functional MTI (Weak)	MIRT656030	HITS-CLIP	23824327
hsa-miR-4477b	JARID2	Functional MTI (Weak)	MIRT657105	HITS-CLIP	23824327
hsa-miR-4477b	EIF5A2	Functional MTI (Weak)	MIRT658756	HITS-CLIP	23824327
hsa-miR-4477b	BLOC1S5	Functional MTI (Weak)	MIRT660273	HITS-CLIP	23824327
hsa-miR-4477b	ANAPC1	Functional MTI (Weak)	MIRT660686	HITS-CLIP	23824327
hsa-miR-4477b	ZBTB3	Functional MTI (Weak)	MIRT665314	HITS-CLIP	23824327
hsa-miR-4477b	AZF1	Functional MTI (Weak)	MIRT686772	HITS-CLIP	23313552
hsa-miR-4477b	RUFY2	Functional MTI (Weak)	MIRT699921	HITS-CLIP	23313552
hsa-miR-4477b	RNF38	Functional MTI (Weak)	MIRT700072	HITS-CLIP	23313552
hsa-miR-4477b	COL13A1	Functional MTI (Weak)	MIRT706670	HITS-CLIP	21572407
hsa-miR-4477b	PSME4	Functional MTI (Weak)	MIRT716824	HITS-CLIP	19536157
hsa-miR-4477b	ZBTB8B	Functional MTI (Weak)	MIRT720357	HITS-CLIP	19536157
hsa-miR-4477b	EIF1AD	Functional MTI (Weak)	MIRT745063	PAR-CLIP	26701625
hsa-miR-4477b	KDM2A	Functional MTI (Weak)	MIRT745064	PAR-CLIP	26701625
hsa-miR-4477b	NUCKS1	Functional MTI (Weak)	MIRT745065	PAR-CLIP	26701625
hsa-miR-4477b	AIDA	Functional MTI (Weak)	MIRT769492	PAR-CLIP	27292025
hsa-miR-4477b	B3GALNT2	Functional MTI (Weak)	MIRT769493	PAR-CLIP	27292025
hsa-miR-4477b	KPNA4	Functional MTI (Weak)	MIRT769494	PAR-CLIP	27292025
hsa-miR-4477b	KPNA4	Functional MTI (Weak)	MIRT769494	HITS-CLIP	27418678
hsa-miR-4477b	MDH2	Functional MTI (Weak)	MIRT769495	PAR-CLIP	27292025
hsa-miR-4477b	NAA10	Functional MTI (Weak)	MIRT769496	PAR-CLIP	27292025
hsa-miR-4477b	PSENEN	Functional MTI (Weak)	MIRT769497	PAR-CLIP	27292025
hsa-miR-4477b	RHOF	Functional MTI (Weak)	MIRT769498	PAR-CLIP	27292025
hsa-miR-4477b	SPRYD4	Functional MTI (Weak)	MIRT769499	PAR-CLIP	27292025
hsa-miR-4477b	TCAIM	Functional MTI (Weak)	MIRT769500	PAR-CLIP	27292025
hsa-miR-4477b	ARSD	Functional MTI (Weak)	MIRT785973	HITS-CLIP	27418678
hsa-miR-4477b	NT5C2	Functional MTI (Weak)	MIRT785974	HITS-CLIP	27418678
hsa-miR-4477b	OSBPL6	Functional MTI (Weak)	MIRT785975	HITS-CLIP	27418678
hsa-miR-4477b	TEX22	Functional MTI (Weak)	MIRT790476	HITS-CLIP	28735896
hsa-miR-4789-5p	FAM160B1	Functional MTI (Weak)	MIRT055573	HITS-CLIP	21572407
hsa-miR-4789-5p	PCTP	Functional MTI (Weak)	MIRT078063	PAR-CLIP	21572407
hsa-miR-4789-5p	LRP8	Functional MTI (Weak)	MIRT072052	HITS-CLIP	23824327
hsa-miR-4789-5p	KLHL15	Functional MTI (Weak)	MIRT109542	PAR-CLIP	23446348
hsa-miR-4789-5p	KLHL15	Functional MTI (Weak)	MIRT109542	PAR-CLIP	21572407
hsa-miR-4789-5p	KLHL15	Functional MTI (Weak)	MIRT109542	PAR-CLIP	20371350
hsa-miR-4789-5p	RAI1	Functional MTI (Weak)	MIRT144846	PAR-CLIP	23446348
hsa-miR-4789-5p	RAI1	Functional MTI (Weak)	MIRT144846	PAR-CLIP	21572407
hsa-miR-4789-5p	GSK3B	Functional MTI (Weak)	MIRT120275	PAR-CLIP	21572407
hsa-miR-4789-5p	GSK3B	Functional MTI (Weak)	MIRT120275	PAR-CLIP	20371350
hsa-miR-4789-5p	SNRK	Functional MTI (Weak)	MIRT209954	HITS-CLIP	21572407
hsa-miR-4789-5p	SLC38A2	Functional MTI (Weak)	MIRT186742	PAR-CLIP	23592263
hsa-miR-4789-5p	SLC38A2	Functional MTI (Weak)	MIRT186742	PAR-CLIP	21572407
hsa-miR-4789-5p	SLC7A11	Functional MTI (Weak)	MIRT211363	HITS-CLIP	23824327
hsa-miR-4789-5p	SLC7A11	Functional MTI (Weak)	MIRT211363	HITS-CLIP	23313552
hsa-miR-4789-5p	SLC7A11	Functional MTI (Weak)	MIRT211363	HITS-CLIP	21572407
hsa-miR-4789-5p	SLC7A11	Functional MTI (Weak)	MIRT211363	HITS-CLIP	27418678
hsa-miR-4789-5p	MTPN	Functional MTI (Weak)	MIRT220887	HITS-CLIP	23824327
hsa-miR-4789-5p	IL6ST	Functional MTI (Weak)	MIRT216039	PAR-CLIP	23446348
hsa-miR-4789-5p	IL6ST	Functional MTI (Weak)	MIRT216039	PAR-CLIP, HITS-CLIP	21572407
hsa-miR-4789-5p	CCT6A	Functional MTI (Weak)	MIRT222282	PAR-CLIP	21572407
hsa-miR-4789-5p	TP53INP1	Functional MTI (Weak)	MIRT226429	PAR-CLIP	22012620
hsa-miR-4789-5p	SOS1	Functional MTI (Weak)	MIRT236646	HITS-CLIP	23313552
hsa-miR-4789-5p	BLOC1S4	Functional MTI (Weak)	MIRT256184	PAR-CLIP, HITS-CLIP	21572407
hsa-miR-4789-5p	BLOC1S4	Functional MTI (Weak)	MIRT256184	HITS-CLIP	23824327
hsa-miR-4789-5p	MTF1	Functional MTI (Weak)	MIRT277148	HITS-CLIP	21572407
hsa-miR-4789-5p	PCDH7	Functional MTI (Weak)	MIRT310008	HITS-CLIP	21572407
hsa-miR-4789-5p	ZBED3	Functional MTI (Weak)	MIRT314412	PAR-CLIP	23446348
hsa-miR-4789-5p	ZBED3	Functional MTI (Weak)	MIRT314412	PAR-CLIP, HITS-CLIP	21572407
hsa-miR-4789-5p	CD81	Functional MTI (Weak)	MIRT332491	PAR-CLIP	23592263
hsa-miR-4789-5p	CD81	Functional MTI (Weak)	MIRT332491	PAR-CLIP	23446348
hsa-miR-4789-5p	CD81	Functional MTI (Weak)	MIRT332491	PAR-CLIP	20371350
hsa-miR-4789-5p	CPEB2	Functional MTI (Weak)	MIRT395774	PAR-CLIP	21572407
hsa-miR-4789-5p	MRPL35	Functional MTI (Weak)	MIRT407778	PAR-CLIP	20371350
hsa-miR-4789-5p	HAT1	Functional MTI (Weak)	MIRT449463	PAR-CLIP	22100165
hsa-miR-4789-5p	HAT1	Functional MTI (Weak)	MIRT449463	PAR-CLIP	23446348
hsa-miR-4789-5p	HAT1	Functional MTI (Weak)	MIRT449463	PAR-CLIP	22012620
hsa-miR-4789-5p	SRI	Functional MTI (Weak)	MIRT467106	PAR-CLIP	23592263
hsa-miR-4789-5p	SHOC2	Functional MTI (Weak)	MIRT468062	PAR-CLIP	23592263
hsa-miR-4789-5p	SHOC2	Functional MTI (Weak)	MIRT468062	PAR-CLIP	24398324
hsa-miR-4789-5p	SHOC2	Functional MTI (Weak)	MIRT468062	PAR-CLIP	23446348
hsa-miR-4789-5p	SHOC2	Functional MTI (Weak)	MIRT468062	PAR-CLIP	21572407
hsa-miR-4789-5p	SHOC2	Functional MTI (Weak)	MIRT468062	PAR-CLIP	20371350
hsa-miR-4789-5p	SF3B3	Functional MTI (Weak)	MIRT468313	PAR-CLIP	23592263
hsa-miR-4789-5p	CDKN1B	Functional MTI (Weak)	MIRT479413	PAR-CLIP	23592263
hsa-miR-4789-5p	CDKN1B	Functional MTI (Weak)	MIRT479413	PAR-CLIP	20371350
hsa-miR-4789-5p	ARAP2	Functional MTI (Weak)	MIRT481667	PAR-CLIP	23592263
hsa-miR-4789-5p	IGF1R	Functional MTI (Weak)	MIRT485478	PAR-CLIP	23592263
hsa-miR-4789-5p	IGF1R	Functional MTI (Weak)	MIRT485478	PAR-CLIP	24398324
hsa-miR-4789-5p	IGF1R	Functional MTI (Weak)	MIRT485478	PAR-CLIP	23446348
hsa-miR-4789-5p	IGF1R	Functional MTI (Weak)	MIRT485478	PAR-CLIP	21572407
hsa-miR-4789-5p	MTFR1	Functional MTI (Weak)	MIRT493057	PAR-CLIP	23592263
hsa-miR-4789-5p	ST3GAL5	Functional MTI (Weak)	MIRT495654	PAR-CLIP	22291592
hsa-miR-4789-5p	ID2	Functional MTI (Weak)	MIRT496522	PAR-CLIP	22291592
hsa-miR-4789-5p	PPTC7	Functional MTI (Weak)	MIRT501511	PAR-CLIP	24398324
hsa-miR-4789-5p	PPTC7	Functional MTI (Weak)	MIRT501511	PAR-CLIP	23446348
hsa-miR-4789-5p	PPTC7	Functional MTI (Weak)	MIRT501511	PAR-CLIP	20371350
hsa-miR-4789-5p	CSMD1	Functional MTI (Weak)	MIRT503851	PAR-CLIP	23446348
hsa-miR-4789-5p	CSMD1	Functional MTI (Weak)	MIRT503851	PAR-CLIP, HITS-CLIP	21572407
hsa-miR-4789-5p	COPS8	Functional MTI (Weak)	MIRT504345	PAR-CLIP	23446348
hsa-miR-4789-5p	ARID1B	Functional MTI (Weak)	MIRT504363	PAR-CLIP	23446348
hsa-miR-4789-5p	ARID1B	Functional MTI (Weak)	MIRT504363	PAR-CLIP	21572407
hsa-miR-4789-5p	COPS8	Functional MTI (Weak)	MIRT504345	PAR-CLIP, HITS-CLIP	21572407
hsa-miR-4789-5p	COPS8	Functional MTI (Weak)	MIRT504345	HITS-CLIP	23313552
hsa-miR-4789-5p	TBPL1	Functional MTI (Weak)	MIRT505434	PAR-CLIP	23446348
hsa-miR-4789-5p	MMADHC	Functional MTI (Weak)	MIRT504610	PAR-CLIP	23446348
hsa-miR-4789-5p	MMADHC	Functional MTI (Weak)	MIRT504610	PAR-CLIP, HITS-CLIP	21572407
hsa-miR-4789-5p	VAMP4	Functional MTI (Weak)	MIRT504866	PAR-CLIP	23446348
hsa-miR-4789-5p	VAMP4	Functional MTI (Weak)	MIRT504866	PAR-CLIP, HITS-CLIP	21572407
hsa-miR-4789-5p	VAMP4	Functional MTI (Weak)	MIRT504866	HITS-CLIP	23824327
hsa-miR-4789-5p	TBPL1	Functional MTI (Weak)	MIRT505434	PAR-CLIP	21572407
hsa-miR-4789-5p	TBPL1	Functional MTI (Weak)	MIRT505434	HITS-CLIP	23824327
hsa-miR-4789-5p	TBPL1	Functional MTI (Weak)	MIRT505434	HITS-CLIP	23313552
hsa-miR-4789-5p	TBPL1	Functional MTI (Weak)	MIRT505434	HITS-CLIP	27418678
hsa-miR-4789-5p	PLEKHA3	Functional MTI (Weak)	MIRT506145	PAR-CLIP	23446348
hsa-miR-4789-5p	SENP1	Functional MTI (Weak)	MIRT505750	PAR-CLIP	23446348
hsa-miR-4789-5p	SENP1	Functional MTI (Weak)	MIRT505750	PAR-CLIP, HITS-CLIP	21572407
hsa-miR-4789-5p	SENP1	Functional MTI (Weak)	MIRT505750	PAR-CLIP	20371350
hsa-miR-4789-5p	SENP1	Functional MTI (Weak)	MIRT505750	HITS-CLIP	23313552
hsa-miR-4789-5p	PLEKHA3	Functional MTI (Weak)	MIRT506145	PAR-CLIP, HITS-CLIP	21572407
hsa-miR-4789-5p	MON1B	Functional MTI (Weak)	MIRT506553	PAR-CLIP	23446348
hsa-miR-4789-5p	MON1B	Functional MTI (Weak)	MIRT506553	PAR-CLIP, HITS-CLIP	21572407
hsa-miR-4789-5p	LCOR	Functional MTI (Weak)	MIRT506751	PAR-CLIP	23446348
hsa-miR-4789-5p	LCOR	Functional MTI (Weak)	MIRT506751	PAR-CLIP	22012620
hsa-miR-4789-5p	LCOR	Functional MTI (Weak)	MIRT506751	PAR-CLIP	21572407
hsa-miR-4789-5p	LCOR	Functional MTI (Weak)	MIRT506751	PAR-CLIP	20371350
hsa-miR-4789-5p	ENTHD1	Functional MTI (Weak)	MIRT508684	PAR-CLIP	23446348
hsa-miR-4789-5p	ENTHD1	Functional MTI (Weak)	MIRT508684	PAR-CLIP, HITS-CLIP	21572407
hsa-miR-4789-5p	ENTHD1	Functional MTI (Weak)	MIRT508684	HITS-CLIP	23824327
hsa-miR-4789-5p	KCNK1	Functional MTI (Weak)	MIRT509251	PAR-CLIP	23446348
hsa-miR-4789-5p	TSPAN2	Functional MTI (Weak)	MIRT509184	PAR-CLIP	23446348
hsa-miR-4789-5p	TSPAN2	Functional MTI (Weak)	MIRT509184	PAR-CLIP, HITS-CLIP	21572407
hsa-miR-4789-5p	TSPAN2	Functional MTI (Weak)	MIRT509184	HITS-CLIP	19536157
hsa-miR-4789-5p	KCNK1	Functional MTI (Weak)	MIRT509251	PAR-CLIP, HITS-CLIP	21572407
hsa-miR-4789-5p	KCNK1	Functional MTI (Weak)	MIRT509251	HITS-CLIP	23706177
hsa-miR-4789-5p	STARD8	Functional MTI (Weak)	MIRT510159	PAR-CLIP	23446348
hsa-miR-4789-5p	CASD1	Functional MTI (Weak)	MIRT509873	PAR-CLIP	23446348
hsa-miR-4789-5p	CASD1	Functional MTI (Weak)	MIRT509873	PAR-CLIP, HITS-CLIP	21572407
hsa-miR-4789-5p	CASD1	Functional MTI (Weak)	MIRT509873	HITS-CLIP	23824327
hsa-miR-4789-5p	CASD1	Functional MTI (Weak)	MIRT509873	HITS-CLIP	27418678
hsa-miR-4789-5p	STARD8	Functional MTI (Weak)	MIRT510159	PAR-CLIP, HITS-CLIP	21572407
hsa-miR-4789-5p	NDST1	Functional MTI (Weak)	MIRT511119	PAR-CLIP	23446348
hsa-miR-4789-5p	PIK3R1	Functional MTI (Weak)	MIRT510967	PAR-CLIP	23446348
hsa-miR-4789-5p	PIK3R1	Functional MTI (Weak)	MIRT510967	PAR-CLIP, HITS-CLIP	21572407
hsa-miR-4789-5p	PIK3R1	Functional MTI (Weak)	MIRT510967	HITS-CLIP	23824327
hsa-miR-4789-5p	PIK3R1	Functional MTI (Weak)	MIRT510967	HITS-CLIP	23313552
hsa-miR-4789-5p	NDST1	Functional MTI (Weak)	MIRT511119	PAR-CLIP	21572407
hsa-miR-4789-5p	NDST1	Functional MTI (Weak)	MIRT511119	HITS-CLIP	23313552
hsa-miR-4789-5p	HMGB2	Functional MTI (Weak)	MIRT511518	PAR-CLIP	23446348
hsa-miR-4789-5p	KLHL23	Functional MTI (Weak)	MIRT511270	PAR-CLIP	23446348
hsa-miR-4789-5p	KLHL23	Functional MTI (Weak)	MIRT511270	HITS-CLIP	21572407
hsa-miR-4789-5p	KPNA4	Functional MTI (Weak)	MIRT511225	PAR-CLIP	23446348
hsa-miR-4789-5p	KPNA4	Functional MTI (Weak)	MIRT511225	PAR-CLIP, HITS-CLIP	21572407
hsa-miR-4789-5p	HMGB2	Functional MTI (Weak)	MIRT511518	PAR-CLIP, HITS-CLIP	21572407
hsa-miR-4789-5p	LRRC63	Functional MTI (Weak)	MIRT514205	PAR-CLIP	23446348
hsa-miR-4789-5p	SLC35E3	Functional MTI (Weak)	MIRT515321	PAR-CLIP	23446348
hsa-miR-4789-5p	SLC35E3	Functional MTI (Weak)	MIRT515321	PAR-CLIP, HITS-CLIP	21572407
hsa-miR-4789-5p	SLC35E3	Functional MTI (Weak)	MIRT515321	HITS-CLIP	23824327
hsa-miR-4789-5p	SLC35E3	Functional MTI (Weak)	MIRT515321	HITS-CLIP	23313552
hsa-miR-4789-5p	SLC35E3	Functional MTI (Weak)	MIRT515321	HITS-CLIP	27418678
hsa-miR-4789-5p	WDR72	Functional MTI (Weak)	MIRT515404	PAR-CLIP, HITS-CLIP	21572407
hsa-miR-4789-5p	WDR72	Functional MTI (Weak)	MIRT515404	HITS-CLIP	23824327
hsa-miR-4789-5p	WDR72	Functional MTI (Weak)	MIRT515404	HITS-CLIP	23313552
hsa-miR-4789-5p	WDR72	Functional MTI (Weak)	MIRT515404	PAR-CLIP	23446348
hsa-miR-4789-5p	CCT4	Functional MTI (Weak)	MIRT515510	PAR-CLIP	23446348
hsa-miR-4789-5p	CCT4	Functional MTI (Weak)	MIRT515510	PAR-CLIP, HITS-CLIP	21572407
hsa-miR-4789-5p	WDR17	Functional MTI (Weak)	MIRT515603	PAR-CLIP	23446348
hsa-miR-4789-5p	WDR17	Functional MTI (Weak)	MIRT515603	HITS-CLIP	23824327
hsa-miR-4789-5p	WDR17	Functional MTI (Weak)	MIRT515603	HITS-CLIP	21572407
hsa-miR-4789-5p	TECRL	Functional MTI (Weak)	MIRT515766	PAR-CLIP	23446348
hsa-miR-4789-5p	TECRL	Functional MTI (Weak)	MIRT515766	PAR-CLIP, HITS-CLIP	21572407
hsa-miR-4789-5p	AJAP1	Functional MTI (Weak)	MIRT515844	PAR-CLIP	23446348
hsa-miR-4789-5p	DBT	Functional MTI (Weak)	MIRT516267	PAR-CLIP	23446348
hsa-miR-4789-5p	DBT	Functional MTI (Weak)	MIRT516267	PAR-CLIP, HITS-CLIP	21572407
hsa-miR-4789-5p	DBT	Functional MTI (Weak)	MIRT516267	HITS-CLIP	24906430
hsa-miR-4789-5p	DBT	Functional MTI (Weak)	MIRT516267	HITS-CLIP	23824327
hsa-miR-4789-5p	DBT	Functional MTI (Weak)	MIRT516267	HITS-CLIP	23706177
hsa-miR-4789-5p	DBT	Functional MTI (Weak)	MIRT516267	HITS-CLIP	23313552
hsa-miR-4789-5p	DBT	Functional MTI (Weak)	MIRT516267	HITS-CLIP	22927820
hsa-miR-4789-5p	DBT	Functional MTI (Weak)	MIRT516267	HITS-CLIP	27418678
hsa-miR-4789-5p	PIK3CG	Functional MTI (Weak)	MIRT516706	PAR-CLIP	23446348
hsa-miR-4789-5p	PIK3CG	Functional MTI (Weak)	MIRT516706	PAR-CLIP, HITS-CLIP	21572407
hsa-miR-4789-5p	ZC3H6	Functional MTI (Weak)	MIRT517042	PAR-CLIP	23446348
hsa-miR-4789-5p	ZC3H6	Functional MTI (Weak)	MIRT517042	PAR-CLIP, HITS-CLIP	21572407
hsa-miR-4789-5p	ZC3H6	Functional MTI (Weak)	MIRT517042	HITS-CLIP	23824327
hsa-miR-4789-5p	ZC3H6	Functional MTI (Weak)	MIRT517042	HITS-CLIP	23313552
hsa-miR-4789-5p	VENTX	Functional MTI (Weak)	MIRT517552	PAR-CLIP	23446348
hsa-miR-4789-5p	VENTX	Functional MTI (Weak)	MIRT517552	PAR-CLIP, HITS-CLIP	21572407
hsa-miR-4789-5p	SCIN	Functional MTI (Weak)	MIRT518236	HITS-CLIP	21572407
hsa-miR-4789-5p	SCIN	Functional MTI (Weak)	MIRT518236	PAR-CLIP	23446348
hsa-miR-4789-5p	SCIN	Functional MTI (Weak)	MIRT518236	HITS-CLIP	23313552
hsa-miR-4789-5p	AGPS	Functional MTI (Weak)	MIRT519033	PAR-CLIP	23446348
hsa-miR-4789-5p	AGPS	Functional MTI (Weak)	MIRT519033	HITS-CLIP	23824327
hsa-miR-4789-5p	CD180	Functional MTI (Weak)	MIRT519163	PAR-CLIP	23446348
hsa-miR-4789-5p	CD180	Functional MTI (Weak)	MIRT519163	HITS-CLIP	21572407
hsa-miR-4789-5p	ZBTB20	Functional MTI (Weak)	MIRT519992	PAR-CLIP	23446348
hsa-miR-4789-5p	ZMYM2	Functional MTI (Weak)	MIRT519804	PAR-CLIP	23446348
hsa-miR-4789-5p	ZMYM2	Functional MTI (Weak)	MIRT519804	PAR-CLIP, HITS-CLIP	21572407
hsa-miR-4789-5p	ZBTB20	Functional MTI (Weak)	MIRT519992	HITS-CLIP	21572407
hsa-miR-4789-5p	SFT2D2	Functional MTI (Weak)	MIRT521144	PAR-CLIP	23446348
hsa-miR-4789-5p	PIP4P1	Functional MTI (Weak)	MIRT520590	PAR-CLIP	23446348
hsa-miR-4789-5p	PIP4P1	Functional MTI (Weak)	MIRT520590	PAR-CLIP	21572407
hsa-miR-4789-5p	PIP4P1	Functional MTI (Weak)	MIRT520590	PAR-CLIP	20371350
hsa-miR-4789-5p	SLC24A2	Functional MTI (Weak)	MIRT521088	PAR-CLIP	23446348
hsa-miR-4789-5p	SLC24A2	Functional MTI (Weak)	MIRT521088	PAR-CLIP	21572407
hsa-miR-4789-5p	PIAS1	Functional MTI (Weak)	MIRT521897	PAR-CLIP	23446348
hsa-miR-4789-5p	PLAG1	Functional MTI (Weak)	MIRT521872	PAR-CLIP	23446348
hsa-miR-4789-5p	PLAG1	Functional MTI (Weak)	MIRT521872	PAR-CLIP, HITS-CLIP	21572407
hsa-miR-4789-5p	PLAG1	Functional MTI (Weak)	MIRT521872	HITS-CLIP	27418678
hsa-miR-4789-5p	PITPNC1	Functional MTI (Weak)	MIRT521881	PAR-CLIP	23446348
hsa-miR-4789-5p	PITPNC1	Functional MTI (Weak)	MIRT521881	PAR-CLIP, HITS-CLIP	21572407
hsa-miR-4789-5p	PLRG1	Functional MTI (Weak)	MIRT521855	PAR-CLIP	23446348
hsa-miR-4789-5p	PLRG1	Functional MTI (Weak)	MIRT521855	HITS-CLIP	23824327
hsa-miR-4789-5p	PIAS1	Functional MTI (Weak)	MIRT521897	PAR-CLIP	21572407
hsa-miR-4789-5p	PIAS1	Functional MTI (Weak)	MIRT521897	HITS-CLIP	23824327
hsa-miR-4789-5p	MYADM	Functional MTI (Weak)	MIRT522397	PAR-CLIP	23446348
hsa-miR-4789-5p	PDCD10	Functional MTI (Weak)	MIRT521997	PAR-CLIP	23446348
hsa-miR-4789-5p	PDCD10	Functional MTI (Weak)	MIRT521997	PAR-CLIP, HITS-CLIP	21572407
hsa-miR-4789-5p	PDCD10	Functional MTI (Weak)	MIRT521997	HITS-CLIP	23824327
hsa-miR-4789-5p	NRBF2	Functional MTI (Weak)	MIRT522135	PAR-CLIP	23446348
hsa-miR-4789-5p	NRBF2	Functional MTI (Weak)	MIRT522135	PAR-CLIP	21572407
hsa-miR-4789-5p	NRBF2	Functional MTI (Weak)	MIRT522135	PAR-CLIP	20371350
hsa-miR-4789-5p	MYADM	Functional MTI (Weak)	MIRT522397	PAR-CLIP, HITS-CLIP	21572407
hsa-miR-4789-5p	LONRF3	Functional MTI (Weak)	MIRT522739	PAR-CLIP	23446348
hsa-miR-4789-5p	LONRF3	Functional MTI (Weak)	MIRT522739	HITS-CLIP	21572407
hsa-miR-4789-5p	LONRF3	Functional MTI (Weak)	MIRT522739	HITS-CLIP	27418678
hsa-miR-4789-5p	NEXMIF	Functional MTI (Weak)	MIRT522840	PAR-CLIP	23446348
hsa-miR-4789-5p	NEXMIF	Functional MTI (Weak)	MIRT522840	PAR-CLIP, HITS-CLIP	21572407
hsa-miR-4789-5p	NEXMIF	Functional MTI (Weak)	MIRT522840	HITS-CLIP	23824327
hsa-miR-4789-5p	INTU	Functional MTI (Weak)	MIRT522980	PAR-CLIP	23446348
hsa-miR-4789-5p	INTU	Functional MTI (Weak)	MIRT522980	PAR-CLIP, HITS-CLIP	21572407
hsa-miR-4789-5p	HHIP	Functional MTI (Weak)	MIRT523310	PAR-CLIP	23446348
hsa-miR-4789-5p	HHIP	Functional MTI (Weak)	MIRT523310	PAR-CLIP, HITS-CLIP	21572407
hsa-miR-4789-5p	E2F8	Functional MTI (Weak)	MIRT523940	PAR-CLIP	23446348
hsa-miR-4789-5p	FBXO9	Functional MTI (Weak)	MIRT523746	PAR-CLIP	23446348
hsa-miR-4789-5p	FBXO9	Functional MTI (Weak)	MIRT523746	PAR-CLIP, HITS-CLIP	21572407
hsa-miR-4789-5p	FBXO9	Functional MTI (Weak)	MIRT523746	HITS-CLIP	23313552
hsa-miR-4789-5p	E2F8	Functional MTI (Weak)	MIRT523940	PAR-CLIP	21572407
hsa-miR-4789-5p	DNAJB14	Functional MTI (Weak)	MIRT524091	PAR-CLIP	23446348
hsa-miR-4789-5p	DNAJB14	Functional MTI (Weak)	MIRT524091	PAR-CLIP, HITS-CLIP	21572407
hsa-miR-4789-5p	CREB1	Functional MTI (Weak)	MIRT524351	PAR-CLIP	23446348
hsa-miR-4789-5p	CHRM3	Functional MTI (Weak)	MIRT524474	PAR-CLIP	23446348
hsa-miR-4789-5p	CHRM3	Functional MTI (Weak)	MIRT524474	PAR-CLIP, HITS-CLIP	21572407
hsa-miR-4789-5p	BRMS1L	Functional MTI (Weak)	MIRT524713	PAR-CLIP	23446348
hsa-miR-4789-5p	BRMS1L	Functional MTI (Weak)	MIRT524713	HITS-CLIP	21572407
hsa-miR-4789-5p	BRI3BP	Functional MTI (Weak)	MIRT524727	PAR-CLIP	23446348
hsa-miR-4789-5p	BRI3BP	Functional MTI (Weak)	MIRT524727	PAR-CLIP, HITS-CLIP	21572407
hsa-miR-4789-5p	BRI3BP	Functional MTI (Weak)	MIRT524727	HITS-CLIP	23824327
hsa-miR-4789-5p	BRI3BP	Functional MTI (Weak)	MIRT524727	HITS-CLIP	19536157
hsa-miR-4789-5p	ANKRD44	Functional MTI (Weak)	MIRT524893	PAR-CLIP	23446348
hsa-miR-4789-5p	ZNF256	Functional MTI (Weak)	MIRT525136	PAR-CLIP	22012620
hsa-miR-4789-5p	ERCC8	Functional MTI (Weak)	MIRT526869	PAR-CLIP	22012620
hsa-miR-4789-5p	SLC28A1	Functional MTI (Weak)	MIRT529665	PAR-CLIP	22012620
hsa-miR-4789-5p	PPIL3	Functional MTI (Weak)	MIRT531266	PAR-CLIP	22012620
hsa-miR-4789-5p	PTPRJ	Functional MTI (Weak)	MIRT534914	PAR-CLIP	22012620
hsa-miR-4789-5p	PTPRJ	Functional MTI (Weak)	MIRT534914	HITS-CLIP	23313552
hsa-miR-4789-5p	PTPRJ	Functional MTI (Weak)	MIRT534914	HITS-CLIP	21572407
hsa-miR-4789-5p	CTGF	Functional MTI (Weak)	MIRT538280	PAR-CLIP	22012620
hsa-miR-4789-5p	CTGF	Functional MTI (Weak)	MIRT538280	HITS-CLIP	23824327
hsa-miR-4789-5p	CTGF	Functional MTI (Weak)	MIRT538280	HITS-CLIP	21572407
hsa-miR-4789-5p	CTGF	Functional MTI (Weak)	MIRT538280	HITS-CLIP	27418678
hsa-miR-4789-5p	BTG1	Functional MTI (Weak)	MIRT538846	PAR-CLIP	22012620
hsa-miR-4789-5p	CD19	Functional MTI (Weak)	MIRT539624	PAR-CLIP	21572407
hsa-miR-4789-5p	CD19	Functional MTI (Weak)	MIRT539624	HITS-CLIP	23824327
hsa-miR-4789-5p	CD19	Functional MTI (Weak)	MIRT539624	HITS-CLIP	27418678
hsa-miR-4789-5p	NDUFA5	Functional MTI (Weak)	MIRT539798	PAR-CLIP, HITS-CLIP	21572407
hsa-miR-4789-5p	NDUFA5	Functional MTI (Weak)	MIRT539798	HITS-CLIP	24906430
hsa-miR-4789-5p	NDUFA5	Functional MTI (Weak)	MIRT539798	HITS-CLIP	23824327
hsa-miR-4789-5p	NDUFA5	Functional MTI (Weak)	MIRT539798	HITS-CLIP	23706177
hsa-miR-4789-5p	NDUFA5	Functional MTI (Weak)	MIRT539798	HITS-CLIP	23313552
hsa-miR-4789-5p	NDUFA5	Functional MTI (Weak)	MIRT539798	HITS-CLIP	22927820
hsa-miR-4789-5p	NDUFA5	Functional MTI (Weak)	MIRT539798	HITS-CLIP	27418678
hsa-miR-4789-5p	LILRB2	Functional MTI (Weak)	MIRT540010	PAR-CLIP, HITS-CLIP	21572407
hsa-miR-4789-5p	LILRB2	Functional MTI (Weak)	MIRT540010	HITS-CLIP	23824327
hsa-miR-4789-5p	LILRB2	Functional MTI (Weak)	MIRT540010	HITS-CLIP	23706177
hsa-miR-4789-5p	LILRB2	Functional MTI (Weak)	MIRT540010	HITS-CLIP	23313552
hsa-miR-4789-5p	LILRB2	Functional MTI (Weak)	MIRT540010	HITS-CLIP	27418678
hsa-miR-4789-5p	ABHD18	Functional MTI (Weak)	MIRT540019	PAR-CLIP	21572407
hsa-miR-4789-5p	ABHD18	Functional MTI (Weak)	MIRT540019	PAR-CLIP	27292025
hsa-miR-4789-5p	NLRP8	Functional MTI (Weak)	MIRT540655	PAR-CLIP	21572407
hsa-miR-4789-5p	NLRP8	Functional MTI (Weak)	MIRT540655	HITS-CLIP	23824327
hsa-miR-4789-5p	TBRG4	Functional MTI (Weak)	MIRT540770	PAR-CLIP	21572407
hsa-miR-4789-5p	TBRG4	Functional MTI (Weak)	MIRT540770	HITS-CLIP	23824327
hsa-miR-4789-5p	TBRG4	Functional MTI (Weak)	MIRT540770	HITS-CLIP	27418678
hsa-miR-4789-5p	PELP1	Functional MTI (Weak)	MIRT541580	PAR-CLIP, HITS-CLIP	21572407
hsa-miR-4789-5p	MGAT4C	Functional MTI (Weak)	MIRT541522	PAR-CLIP	21572407
hsa-miR-4789-5p	SV2B	Functional MTI (Weak)	MIRT541824	PAR-CLIP, HITS-CLIP	21572407
hsa-miR-4789-5p	SV2B	Functional MTI (Weak)	MIRT541824	HITS-CLIP	19536157
hsa-miR-4789-5p	ARF3	Functional MTI (Weak)	MIRT542403	PAR-CLIP, HITS-CLIP	21572407
hsa-miR-4789-5p	ARF3	Functional MTI (Weak)	MIRT542403	HITS-CLIP	23824327
hsa-miR-4789-5p	ARF3	Functional MTI (Weak)	MIRT542403	HITS-CLIP	23706177
hsa-miR-4789-5p	IRS1	Functional MTI (Weak)	MIRT542214	PAR-CLIP	21572407
hsa-miR-4789-5p	IRS1	Functional MTI (Weak)	MIRT542214	HITS-CLIP	23824327
hsa-miR-4789-5p	IRS1	Functional MTI (Weak)	MIRT542214	HITS-CLIP	27418678
hsa-miR-4789-5p	CYLD	Functional MTI (Weak)	MIRT543275	PAR-CLIP, HITS-CLIP	21572407
hsa-miR-4789-5p	RBM12B	Functional MTI (Weak)	MIRT543772	PAR-CLIP	21572407
hsa-miR-4789-5p	RBM12B	Functional MTI (Weak)	MIRT543772	PAR-CLIP	20371350
hsa-miR-4789-5p	NCOA7	Functional MTI (Weak)	MIRT543942	PAR-CLIP	21572407
hsa-miR-4789-5p	GABRG1	Functional MTI (Weak)	MIRT545152	PAR-CLIP, HITS-CLIP	21572407
hsa-miR-4789-5p	ZNF551	Functional MTI (Weak)	MIRT545269	PAR-CLIP, HITS-CLIP	21572407
hsa-miR-4789-5p	SLC12A2	Functional MTI (Weak)	MIRT545463	PAR-CLIP, HITS-CLIP	21572407
hsa-miR-4789-5p	DGKH	Functional MTI (Weak)	MIRT545497	PAR-CLIP	21572407
hsa-miR-4789-5p	NDUFS1	Functional MTI (Weak)	MIRT545639	PAR-CLIP, HITS-CLIP	21572407
hsa-miR-4789-5p	NDUFS1	Functional MTI (Weak)	MIRT545639	HITS-CLIP	23824327
hsa-miR-4789-5p	ZNF264	Functional MTI (Weak)	MIRT545844	PAR-CLIP	21572407
hsa-miR-4789-5p	ZNF264	Functional MTI (Weak)	MIRT545844	PAR-CLIP	20371350
hsa-miR-4789-5p	CERCAM	Functional MTI (Weak)	MIRT548848	PAR-CLIP, HITS-CLIP	21572407
hsa-miR-4789-5p	NUP37	Functional MTI (Weak)	MIRT549724	PAR-CLIP, HITS-CLIP	21572407
hsa-miR-4789-5p	ASH1L	Functional MTI (Weak)	MIRT549283	PAR-CLIP, HITS-CLIP	21572407
hsa-miR-4789-5p	ASH1L	Functional MTI (Weak)	MIRT549283	HITS-CLIP	23313552
hsa-miR-4789-5p	RHCG	Functional MTI (Weak)	MIRT549745	PAR-CLIP, HITS-CLIP	21572407
hsa-miR-4789-5p	TMEM106C	Functional MTI (Weak)	MIRT550179	PAR-CLIP	21572407
hsa-miR-4789-5p	CLEC12A	Functional MTI (Weak)	MIRT550166	PAR-CLIP, HITS-CLIP	21572407
hsa-miR-4789-5p	RASSF6	Functional MTI (Weak)	MIRT551477	PAR-CLIP	21572407
hsa-miR-4789-5p	OPN5	Functional MTI (Weak)	MIRT550739	PAR-CLIP	21572407
hsa-miR-4789-5p	SUOX	Functional MTI (Weak)	MIRT550994	PAR-CLIP	21572407
hsa-miR-4789-5p	PLCXD1	Functional MTI (Weak)	MIRT550512	PAR-CLIP, HITS-CLIP	21572407
hsa-miR-4789-5p	PLCXD1	Functional MTI (Weak)	MIRT550512	HITS-CLIP	23824327
hsa-miR-4789-5p	TMEM133	Functional MTI (Weak)	MIRT551547	PAR-CLIP, HITS-CLIP	21572407
hsa-miR-4789-5p	LDHAL6A	Functional MTI (Weak)	MIRT551813	PAR-CLIP, HITS-CLIP	21572407
hsa-miR-4789-5p	AASDHPPT	Functional MTI (Weak)	MIRT551831	PAR-CLIP	21572407
hsa-miR-4789-5p	ZNF562	Functional MTI (Weak)	MIRT552373	PAR-CLIP, HITS-CLIP	21572407
hsa-miR-4789-5p	ZNF562	Functional MTI (Weak)	MIRT552373	HITS-CLIP	23824327
hsa-miR-4789-5p	ZNF136	Functional MTI (Weak)	MIRT552486	PAR-CLIP	21572407
hsa-miR-4789-5p	VKORC1L1	Functional MTI (Weak)	MIRT552931	PAR-CLIP	21572407
hsa-miR-4789-5p	VEGFA	Functional MTI (Weak)	MIRT552961	PAR-CLIP, HITS-CLIP	21572407
hsa-miR-4789-5p	TIMM10	Functional MTI (Weak)	MIRT553649	PAR-CLIP, HITS-CLIP	21572407
hsa-miR-4789-5p	TIMM10	Functional MTI (Weak)	MIRT553649	HITS-CLIP	22927820
hsa-miR-4789-5p	TIMM10	Functional MTI (Weak)	MIRT553649	HITS-CLIP	27418678
hsa-miR-4789-5p	MPP6	Functional MTI (Weak)	MIRT556084	PAR-CLIP, HITS-CLIP	21572407
hsa-miR-4789-5p	MPP6	Functional MTI (Weak)	MIRT556084	HITS-CLIP	23313552
hsa-miR-4789-5p	IRF2BP2	Functional MTI (Weak)	MIRT556925	PAR-CLIP	21572407
hsa-miR-4789-5p	IRF2BP2	Functional MTI (Weak)	MIRT556925	PAR-CLIP	20371350
hsa-miR-4789-5p	FKBP14	Functional MTI (Weak)	MIRT557845	PAR-CLIP	21572407
hsa-miR-4789-5p	DSG2	Functional MTI (Weak)	MIRT558311	PAR-CLIP	21572407
hsa-miR-4789-5p	CRIM1	Functional MTI (Weak)	MIRT558568	PAR-CLIP	21572407
hsa-miR-4789-5p	WNK1	Functional MTI (Weak)	MIRT564992	PAR-CLIP	20371350
hsa-miR-4789-5p	PGGT1B	Functional MTI (Weak)	MIRT566460	PAR-CLIP	20371350
hsa-miR-4789-5p	DLX2	Functional MTI (Weak)	MIRT567734	PAR-CLIP	20371350
hsa-miR-4789-5p	KANSL1L	Functional MTI (Weak)	MIRT570083	PAR-CLIP	20371350
hsa-miR-4789-5p	RNF11	Functional MTI (Weak)	MIRT571737	PAR-CLIP	20371350
hsa-miR-4789-5p	MDM2	Functional MTI (Weak)	MIRT573530	PAR-CLIP	20371350
hsa-miR-4789-5p	RPS16	Functional MTI (Weak)	MIRT574461	PAR-CLIP	20371350
hsa-miR-4789-5p	SPRY4	Functional MTI (Weak)	MIRT607177	HITS-CLIP	24906430
hsa-miR-4789-5p	SPRY4	Functional MTI (Weak)	MIRT607177	HITS-CLIP	23824327
hsa-miR-4789-5p	SPRY4	Functional MTI (Weak)	MIRT607177	HITS-CLIP	23313552
hsa-miR-4789-5p	SPRY4	Functional MTI (Weak)	MIRT607177	HITS-CLIP	21572407
hsa-miR-4789-5p	SPRY4	Functional MTI (Weak)	MIRT607177	HITS-CLIP	27418678
hsa-miR-4789-5p	ENDOD1	Functional MTI (Weak)	MIRT607327	HITS-CLIP	24906430
hsa-miR-4789-5p	WNT9A	Functional MTI (Weak)	MIRT607332	HITS-CLIP	24906430
hsa-miR-4789-5p	WNT9A	Functional MTI (Weak)	MIRT607332	HITS-CLIP	23824327
hsa-miR-4789-5p	WNT9A	Functional MTI (Weak)	MIRT607332	HITS-CLIP	22927820
hsa-miR-4789-5p	WNT9A	Functional MTI (Weak)	MIRT607332	HITS-CLIP	27418678
hsa-miR-4789-5p	CLEC14A	Functional MTI (Weak)	MIRT607870	HITS-CLIP	24906430
hsa-miR-4789-5p	CLEC14A	Functional MTI (Weak)	MIRT607870	HITS-CLIP	23824327
hsa-miR-4789-5p	CLEC14A	Functional MTI (Weak)	MIRT607870	HITS-CLIP	22927820
hsa-miR-4789-5p	CLEC14A	Functional MTI (Weak)	MIRT607870	HITS-CLIP	27418678
hsa-miR-4789-5p	NSUN3	Functional MTI (Weak)	MIRT607986	HITS-CLIP	24906430
hsa-miR-4789-5p	NSUN3	Functional MTI (Weak)	MIRT607986	HITS-CLIP	23824327
hsa-miR-4789-5p	NSUN3	Functional MTI (Weak)	MIRT607986	HITS-CLIP	28735896
hsa-miR-4789-5p	MED28	Functional MTI (Weak)	MIRT608108	HITS-CLIP	24906430
hsa-miR-4789-5p	MED28	Functional MTI (Weak)	MIRT608108	HITS-CLIP	21572407
hsa-miR-4789-5p	ITGBL1	Functional MTI (Weak)	MIRT608221	HITS-CLIP	24906430
hsa-miR-4789-5p	ITGBL1	Functional MTI (Weak)	MIRT608221	HITS-CLIP	23313552
hsa-miR-4789-5p	ITGBL1	Functional MTI (Weak)	MIRT608221	HITS-CLIP	27418678
hsa-miR-4789-5p	PHF8	Functional MTI (Weak)	MIRT611086	HITS-CLIP	23824327
hsa-miR-4789-5p	MYBPC1	Functional MTI (Weak)	MIRT608289	HITS-CLIP	24906430
hsa-miR-4789-5p	CD2AP	Functional MTI (Weak)	MIRT608621	HITS-CLIP	24906430
hsa-miR-4789-5p	CD2AP	Functional MTI (Weak)	MIRT608621	HITS-CLIP	23313552
hsa-miR-4789-5p	CD2AP	Functional MTI (Weak)	MIRT608621	HITS-CLIP	27418678
[truncated: 1,242 more rows]

## Sheet: Asthenozoospermia
miRTargetLink 2.0 - Asthenozoospermia
miRNA	Target / Target pathway	Support	Source	Experiment(s)	Reference - PMID
hsa-miR-1269b	EN2	Functional MTI (Weak)	MIRT102962	PAR-CLIP	23446348
hsa-miR-1269b	EN2	Functional MTI (Weak)	MIRT102962	PAR-CLIP	21572407
hsa-miR-1269b	H6PD	Functional MTI (Weak)	MIRT387963	PAR-CLIP	23592263
hsa-miR-1269b	SLC38A2	Functional MTI (Weak)	MIRT467708	PAR-CLIP	23592263
hsa-miR-1269b	FAM83G	Functional MTI (Weak)	MIRT476938	PAR-CLIP	23592263
hsa-miR-1269b	CACNA2D3	Functional MTI (Weak)	MIRT482878	PAR-CLIP	23592263
hsa-miR-1269b	SCD	Functional MTI (Weak)	MIRT488331	PAR-CLIP	23592263
hsa-miR-1269b	SCD	Functional MTI (Weak)	MIRT488331	PAR-CLIP	26701625
hsa-miR-1269b	LHFPL3	Functional MTI (Weak)	MIRT490371	PAR-CLIP	23592263
hsa-miR-1269b	FITM2	Functional MTI (Weak)	MIRT497238	PAR-CLIP	22291592
hsa-miR-1269b	C6orf120	Functional MTI (Weak)	MIRT503064	PAR-CLIP	24398324
hsa-miR-1269b	HIST1H2AG	Functional MTI (Weak)	MIRT509317	PAR-CLIP	23446348
hsa-miR-1269b	KCTD15	Functional MTI (Weak)	MIRT513835	PAR-CLIP	23446348
hsa-miR-1269b	KCTD15	Functional MTI (Weak)	MIRT513835	PAR-CLIP	22012620
hsa-miR-1269b	KCNMB1	Functional MTI (Weak)	MIRT531536	PAR-CLIP	22012620
hsa-miR-1269b	ESYT2	Functional MTI (Weak)	MIRT537565	PAR-CLIP	22012620
hsa-miR-1269b	ZNF425	Functional MTI (Weak)	MIRT572654	PAR-CLIP	20371350
hsa-miR-1269b	OPHN1	Functional MTI (Weak)	MIRT572865	PAR-CLIP	20371350
hsa-miR-1269b	SPANXN5	Functional MTI (Weak)	MIRT615521	HITS-CLIP	23824327
hsa-miR-1269b	SPANXN1	Functional MTI (Weak)	MIRT615602	HITS-CLIP	23824327
hsa-miR-1269b	MGAT5	Functional MTI (Weak)	MIRT623254	HITS-CLIP	23824327
hsa-miR-1269b	MGAT5	Functional MTI (Weak)	MIRT623254	HITS-CLIP	23313552
hsa-miR-1269b	CMKLR1	Functional MTI (Weak)	MIRT626456	HITS-CLIP	23824327
hsa-miR-1269b	OR6A2	Functional MTI (Weak)	MIRT647221	HITS-CLIP	23824327
hsa-miR-1269b	ITPRIPL1	Functional MTI (Weak)	MIRT657120	HITS-CLIP	23824327
hsa-miR-1269b	DENND6A	Functional MTI (Weak)	MIRT659109	HITS-CLIP	23824327
hsa-miR-1269b	TIAF1	Functional MTI (Weak)	MIRT665863	HITS-CLIP	23824327
hsa-miR-1269b	MYO18A	Functional MTI (Weak)	MIRT667311	HITS-CLIP	23824327
hsa-miR-1269b	PLAGL2	Functional MTI (Weak)	MIRT687219	HITS-CLIP	23313552
hsa-miR-1269b	REPIN1	Functional MTI (Weak)	MIRT690441	HITS-CLIP	23313552
hsa-miR-1269b	ACACA	Functional MTI (Weak)	MIRT693724	HITS-CLIP	23313552
hsa-miR-1269b	P2RY6	Functional MTI (Weak)	MIRT716957	HITS-CLIP	19536157
hsa-miR-1269b	RNF165	Functional MTI (Weak)	MIRT724353	HITS-CLIP	19536157
hsa-miR-1269b	ATAD2B	Functional MTI (Weak)	MIRT724837	HITS-CLIP	19536157
hsa-miR-1269b	CDC40	Functional MTI	MIRT733873	EMSA, Flow, Luciferase reporter assay, qRT-PCR, Western blot	27349221
hsa-miR-1269b	CBX6	Functional MTI (Weak)	MIRT736726	PAR-CLIP	26701625
hsa-miR-1269b	E2F6	Functional MTI (Weak)	MIRT736727	PAR-CLIP	26701625
hsa-miR-1269b	FBRS	Functional MTI (Weak)	MIRT736728	PAR-CLIP	26701625
hsa-miR-1269b	LMNB2	Functional MTI (Weak)	MIRT736729	PAR-CLIP	26701625
hsa-miR-1269b	CAB39	Functional MTI (Weak)	MIRT761769	PAR-CLIP	27292025
hsa-miR-2110	BRD4	Functional MTI (Weak)	MIRT035757	CLASH	23622248
hsa-miR-2110	NCOR2	Functional MTI (Weak)	MIRT035758	CLASH	23622248
hsa-miR-2110	FASN	Functional MTI (Weak)	MIRT035759	CLASH	23622248
hsa-miR-2110	CCDC186	Functional MTI (Weak)	MIRT035760	CLASH	23622248
hsa-miR-2110	SHOC2	Functional MTI (Weak)	MIRT055403	PAR-CLIP	23592263
hsa-miR-2110	SHOC2	Functional MTI (Weak)	MIRT055403	PAR-CLIP	23446348
hsa-miR-2110	SHOC2	Functional MTI (Weak)	MIRT055403	PAR-CLIP	21572407
hsa-miR-2110	SHOC2	Functional MTI (Weak)	MIRT055403	PAR-CLIP	26701625
hsa-miR-2110	MARCH9	Functional MTI (Weak)	MIRT066205	PAR-CLIP	21572407
hsa-miR-2110	CCDC137	Functional MTI (Weak)	MIRT079365	PAR-CLIP	20371350
hsa-miR-2110	MIDN	Functional MTI (Weak)	MIRT081180	PAR-CLIP	20371350
hsa-miR-2110	MIDN	Functional MTI (Weak)	MIRT081180	HITS-CLIP	23313552
hsa-miR-2110	MIDN	Functional MTI (Weak)	MIRT081180	PAR-CLIP	26701625
hsa-miR-2110	HNRNPUL1	Functional MTI (Weak)	MIRT082397	PAR-CLIP	23446348
hsa-miR-2110	HNRNPUL1	Functional MTI (Weak)	MIRT082397	PAR-CLIP	21572407
hsa-miR-2110	BCL11A	Functional MTI (Weak)	MIRT089000	PAR-CLIP	22012620
hsa-miR-2110	SKI	Functional MTI (Weak)	MIRT133706	PAR-CLIP	21572407
hsa-miR-2110	SKI	Functional MTI (Weak)	MIRT133706	PAR-CLIP	20371350
hsa-miR-2110	TET3	Functional MTI (Weak)	MIRT160053	HITS-CLIP	23824327
hsa-miR-2110	TET3	Functional MTI (Weak)	MIRT160053	HITS-CLIP	23706177
hsa-miR-2110	RPRD2	Functional MTI (Weak)	MIRT180853	PAR-CLIP	22012620
hsa-miR-2110	SGPL1	Functional MTI (Weak)	MIRT263243	PAR-CLIP	23592263
hsa-miR-2110	CDT1	Functional MTI (Weak)	MIRT285532	PAR-CLIP	20371350
hsa-miR-2110	E2F3	Functional MTI (Weak)	MIRT317152	PAR-CLIP	23592263
hsa-miR-2110	E2F3	Functional MTI (Weak)	MIRT317152	PAR-CLIP	21572407
hsa-miR-2110	E2F3	Functional MTI (Weak)	MIRT317152	PAR-CLIP	26701625
hsa-miR-2110	E2F3	Functional MTI (Weak)	MIRT317152	PAR-CLIP	27292025
hsa-miR-2110	EIF4H	Functional MTI (Weak)	MIRT321166	PAR-CLIP	23592263
hsa-miR-2110	NCEH1	Functional MTI (Weak)	MIRT441482	PAR-CLIP	22100165
hsa-miR-2110	CNKSR3	Functional MTI (Weak)	MIRT443884	PAR-CLIP	22100165
hsa-miR-2110	WBP1L	Functional MTI (Weak)	MIRT445877	PAR-CLIP	22100165
hsa-miR-2110	GTPBP4	Functional MTI (Weak)	MIRT446195	PAR-CLIP	22100165
hsa-miR-2110	MRO	Functional MTI (Weak)	MIRT449308	PAR-CLIP	22100165
hsa-miR-2110	DRAXIN	Functional MTI (Weak)	MIRT450301	PAR-CLIP	22100165
hsa-miR-2110	EMX1	Functional MTI (Weak)	MIRT450512	PAR-CLIP	22100165
hsa-miR-2110	CIAPIN1	Functional MTI (Weak)	MIRT451534	PAR-CLIP	23592263
hsa-miR-2110	ALDH3B1	Functional MTI (Weak)	MIRT451820	PAR-CLIP	23592263
hsa-miR-2110	TRAM1	Functional MTI (Weak)	MIRT452239	PAR-CLIP	23592263
hsa-miR-2110	HLA-A	Functional MTI (Weak)	MIRT454207	PAR-CLIP	23592263
hsa-miR-2110	EPB41L4B	Functional MTI (Weak)	MIRT455447	PAR-CLIP	23592263
hsa-miR-2110	PFKFB2	Functional MTI (Weak)	MIRT456496	PAR-CLIP	23592263
hsa-miR-2110	SERINC1	Functional MTI (Weak)	MIRT457656	PAR-CLIP	23592263
hsa-miR-2110	TPP1	Functional MTI (Weak)	MIRT459819	PAR-CLIP	23592263
hsa-miR-2110	FEM1A	Functional MTI (Weak)	MIRT460556	PAR-CLIP	23592263
hsa-miR-2110	ZNF740	Functional MTI (Weak)	MIRT462986	PAR-CLIP	23592263
hsa-miR-2110	STS	Functional MTI (Weak)	MIRT462561	PAR-CLIP	23592263
hsa-miR-2110	UBE2V1	Functional MTI (Weak)	MIRT464671	PAR-CLIP	23592263
hsa-miR-2110	TMEM189-UBE2V1	Functional MTI (Weak)	MIRT465934	PAR-CLIP	23592263
hsa-miR-2110	TP53	Functional MTI (Weak)	MIRT465432	PAR-CLIP	23592263
hsa-miR-2110	TMEM189	Functional MTI (Weak)	MIRT466015	PAR-CLIP	23592263
hsa-miR-2110	SH3PXD2A	Functional MTI (Weak)	MIRT468122	PAR-CLIP	23592263
hsa-miR-2110	RAC1	Functional MTI (Weak)	MIRT469652	PAR-CLIP	23592263
hsa-miR-2110	PTPN14	Functional MTI (Weak)	MIRT469980	PAR-CLIP	23592263
hsa-miR-2110	MAX	Functional MTI (Weak)	MIRT473531	PAR-CLIP	23592263
hsa-miR-2110	MARCKSL1	Functional MTI (Weak)	MIRT473652	PAR-CLIP	23592263
hsa-miR-2110	MARK2	Functional MTI (Weak)	MIRT473596	PAR-CLIP	23592263
hsa-miR-2110	LCOR	Functional MTI (Weak)	MIRT474219	PAR-CLIP	23592263
hsa-miR-2110	LCOR	Functional MTI (Weak)	MIRT474219	PAR-CLIP	21572407
hsa-miR-2110	KIAA0895L	Functional MTI (Weak)	MIRT474771	PAR-CLIP	23592263
hsa-miR-2110	VPS72	Functional MTI (Weak)	MIRT479312	PAR-CLIP	23592263
hsa-miR-2110	AZIN1	Functional MTI (Weak)	MIRT481121	PAR-CLIP	23592263
hsa-miR-2110	AZIN1	Functional MTI (Weak)	MIRT481121	PAR-CLIP	21572407
hsa-miR-2110	AR	Functional MTI (Weak)	MIRT481682	PAR-CLIP	23592263
hsa-miR-2110	AEN	Functional MTI (Weak)	MIRT482381	PAR-CLIP	23592263
hsa-miR-2110	RNF11	Functional MTI (Weak)	MIRT484693	PAR-CLIP	23592263
hsa-miR-2110	UNC5B	Functional MTI (Weak)	MIRT483833	PAR-CLIP	23592263
hsa-miR-2110	UNC5B	Functional MTI (Weak)	MIRT483833	PAR-CLIP	20371350
hsa-miR-2110	POGZ	Functional MTI (Weak)	MIRT485238	PAR-CLIP	23592263
hsa-miR-2110	POGZ	Functional MTI (Weak)	MIRT485238	PAR-CLIP	27292025
hsa-miR-2110	FXYD1	Functional MTI (Weak)	MIRT488748	PAR-CLIP	23592263
hsa-miR-2110	MRPL12	Functional MTI (Weak)	MIRT489147	PAR-CLIP	23592263
hsa-miR-2110	MRPL12	Functional MTI (Weak)	MIRT489147	PAR-CLIP	20371350
hsa-miR-2110	MRE11	Functional MTI (Weak)	MIRT489518	PAR-CLIP	23592263
hsa-miR-2110	MRE11	Functional MTI (Weak)	MIRT489518	PAR-CLIP	24398324
hsa-miR-2110	MRE11	Functional MTI (Weak)	MIRT489518	PAR-CLIP	22012620
hsa-miR-2110	MRE11	Functional MTI (Weak)	MIRT489518	PAR-CLIP	20371350
hsa-miR-2110	MRE11	Functional MTI (Weak)	MIRT489518	PAR-CLIP	27292025
hsa-miR-2110	SRCAP	Functional MTI (Weak)	MIRT498908	PAR-CLIP	24398324
hsa-miR-2110	NAGK	Functional MTI (Weak)	MIRT506426	PAR-CLIP	23446348
hsa-miR-2110	NAGK	Functional MTI (Weak)	MIRT506426	PAR-CLIP	21572407
hsa-miR-2110	NAGK	Functional MTI (Weak)	MIRT506426	PAR-CLIP	20371350
hsa-miR-2110	MAPK1	Functional MTI (Weak)	MIRT506640	PAR-CLIP	23446348
hsa-miR-2110	MAPK1	Functional MTI (Weak)	MIRT506640	PAR-CLIP	21572407
hsa-miR-2110	FAM168A	Functional MTI (Weak)	MIRT507332	PAR-CLIP	23446348
hsa-miR-2110	DYNAP	Functional MTI (Weak)	MIRT513099	PAR-CLIP	23446348
hsa-miR-2110	DYNAP	Functional MTI (Weak)	MIRT513099	PAR-CLIP	26701625
hsa-miR-2110	YIPF4	Functional MTI (Weak)	MIRT513514	PAR-CLIP	23446348
hsa-miR-2110	YIPF4	Functional MTI (Weak)	MIRT513514	PAR-CLIP	21572407
hsa-miR-2110	YIPF4	Functional MTI (Weak)	MIRT513514	PAR-CLIP	20371350
hsa-miR-2110	POM121C	Functional MTI (Weak)	MIRT521800	PAR-CLIP	23446348
hsa-miR-2110	FRK	Functional MTI (Weak)	MIRT525078	PAR-CLIP	22012620
hsa-miR-2110	SCIN	Functional MTI (Weak)	MIRT530927	PAR-CLIP	22012620
hsa-miR-2110	SCIN	Functional MTI (Weak)	MIRT530927	PAR-CLIP	27292025
hsa-miR-2110	TRIM71	Functional MTI (Weak)	MIRT533498	PAR-CLIP	22012620
hsa-miR-2110	HNRNPD	Functional MTI (Weak)	MIRT536787	PAR-CLIP	22012620
hsa-miR-2110	CSNK2A1	Functional MTI (Weak)	MIRT544554	PAR-CLIP	21572407
hsa-miR-2110	VAT1	Functional MTI (Weak)	MIRT552977	PAR-CLIP	21572407
hsa-miR-2110	HAND1	Functional MTI (Weak)	MIRT557358	PAR-CLIP	21572407
hsa-miR-2110	TMEM69	Functional MTI (Weak)	MIRT560401	PAR-CLIP	20371350
hsa-miR-2110	SP1	Functional MTI (Weak)	MIRT565498	PAR-CLIP	20371350
hsa-miR-2110	IL21R	Functional MTI (Weak)	MIRT569031	PAR-CLIP	20371350
hsa-miR-2110	CACNA1C	Functional MTI (Weak)	MIRT568962	PAR-CLIP	20371350
hsa-miR-2110	TRIM21	Functional MTI (Weak)	MIRT573224	PAR-CLIP	20371350
hsa-miR-2110	ZNF703	Functional MTI (Weak)	MIRT574312	PAR-CLIP	20371350
hsa-miR-2110	MYO1H	Functional MTI (Weak)	MIRT620395	HITS-CLIP	23824327
hsa-miR-2110	OSMR	Functional MTI (Weak)	MIRT620936	HITS-CLIP	23824327
hsa-miR-2110	TMED4	Functional MTI (Weak)	MIRT638166	HITS-CLIP	23824327
hsa-miR-2110	SAMD9L	Functional MTI (Weak)	MIRT647743	HITS-CLIP	23824327
hsa-miR-2110	SAMD9L	Functional MTI (Weak)	MIRT647743	HITS-CLIP	27418678
hsa-miR-2110	MSI1	Functional MTI (Weak)	MIRT649991	HITS-CLIP	23824327
hsa-miR-2110	CBX8	Functional MTI (Weak)	MIRT669203	HITS-CLIP	23824327
hsa-miR-2110	ZNF708	Functional MTI (Weak)	MIRT684546	HITS-CLIP	23313552
hsa-miR-2110	ANGEL1	Functional MTI (Weak)	MIRT685837	HITS-CLIP	23313552
hsa-miR-2110	DCAF16	Functional MTI (Weak)	MIRT688547	HITS-CLIP	23313552
hsa-miR-2110	HBS1L	Functional MTI (Weak)	MIRT693252	HITS-CLIP	23313552
hsa-miR-2110	MIER3	Functional MTI (Weak)	MIRT701970	HITS-CLIP	23313552
hsa-miR-2110	MC2R	Functional MTI (Weak)	MIRT706385	HITS-CLIP	22927820
hsa-miR-2110	UGT2B4	Functional MTI (Weak)	MIRT707484	HITS-CLIP	21572407
hsa-miR-2110	INSIG2	Functional MTI (Weak)	MIRT711882	HITS-CLIP	19536157
hsa-miR-2110	CACNB2	Functional MTI (Weak)	MIRT716906	HITS-CLIP	19536157
hsa-miR-2110	HLX	Functional MTI (Weak)	MIRT717638	HITS-CLIP	19536157
hsa-miR-2110	ZNF281	Functional MTI (Weak)	MIRT719058	HITS-CLIP	19536157
hsa-miR-2110	NKIRAS2	Functional MTI (Weak)	MIRT723754	HITS-CLIP	19536157
hsa-miR-2110	GPR26	Functional MTI (Weak)	MIRT725479	HITS-CLIP	19536157
hsa-miR-2110	ATXN1L	Functional MTI (Weak)	MIRT738891	PAR-CLIP	26701625
hsa-miR-2110	NPLOC4	Functional MTI (Weak)	MIRT738907	PAR-CLIP	26701625
hsa-miR-2110	PTK7	Functional MTI (Weak)	MIRT738908	PAR-CLIP	26701625
hsa-miR-2110	PYCR1	Functional MTI (Weak)	MIRT738909	PAR-CLIP	26701625
hsa-miR-2110	RALY	Functional MTI (Weak)	MIRT738910	PAR-CLIP	26701625
hsa-miR-2110	RGP1	Functional MTI (Weak)	MIRT738911	PAR-CLIP	26701625
hsa-miR-2110	RHBDD1	Functional MTI (Weak)	MIRT738912	PAR-CLIP	26701625
hsa-miR-2110	RHOC	Functional MTI (Weak)	MIRT738913	PAR-CLIP	26701625
hsa-miR-2110	RHOC	Functional MTI (Weak)	MIRT738913	PAR-CLIP	27292025
hsa-miR-2110	RPS6KA4	Functional MTI (Weak)	MIRT738914	PAR-CLIP	26701625
hsa-miR-2110	SBF1	Functional MTI (Weak)	MIRT738915	PAR-CLIP	26701625
hsa-miR-2110	SH3GL1	Functional MTI (Weak)	MIRT738916	PAR-CLIP	26701625
hsa-miR-2110	STK35	Functional MTI (Weak)	MIRT738917	PAR-CLIP	26701625
hsa-miR-2110	TEX261	Functional MTI (Weak)	MIRT738918	PAR-CLIP	26701625
hsa-miR-2110	ZBTB20	Functional MTI (Weak)	MIRT738919	PAR-CLIP	26701625
hsa-miR-2110	CBX5	Functional MTI (Weak)	MIRT738892	PAR-CLIP	26701625
hsa-miR-2110	CFL1	Functional MTI (Weak)	MIRT738893	PAR-CLIP	26701625
hsa-miR-2110	CLDN4	Functional MTI (Weak)	MIRT738894	PAR-CLIP	26701625
hsa-miR-2110	COPZ1	Functional MTI (Weak)	MIRT738895	PAR-CLIP	26701625
hsa-miR-2110	ECE1	Functional MTI (Weak)	MIRT738896	PAR-CLIP	26701625
hsa-miR-2110	FKBP8	Functional MTI (Weak)	MIRT738897	PAR-CLIP	26701625
hsa-miR-2110	GLIS2	Functional MTI (Weak)	MIRT738898	PAR-CLIP	26701625
hsa-miR-2110	GTPBP2	Functional MTI (Weak)	MIRT738899	PAR-CLIP	26701625
hsa-miR-2110	HIC2	Functional MTI (Weak)	MIRT738900	PAR-CLIP	26701625
hsa-miR-2110	HOXA7	Functional MTI (Weak)	MIRT738901	PAR-CLIP	26701625
hsa-miR-2110	HOXB6	Functional MTI (Weak)	MIRT738902	PAR-CLIP	26701625
hsa-miR-2110	MINOS1-NBL1	Functional MTI (Weak)	MIRT738903	PAR-CLIP	26701625
hsa-miR-2110	NACC1	Functional MTI (Weak)	MIRT738904	PAR-CLIP	26701625
hsa-miR-2110	NBL1	Functional MTI (Weak)	MIRT738905	PAR-CLIP	26701625
hsa-miR-2110	NFIC	Functional MTI (Weak)	MIRT738906	PAR-CLIP	26701625
hsa-miR-2110	CRK	Functional MTI (Weak)	MIRT763779	PAR-CLIP	27292025
hsa-miR-2110	FAM49A	Functional MTI (Weak)	MIRT763780	PAR-CLIP	27292025
hsa-miR-2110	NDUFB11	Functional MTI (Weak)	MIRT763781	PAR-CLIP	27292025
hsa-miR-2110	NXPH3	Functional MTI (Weak)	MIRT763782	PAR-CLIP	27292025
hsa-miR-2110	PNPLA7	Functional MTI (Weak)	MIRT763783	PAR-CLIP	27292025
hsa-miR-2110	PTGIS	Functional MTI (Weak)	MIRT763784	PAR-CLIP	27292025
hsa-miR-2110	SPON2	Functional MTI (Weak)	MIRT763785	PAR-CLIP	27292025
hsa-miR-2110	TOR2A	Functional MTI (Weak)	MIRT763786	PAR-CLIP	27292025
hsa-miR-2110	TRMT112	Functional MTI (Weak)	MIRT763787	PAR-CLIP	27292025
hsa-miR-2110	USP2	Functional MTI (Weak)	MIRT763788	PAR-CLIP	27292025
hsa-miR-2278	GOSR1	Functional MTI (Weak)	MIRT076801	PAR-CLIP	21572407
hsa-miR-2278	ACTR2	Functional MTI (Weak)	MIRT089216	PAR-CLIP	23446348
hsa-miR-2278	ACTR2	Functional MTI (Weak)	MIRT089216	PAR-CLIP	21572407
hsa-miR-2278	ACTR2	Functional MTI (Weak)	MIRT089216	PAR-CLIP	20371350
hsa-miR-2278	ACTR2	Functional MTI (Weak)	MIRT089216	PAR-CLIP	26701625
hsa-miR-2278	ABT1	Functional MTI (Weak)	MIRT100101	PAR-CLIP	23592263
hsa-miR-2278	ABT1	Functional MTI (Weak)	MIRT100101	PAR-CLIP	24398324
hsa-miR-2278	ABT1	Functional MTI (Weak)	MIRT100101	PAR-CLIP	21572407
hsa-miR-2278	ABT1	Functional MTI (Weak)	MIRT100101	HITS-CLIP	23313552
hsa-miR-2278	ABT1	Functional MTI (Weak)	MIRT100101	PAR-CLIP	27292025
hsa-miR-2278	DCAF10	Functional MTI (Weak)	MIRT107785	PAR-CLIP	23446348
hsa-miR-2278	DCAF10	Functional MTI (Weak)	MIRT107785	PAR-CLIP	21572407
hsa-miR-2278	PPIL1	Functional MTI (Weak)	MIRT168842	PAR-CLIP	23446348
hsa-miR-2278	PPIL1	Functional MTI (Weak)	MIRT168842	PAR-CLIP	21572407
hsa-miR-2278	KLHL15	Functional MTI (Weak)	MIRT175953	PAR-CLIP	23446348
hsa-miR-2278	RPRD2	Functional MTI (Weak)	MIRT180917	PAR-CLIP	24398324
hsa-miR-2278	RPRD2	Functional MTI (Weak)	MIRT180917	PAR-CLIP	23446348
hsa-miR-2278	RPRD2	Functional MTI (Weak)	MIRT180917	PAR-CLIP	21572407
hsa-miR-2278	RPRD2	Functional MTI (Weak)	MIRT180917	PAR-CLIP	20371350
hsa-miR-2278	FGF2	Functional MTI (Weak)	MIRT211205	PAR-CLIP	20371350
hsa-miR-2278	MSL1	Functional MTI (Weak)	MIRT234349	PAR-CLIP	23446348
hsa-miR-2278	MSL1	Functional MTI (Weak)	MIRT234349	PAR-CLIP	21572407
hsa-miR-2278	MSL1	Functional MTI (Weak)	MIRT234349	PAR-CLIP	20371350
hsa-miR-2278	MSL1	Functional MTI (Weak)	MIRT234349	HITS-CLIP	24906430
hsa-miR-2278	EFNA3	Functional MTI (Weak)	MIRT333392	PAR-CLIP	20371350
hsa-miR-2278	RTL8C	Functional MTI (Weak)	MIRT366074	PAR-CLIP	23592263
hsa-miR-2278	RTL8C	Functional MTI (Weak)	MIRT366074	PAR-CLIP	20371350
hsa-miR-2278	EXT1	Functional MTI (Weak)	MIRT445459	PAR-CLIP	22100165
hsa-miR-2278	DMRT2	Functional MTI (Weak)	MIRT447779	PAR-CLIP	22100165
hsa-miR-2278	FMNL3	Functional MTI (Weak)	MIRT449964	PAR-CLIP	22100165
hsa-miR-2278	ENTHD1	Functional MTI (Weak)	MIRT453963	PAR-CLIP	23592263
hsa-miR-2278	CLPSL1	Functional MTI (Weak)	MIRT455583	PAR-CLIP	23592263
hsa-miR-2278	ARMCX6	Functional MTI (Weak)	MIRT456632	PAR-CLIP	23592263
hsa-miR-2278	DDA1	Functional MTI (Weak)	MIRT456920	PAR-CLIP	23592263
hsa-miR-2278	ZNF449	Functional MTI (Weak)	MIRT457705	PAR-CLIP	23592263
hsa-miR-2278	POC1A	Functional MTI (Weak)	MIRT459963	PAR-CLIP	23592263
hsa-miR-2278	CCL16	Functional MTI (Weak)	MIRT460168	PAR-CLIP	23592263
hsa-miR-2278	PACSIN1	Functional MTI (Weak)	MIRT461979	PAR-CLIP	23592263
hsa-miR-2278	ZC3HAV1L	Functional MTI (Weak)	MIRT463456	PAR-CLIP	23592263
hsa-miR-2278	WIPF2	Functional MTI (Weak)	MIRT463968	PAR-CLIP	23592263
hsa-miR-2278	VPS4A	Functional MTI (Weak)	MIRT464090	PAR-CLIP	23592263
hsa-miR-2278	VPS4A	Functional MTI (Weak)	MIRT464090	PAR-CLIP	26701625
hsa-miR-2278	UBE2Q1	Functional MTI (Weak)	MIRT464744	PAR-CLIP	23592263
hsa-miR-2278	UBE2Q1	Functional MTI (Weak)	MIRT464744	PAR-CLIP	27292025
hsa-miR-2278	SPOPL	Functional MTI (Weak)	MIRT467274	PAR-CLIP	23592263
hsa-miR-2278	SH3BP4	Functional MTI (Weak)	MIRT468152	PAR-CLIP	23592263
hsa-miR-2278	RHOA	Functional MTI (Weak)	MIRT469298	PAR-CLIP	23592263
hsa-miR-2278	RHOA	Functional MTI (Weak)	MIRT469298	PAR-CLIP	26701625
hsa-miR-2278	MAP2K7	Functional MTI (Weak)	MIRT473840	PAR-CLIP	23592263
hsa-miR-2278	MAP2K7	Functional MTI (Weak)	MIRT473840	PAR-CLIP	26701625
hsa-miR-2278	P3H1	Functional MTI (Weak)	MIRT474205	PAR-CLIP	23592263
hsa-miR-2278	HDGF	Functional MTI (Weak)	MIRT475812	PAR-CLIP	23592263
hsa-miR-2278	MFSD14B	Functional MTI (Weak)	MIRT475670	PAR-CLIP	23592263
hsa-miR-2278	MFSD14B	Functional MTI (Weak)	MIRT475670	PAR-CLIP	21572407
hsa-miR-2278	MFSD14B	Functional MTI (Weak)	MIRT475670	PAR-CLIP	26701625
hsa-miR-2278	HDGF	Functional MTI (Weak)	MIRT475812	PAR-CLIP	26701625
hsa-miR-2278	GNB1	Functional MTI (Weak)	MIRT476260	PAR-CLIP	23592263
hsa-miR-2278	GNB1	Functional MTI (Weak)	MIRT476260	PAR-CLIP	21572407
hsa-miR-2278	GNB1	Functional MTI (Weak)	MIRT476260	PAR-CLIP	20371350
hsa-miR-2278	FBLIM1	Functional MTI (Weak)	MIRT476925	PAR-CLIP	23592263
hsa-miR-2278	ENTPD7	Functional MTI (Weak)	MIRT477404	PAR-CLIP	23592263
hsa-miR-2278	CARD10	Functional MTI (Weak)	MIRT479982	PAR-CLIP	23592263
hsa-miR-2278	CALR	Functional MTI (Weak)	MIRT480118	PAR-CLIP	23592263
hsa-miR-2278	C11orf84	Functional MTI (Weak)	MIRT480468	PAR-CLIP	23592263
hsa-miR-2278	ABHD14B	Functional MTI (Weak)	MIRT482615	PAR-CLIP	23592263
hsa-miR-2278	B4GALT5	Functional MTI (Weak)	MIRT485774	PAR-CLIP	23592263
hsa-miR-2278	B4GALT5	Functional MTI (Weak)	MIRT485774	PAR-CLIP	26701625
hsa-miR-2278	HPCAL1	Functional MTI (Weak)	MIRT487669	PAR-CLIP	23592263
hsa-miR-2278	HPCAL1	Functional MTI (Weak)	MIRT487669	PAR-CLIP	20371350
hsa-miR-2278	HPCAL1	Functional MTI (Weak)	MIRT487669	PAR-CLIP	26701625
hsa-miR-2278	LDOC1	Functional MTI (Weak)	MIRT488322	PAR-CLIP	23592263
hsa-miR-2278	SHISA6	Functional MTI (Weak)	MIRT492292	PAR-CLIP	23592263
hsa-miR-2278	SHISA6	Functional MTI (Weak)	MIRT492292	PAR-CLIP	20371350
hsa-miR-2278	RTL8A	Functional MTI (Weak)	MIRT493922	PAR-CLIP	23592263
hsa-miR-2278	RTL8A	Functional MTI (Weak)	MIRT493922	PAR-CLIP	23446348
hsa-miR-2278	DNAH17	Functional MTI (Weak)	MIRT494113	PAR-CLIP	23592263
hsa-miR-2278	NRAS	Functional MTI (Weak)	MIRT501798	PAR-CLIP	24398324
hsa-miR-2278	AXIN2	Functional MTI (Weak)	MIRT508037	PAR-CLIP	23446348
hsa-miR-2278	AXIN2	Functional MTI (Weak)	MIRT508037	PAR-CLIP, HITS-CLIP	21572407
hsa-miR-2278	AXIN2	Functional MTI (Weak)	MIRT508037	PAR-CLIP	20371350
hsa-miR-2278	DIABLO	Functional MTI (Weak)	MIRT508671	PAR-CLIP	23446348
hsa-miR-2278	DIABLO	Functional MTI (Weak)	MIRT508671	PAR-CLIP	20371350
hsa-miR-2278	TMEM167A	Functional MTI (Weak)	MIRT510651	PAR-CLIP	23446348
hsa-miR-2278	TMEM167A	Functional MTI (Weak)	MIRT510651	PAR-CLIP	20371350
hsa-miR-2278	RPL7	Functional MTI (Weak)	MIRT515385	PAR-CLIP	23446348
hsa-miR-2278	DGAT1	Functional MTI (Weak)	MIRT529867	PAR-CLIP	22012620
hsa-miR-2278	TRIM71	Functional MTI (Weak)	MIRT533509	PAR-CLIP	22012620
hsa-miR-2278	TAF1D	Functional MTI (Weak)	MIRT533953	PAR-CLIP	22012620
hsa-miR-2278	MRPS10	Functional MTI (Weak)	MIRT542541	PAR-CLIP	21572407
hsa-miR-2278	ZBTB10	Functional MTI (Weak)	MIRT545953	PAR-CLIP	21572407
hsa-miR-2278	JARID2	Functional MTI (Weak)	MIRT547804	PAR-CLIP	21572407
hsa-miR-2278	OSCAR	Functional MTI (Weak)	MIRT550472	PAR-CLIP	21572407
hsa-miR-2278	ZNF136	Functional MTI (Weak)	MIRT552496	PAR-CLIP	21572407
hsa-miR-2278	TPM3	Functional MTI (Weak)	MIRT553443	PAR-CLIP	21572407
hsa-miR-2278	SIAH2	Functional MTI (Weak)	MIRT554310	PAR-CLIP	21572407
hsa-miR-2278	SIAH2	Functional MTI (Weak)	MIRT554310	PAR-CLIP	20371350
hsa-miR-2278	PYURF	Functional MTI (Weak)	MIRT555060	PAR-CLIP	21572407
hsa-miR-2278	PLPP3	Functional MTI (Weak)	MIRT555429	PAR-CLIP	21572407
hsa-miR-2278	GXYLT2	Functional MTI (Weak)	MIRT557416	PAR-CLIP	21572407
hsa-miR-2278	ATG14	Functional MTI (Weak)	MIRT559397	PAR-CLIP	21572407
hsa-miR-2278	PLAGL2	Functional MTI (Weak)	MIRT561740	PAR-CLIP	20371350
hsa-miR-2278	FZD9	Functional MTI (Weak)	MIRT567481	PAR-CLIP	20371350
hsa-miR-2278	DLC1	Functional MTI (Weak)	MIRT567765	PAR-CLIP	20371350
hsa-miR-2278	CBX6	Functional MTI (Weak)	MIRT568201	PAR-CLIP	20371350
hsa-miR-2278	ALKBH5	Functional MTI (Weak)	MIRT568540	PAR-CLIP	20371350
hsa-miR-2278	ACVR2A	Functional MTI (Weak)	MIRT568612	PAR-CLIP	20371350
hsa-miR-2278	UBE2H	Functional MTI (Weak)	MIRT571124	PAR-CLIP	20371350
hsa-miR-2278	RACGAP1	Functional MTI (Weak)	MIRT573582	PAR-CLIP	20371350
hsa-miR-2278	PLPBP	Functional MTI (Weak)	MIRT574061	PAR-CLIP	20371350
hsa-miR-2278	LY6G6E	Functional MTI (Weak)	MIRT608284	HITS-CLIP	24906430
hsa-miR-2278	ITGA11	Functional MTI (Weak)	MIRT608799	HITS-CLIP	24906430
hsa-miR-2278	ITGA11	Functional MTI (Weak)	MIRT608799	HITS-CLIP	23313552
hsa-miR-2278	ITGA11	Functional MTI (Weak)	MIRT608799	HITS-CLIP	27418678
hsa-miR-2278	BNC2	Functional MTI (Weak)	MIRT615468	HITS-CLIP	23824327
hsa-miR-2278	BNC2	Functional MTI (Weak)	MIRT615468	PAR-CLIP	27292025
hsa-miR-2278	BNC2	Functional MTI (Weak)	MIRT615468	HITS-CLIP	27418678
hsa-miR-2278	C21orf62	Functional MTI (Weak)	MIRT617372	HITS-CLIP	23824327
hsa-miR-2278	TNFAIP3	Functional MTI (Weak)	MIRT621769	HITS-CLIP	23824327
hsa-miR-2278	ENAH	Functional MTI (Weak)	MIRT628251	HITS-CLIP	23824327
hsa-miR-2278	PDLIM3	Functional MTI (Weak)	MIRT637779	HITS-CLIP	23824327
hsa-miR-2278	ANKRD36	Functional MTI (Weak)	MIRT646600	HITS-CLIP	23824327
hsa-miR-2278	PSMG1	Functional MTI (Weak)	MIRT654666	HITS-CLIP	23824327
hsa-miR-2278	PAK3	Functional MTI (Weak)	MIRT655487	HITS-CLIP	23824327
hsa-miR-2278	FAM199X	Functional MTI (Weak)	MIRT658420	HITS-CLIP	23824327
hsa-miR-2278	EVC	Functional MTI (Weak)	MIRT691894	HITS-CLIP	23313552
hsa-miR-2278	TCTN2	Functional MTI (Weak)	MIRT695166	HITS-CLIP	23313552
hsa-miR-2278	ZNF35	Functional MTI (Weak)	MIRT713152	HITS-CLIP	19536157
hsa-miR-2278	AJAP1	Functional MTI (Weak)	MIRT713443	HITS-CLIP	19536157
hsa-miR-2278	ARHGAP32	Functional MTI (Weak)	MIRT714443	HITS-CLIP	19536157
hsa-miR-2278	NECAB3	Functional MTI (Weak)	MIRT719886	HITS-CLIP	19536157
hsa-miR-2278	MN1	Functional MTI (Weak)	MIRT723855	HITS-CLIP	19536157
hsa-miR-2278	ATP8A2	Functional MTI (Weak)	MIRT739122	PAR-CLIP	26701625
hsa-miR-2278	BICDL1	Functional MTI (Weak)	MIRT739123	PAR-CLIP	26701625
hsa-miR-2278	C16orf87	Functional MTI (Weak)	MIRT739124	PAR-CLIP	26701625
hsa-miR-2278	COL1A1	Functional MTI (Weak)	MIRT739125	PAR-CLIP	26701625
hsa-miR-2278	DIAPH1	Functional MTI (Weak)	MIRT739126	PAR-CLIP	26701625
hsa-miR-2278	ELK4	Functional MTI (Weak)	MIRT739127	PAR-CLIP	26701625
hsa-miR-2278	EPN2	Functional MTI (Weak)	MIRT739128	PAR-CLIP	26701625
hsa-miR-2278	FIGNL1	Functional MTI (Weak)	MIRT739129	PAR-CLIP	26701625
hsa-miR-2278	GDI1	Functional MTI (Weak)	MIRT739130	PAR-CLIP	26701625
hsa-miR-2278	GDI1	Functional MTI (Weak)	MIRT739130	PAR-CLIP	27292025
hsa-miR-2278	GPAT4	Functional MTI (Weak)	MIRT739131	PAR-CLIP	26701625
hsa-miR-2278	GRAMD1B	Functional MTI (Weak)	MIRT739132	PAR-CLIP	26701625
hsa-miR-2278	MECP2	Functional MTI (Weak)	MIRT739133	PAR-CLIP	26701625
hsa-miR-2278	MLLT1	Functional MTI (Weak)	MIRT739134	PAR-CLIP	26701625
hsa-miR-2278	MLX	Functional MTI (Weak)	MIRT739135	PAR-CLIP	26701625
hsa-miR-2278	OGDH	Functional MTI (Weak)	MIRT739136	PAR-CLIP	26701625
hsa-miR-2278	OGDH	Functional MTI (Weak)	MIRT739136	PAR-CLIP	27292025
hsa-miR-2278	PDP1	Functional MTI (Weak)	MIRT739137	PAR-CLIP	26701625
hsa-miR-2278	PHACTR4	Functional MTI (Weak)	MIRT739138	PAR-CLIP	26701625
hsa-miR-2278	PISD	Functional MTI (Weak)	MIRT739139	PAR-CLIP	26701625
hsa-miR-2278	PLD3	Functional MTI (Weak)	MIRT739140	PAR-CLIP	26701625
hsa-miR-2278	PSMG4	Functional MTI (Weak)	MIRT739141	PAR-CLIP	26701625
hsa-miR-2278	PTPRJ	Functional MTI (Weak)	MIRT739142	PAR-CLIP	26701625
hsa-miR-2278	RAB5C	Functional MTI (Weak)	MIRT739143	PAR-CLIP	26701625
hsa-miR-2278	RNH1	Functional MTI (Weak)	MIRT739144	PAR-CLIP	26701625
hsa-miR-2278	SEC61A1	Functional MTI (Weak)	MIRT739145	PAR-CLIP	26701625
hsa-miR-2278	ZNF319	Functional MTI (Weak)	MIRT739146	PAR-CLIP	26701625
hsa-miR-2278	ATOH8	Functional MTI (Weak)	MIRT763986	PAR-CLIP	27292025
hsa-miR-2278	BCAS4	Functional MTI (Weak)	MIRT763987	PAR-CLIP	27292025
hsa-miR-2278	PRR13	Functional MTI (Weak)	MIRT763988	PAR-CLIP	27292025
hsa-miR-2278	RRP7A	Functional MTI (Weak)	MIRT763989	PAR-CLIP	27292025
hsa-miR-2278	SPON2	Functional MTI (Weak)	MIRT763990	PAR-CLIP	27292025
hsa-miR-2278	AFTPH	Functional MTI (Weak)	MIRT784297	HITS-CLIP	27418678
hsa-miR-2278	C17orf99	Functional MTI (Weak)	MIRT784298	HITS-CLIP	27418678
hsa-miR-296-3p	KCNH1	Functional MTI	MIRT006973	Luciferase reporter assay, qRT-PCR, Western blot	22999387
hsa-miR-296-3p	LMNA	Functional MTI (Weak)	MIRT038445	CLASH	23622248
hsa-miR-296-3p	PSPH	Functional MTI (Weak)	MIRT038375	CLASH	23622248
hsa-miR-296-3p	VMP1	Functional MTI (Weak)	MIRT038376	CLASH	23622248
hsa-miR-296-3p	FGFR1	Functional MTI (Weak)	MIRT038377	CLASH	23622248
hsa-miR-296-3p	CAPNS1	Functional MTI (Weak)	MIRT038378	CLASH	23622248
hsa-miR-296-3p	FAM102A	Functional MTI (Weak)	MIRT038379	CLASH	23622248
hsa-miR-296-3p	ND2	Functional MTI (Weak)	MIRT038380	CLASH	23622248
hsa-miR-296-3p	OSBPL9	Functional MTI (Weak)	MIRT038381	CLASH	23622248
hsa-miR-296-3p	NUDC	Functional MTI (Weak)	MIRT038382	CLASH	23622248
hsa-miR-296-3p	TOMM22	Functional MTI (Weak)	MIRT038383	CLASH	23622248
hsa-miR-296-3p	TUBA1B	Functional MTI (Weak)	MIRT038384	CLASH	23622248
hsa-miR-296-3p	PPP1R1A	Functional MTI (Weak)	MIRT038385	CLASH	23622248
hsa-miR-296-3p	MARS	Functional MTI (Weak)	MIRT038386	CLASH	23622248
hsa-miR-296-3p	GPI	Functional MTI (Weak)	MIRT038387	CLASH	23622248
hsa-miR-296-3p	HIPK2	Functional MTI (Weak)	MIRT038388	CLASH	23622248
hsa-miR-296-3p	DHRS11	Functional MTI (Weak)	MIRT038389	CLASH	23622248
hsa-miR-296-3p	PHGDH	Functional MTI (Weak)	MIRT038390	CLASH	23622248
hsa-miR-296-3p	C1orf43	Functional MTI (Weak)	MIRT038391	CLASH	23622248
hsa-miR-296-3p	KDM2A	Functional MTI (Weak)	MIRT038392	CLASH	23622248
hsa-miR-296-3p	BOP1	Functional MTI (Weak)	MIRT038393	CLASH	23622248
hsa-miR-296-3p	GLUL	Functional MTI (Weak)	MIRT038394	CLASH	23622248
hsa-miR-296-3p	MCM10	Functional MTI (Weak)	MIRT038395	CLASH	23622248
hsa-miR-296-3p	HIST2H2BE	Functional MTI (Weak)	MIRT038396	CLASH	23622248
hsa-miR-296-3p	TUBA1C	Functional MTI (Weak)	MIRT038397	CLASH	23622248
hsa-miR-296-3p	ATP6	Functional MTI (Weak)	MIRT038398	CLASH	23622248
hsa-miR-296-3p	PRRC2B	Functional MTI (Weak)	MIRT038399	CLASH	23622248
hsa-miR-296-3p	PUM1	Functional MTI (Weak)	MIRT038400	CLASH	23622248
hsa-miR-296-3p	ND4	Functional MTI (Weak)	MIRT038401	CLASH	23622248
hsa-miR-296-3p	MAPK7	Functional MTI (Weak)	MIRT038446	CLASH	23622248
hsa-miR-296-3p	PITPNM2	Functional MTI (Weak)	MIRT038447	CLASH	23622248
hsa-miR-296-3p	CYP1A1	Functional MTI (Weak)	MIRT038448	CLASH	23622248
hsa-miR-296-3p	SUPT16H	Functional MTI (Weak)	MIRT038337	CLASH	23622248
hsa-miR-296-3p	HECTD4	Functional MTI (Weak)	MIRT038449	CLASH	23622248
hsa-miR-296-3p	RPF1	Functional MTI (Weak)	MIRT038402	CLASH	23622248
hsa-miR-296-3p	HIST2H2BF	Functional MTI (Weak)	MIRT038403	CLASH	23622248
hsa-miR-296-3p	NOB1	Functional MTI (Weak)	MIRT038404	CLASH	23622248
hsa-miR-296-3p	COX3	Functional MTI (Weak)	MIRT038405	CLASH	23622248
hsa-miR-296-3p	NPM1	Functional MTI (Weak)	MIRT038406	CLASH	23622248
hsa-miR-296-3p	HLA-E	Functional MTI (Weak)	MIRT038407	CLASH	23622248
hsa-miR-296-3p	DICER1	Functional MTI (Weak)	MIRT038408	CLASH	23622248
hsa-miR-296-3p	UBC	Functional MTI (Weak)	MIRT038409	CLASH	23622248
hsa-miR-296-3p	MLH3	Functional MTI (Weak)	MIRT038410	CLASH	23622248
hsa-miR-296-3p	SCN1B	Functional MTI (Weak)	MIRT038411	CLASH	23622248
hsa-miR-296-3p	POLG	Functional MTI (Weak)	MIRT038412	CLASH	23622248
hsa-miR-296-3p	PPRC1	Functional MTI (Weak)	MIRT038413	CLASH	23622248
hsa-miR-296-3p	CHTOP	Functional MTI (Weak)	MIRT038414	CLASH	23622248
hsa-miR-296-3p	ZNF20	Functional MTI (Weak)	MIRT038415	CLASH	23622248
hsa-miR-296-3p	SH3RF1	Functional MTI (Weak)	MIRT038416	CLASH	23622248
hsa-miR-296-3p	NOCT	Functional MTI (Weak)	MIRT038417	CLASH	23622248
hsa-miR-296-3p	EIF5A	Functional MTI (Weak)	MIRT038418	CLASH	23622248
hsa-miR-296-3p	CRTAP	Functional MTI (Weak)	MIRT038419	CLASH	23622248
hsa-miR-296-3p	ELP1	Functional MTI (Weak)	MIRT038420	CLASH	23622248
hsa-miR-296-3p	HMGA1	Functional MTI (Weak)	MIRT038421	CLASH	23622248
hsa-miR-296-3p	DOCK1	Functional MTI (Weak)	MIRT038422	CLASH	23622248
hsa-miR-296-3p	SHROOM2	Functional MTI (Weak)	MIRT038423	CLASH	23622248
hsa-miR-296-3p	ZFHX4	Functional MTI (Weak)	MIRT038424	CLASH	23622248
hsa-miR-296-3p	HOXA6	Functional MTI (Weak)	MIRT038338	CLASH	23622248
hsa-miR-296-3p	FAT3	Functional MTI (Weak)	MIRT038339	CLASH	23622248
hsa-miR-296-3p	NAT14	Functional MTI (Weak)	MIRT038340	CLASH	23622248
hsa-miR-296-3p	RBM20	Functional MTI (Weak)	MIRT038341	CLASH	23622248
hsa-miR-296-3p	MACF1	Functional MTI (Weak)	MIRT038342	CLASH	23622248
hsa-miR-296-3p	PLCXD1	Functional MTI (Weak)	MIRT038343	CLASH	23622248
hsa-miR-296-3p	TBC1D20	Functional MTI (Weak)	MIRT038344	CLASH	23622248
hsa-miR-296-3p	GAPDH	Functional MTI (Weak)	MIRT038345	CLASH	23622248
hsa-miR-296-3p	PLAGL2	Functional MTI (Weak)	MIRT038346	CLASH	23622248
hsa-miR-296-3p	HIST1H2BD	Functional MTI (Weak)	MIRT038347	CLASH	23622248
hsa-miR-296-3p	ZC3H7B	Functional MTI (Weak)	MIRT038348	CLASH	23622248
hsa-miR-296-3p	PTP4A2	Functional MTI (Weak)	MIRT038349	CLASH	23622248
hsa-miR-296-3p	RPAP1	Functional MTI (Weak)	MIRT038350	CLASH	23622248
hsa-miR-296-3p	NUP210	Functional MTI (Weak)	MIRT038351	CLASH	23622248
hsa-miR-296-3p	UBR4	Functional MTI (Weak)	MIRT038352	CLASH	23622248
hsa-miR-296-3p	RAPGEFL1	Functional MTI (Weak)	MIRT038353	CLASH	23622248
hsa-miR-296-3p	MIEF1	Functional MTI (Weak)	MIRT038354	CLASH	23622248
hsa-miR-296-3p	TTC12	Functional MTI (Weak)	MIRT038355	CLASH	23622248
hsa-miR-296-3p	NDE1	Functional MTI (Weak)	MIRT038356	CLASH	23622248
hsa-miR-296-3p	HSP90AB1	Functional MTI (Weak)	MIRT038357	CLASH	23622248
hsa-miR-296-3p	POGK	Functional MTI (Weak)	MIRT038358	CLASH	23622248
hsa-miR-296-3p	RPL8	Functional MTI (Weak)	MIRT038359	CLASH	23622248
hsa-miR-296-3p	SPI1	Functional MTI (Weak)	MIRT038360	CLASH	23622248
hsa-miR-296-3p	BRD2	Functional MTI (Weak)	MIRT038361	CLASH	23622248
hsa-miR-296-3p	SF3B4	Functional MTI (Weak)	MIRT038362	CLASH	23622248
hsa-miR-296-3p	ETV6	Functional MTI (Weak)	MIRT038363	CLASH	23622248
hsa-miR-296-3p	ARF1	Functional MTI (Weak)	MIRT038364	CLASH	23622248
hsa-miR-296-3p	EEF2	Functional MTI (Weak)	MIRT038365	CLASH	23622248
hsa-miR-296-3p	SNRPC	Functional MTI (Weak)	MIRT038366	CLASH	23622248
hsa-miR-296-3p	VCP	Functional MTI (Weak)	MIRT038367	CLASH	23622248
hsa-miR-296-3p	COX2	Functional MTI (Weak)	MIRT038368	CLASH	23622248
hsa-miR-296-3p	ACTN4	Functional MTI (Weak)	MIRT038369	CLASH	23622248
hsa-miR-296-3p	MLF2	Functional MTI (Weak)	MIRT038370	CLASH	23622248
hsa-miR-296-3p	HSPA1B	Functional MTI (Weak)	MIRT038371	CLASH	23622248
hsa-miR-296-3p	SBF1	Functional MTI (Weak)	MIRT038372	CLASH	23622248
hsa-miR-296-3p	TTLL12	Functional MTI (Weak)	MIRT038373	CLASH	23622248
hsa-miR-296-3p	RPLP1	Functional MTI (Weak)	MIRT038374	CLASH	23622248
hsa-miR-296-3p	CCDC184	Functional MTI (Weak)	MIRT038425	CLASH	23622248
hsa-miR-296-3p	HES1	Functional MTI (Weak)	MIRT038426	CLASH	23622248
hsa-miR-296-3p	RACK1	Functional MTI (Weak)	MIRT038427	CLASH	23622248
hsa-miR-296-3p	ITSN1	Functional MTI (Weak)	MIRT038428	CLASH	23622248
hsa-miR-296-3p	HIST1H2BC	Functional MTI (Weak)	MIRT038429	CLASH	23622248
hsa-miR-296-3p	ZNF777	Functional MTI (Weak)	MIRT038430	CLASH	23622248
hsa-miR-296-3p	VARS	Functional MTI (Weak)	MIRT038431	CLASH	23622248
hsa-miR-296-3p	MAPK8IP2	Functional MTI (Weak)	MIRT038432	CLASH	23622248
hsa-miR-296-3p	EEF1A1	Functional MTI (Weak)	MIRT038433	CLASH	23622248
hsa-miR-296-3p	CHRM3	Functional MTI (Weak)	MIRT038434	CLASH	23622248
hsa-miR-296-3p	NDST1	Functional MTI (Weak)	MIRT038435	CLASH	23622248
hsa-miR-296-3p	PKM	Functional MTI (Weak)	MIRT038436	CLASH	23622248
hsa-miR-296-3p	ADGRV1	Functional MTI (Weak)	MIRT038437	CLASH	23622248
hsa-miR-296-3p	MTA3	Functional MTI (Weak)	MIRT038438	CLASH	23622248
hsa-miR-296-3p	MLEC	Functional MTI (Weak)	MIRT038439	CLASH	23622248
hsa-miR-296-3p	ATAT1	Functional MTI (Weak)	MIRT038440	CLASH	23622248
hsa-miR-296-3p	IRF1	Functional MTI (Weak)	MIRT038441	CLASH	23622248
hsa-miR-296-3p	PIK3R2	Functional MTI (Weak)	MIRT038442	CLASH	23622248
hsa-miR-296-3p	LGALS3BP	Functional MTI (Weak)	MIRT038443	CLASH	23622248
hsa-miR-296-3p	CDC25B	Functional MTI (Weak)	MIRT038444	CLASH	23622248
hsa-miR-296-3p	GRINA	Functional MTI (Weak)	MIRT038514	CLASH	23622248
hsa-miR-296-3p	HIF1AN	Functional MTI (Weak)	MIRT038515	CLASH	23622248
hsa-miR-296-3p	SETDB1	Functional MTI (Weak)	MIRT038516	CLASH	23622248
hsa-miR-296-3p	TMEM63B	Functional MTI (Weak)	MIRT038450	CLASH	23622248
hsa-miR-296-3p	PRPF8	Functional MTI (Weak)	MIRT038451	CLASH	23622248
hsa-miR-296-3p	CCNK	Functional MTI (Weak)	MIRT038452	CLASH	23622248
hsa-miR-296-3p	DNAJC8	Functional MTI (Weak)	MIRT038453	CLASH	23622248
hsa-miR-296-3p	SET	Functional MTI (Weak)	MIRT038454	CLASH	23622248
hsa-miR-296-3p	RPRD2	Functional MTI (Weak)	MIRT038455	CLASH	23622248
hsa-miR-296-3p	RNF6	Functional MTI (Weak)	MIRT038456	CLASH	23622248
hsa-miR-296-3p	PBXIP1	Functional MTI (Weak)	MIRT038457	CLASH	23622248
hsa-miR-296-3p	TTL	Functional MTI (Weak)	MIRT038458	CLASH	23622248
hsa-miR-296-3p	MAP1S	Functional MTI (Weak)	MIRT038459	CLASH	23622248
hsa-miR-296-3p	ERO1A	Functional MTI (Weak)	MIRT038460	CLASH	23622248
hsa-miR-296-3p	CTSK	Functional MTI (Weak)	MIRT038461	CLASH	23622248
hsa-miR-296-3p	LYPLA2	Functional MTI (Weak)	MIRT038462	CLASH	23622248
hsa-miR-296-3p	ND5	Functional MTI (Weak)	MIRT038463	CLASH	23622248
hsa-miR-296-3p	ARID1A	Functional MTI (Weak)	MIRT038464	CLASH	23622248
hsa-miR-296-3p	SNRPD2	Functional MTI (Weak)	MIRT038465	CLASH	23622248
hsa-miR-296-3p	SENP3	Functional MTI (Weak)	MIRT038466	CLASH	23622248
hsa-miR-296-3p	KAT6A	Functional MTI (Weak)	MIRT038467	CLASH	23622248
hsa-miR-296-3p	ZBED1	Functional MTI (Weak)	MIRT038468	CLASH	23622248
hsa-miR-296-3p	HIST1H2BO	Functional MTI (Weak)	MIRT038469	CLASH	23622248
hsa-miR-296-3p	PTMS	Functional MTI (Weak)	MIRT038470	CLASH	23622248
hsa-miR-296-3p	SRCAP	Functional MTI (Weak)	MIRT038471	CLASH	23622248
hsa-miR-296-3p	TMX2	Functional MTI (Weak)	MIRT038472	CLASH	23622248
hsa-miR-296-3p	CTNNA1	Functional MTI (Weak)	MIRT038473	CLASH	23622248
hsa-miR-296-3p	TXN2	Functional MTI (Weak)	MIRT038474	CLASH	23622248
hsa-miR-296-3p	MPP2	Functional MTI (Weak)	MIRT038475	CLASH	23622248
hsa-miR-296-3p	CDKN2A	Functional MTI (Weak)	MIRT038476	CLASH	23622248
hsa-miR-296-3p	C19orf54	Functional MTI (Weak)	MIRT038477	CLASH	23622248
hsa-miR-296-3p	SMARCAL1	Functional MTI (Weak)	MIRT038478	CLASH	23622248
hsa-miR-296-3p	PCGF2	Functional MTI (Weak)	MIRT038479	CLASH	23622248
hsa-miR-296-3p	SLC25A1	Functional MTI (Weak)	MIRT038480	CLASH	23622248
hsa-miR-296-3p	FBXL16	Functional MTI (Weak)	MIRT038481	CLASH	23622248
hsa-miR-296-3p	SERTAD2	Functional MTI (Weak)	MIRT038482	CLASH	23622248
hsa-miR-296-3p	ZNF703	Functional MTI (Weak)	MIRT038483	CLASH	23622248
hsa-miR-296-3p	PTMA	Functional MTI (Weak)	MIRT038484	CLASH	23622248
hsa-miR-296-3p	SEC24B	Functional MTI (Weak)	MIRT038485	CLASH	23622248
hsa-miR-296-3p	SH3GL1	Functional MTI (Weak)	MIRT038486	CLASH	23622248
hsa-miR-296-3p	SPATS2	Functional MTI (Weak)	MIRT038487	CLASH	23622248
hsa-miR-296-3p	ZBTB22	Functional MTI (Weak)	MIRT038488	CLASH	23622248
hsa-miR-296-3p	ARHGAP35	Functional MTI (Weak)	MIRT038489	CLASH	23622248
hsa-miR-296-3p	PRRC2A	Functional MTI (Weak)	MIRT038490	CLASH	23622248
hsa-miR-296-3p	TLE3	Functional MTI (Weak)	MIRT038491	CLASH	23622248
hsa-miR-296-3p	ERCC1	Functional MTI (Weak)	MIRT038492	CLASH	23622248
hsa-miR-296-3p	CHCHD6	Functional MTI (Weak)	MIRT038493	CLASH	23622248
hsa-miR-296-3p	ZMAT5	Functional MTI (Weak)	MIRT038494	CLASH	23622248
hsa-miR-296-3p	LRP3	Functional MTI (Weak)	MIRT038495	CLASH	23622248
hsa-miR-296-3p	SLC7A5	Functional MTI (Weak)	MIRT038496	CLASH	23622248
hsa-miR-296-3p	SLC7A5	Functional MTI (Weak)	MIRT038496	HITS-CLIP	19536157
hsa-miR-296-3p	DCAF8	Functional MTI (Weak)	MIRT038497	CLASH	23622248
hsa-miR-296-3p	EGLN1	Functional MTI (Weak)	MIRT038498	CLASH	23622248
hsa-miR-296-3p	AARS	Functional MTI (Weak)	MIRT038499	CLASH	23622248
hsa-miR-296-3p	EDF1	Functional MTI (Weak)	MIRT038500	CLASH	23622248
hsa-miR-296-3p	NOP2	Functional MTI (Weak)	MIRT038501	CLASH	23622248
hsa-miR-296-3p	TSC2	Functional MTI (Weak)	MIRT038502	CLASH	23622248
hsa-miR-296-3p	NONO	Functional MTI (Weak)	MIRT038503	CLASH	23622248
hsa-miR-296-3p	C11orf84	Functional MTI (Weak)	MIRT038504	CLASH	23622248
hsa-miR-296-3p	CXADR	Functional MTI (Weak)	MIRT038505	CLASH	23622248
hsa-miR-296-3p	KDM5B	Functional MTI (Weak)	MIRT038506	CLASH	23622248
hsa-miR-296-3p	CHTF8	Functional MTI (Weak)	MIRT038507	CLASH	23622248
hsa-miR-296-3p	SEC63	Functional MTI (Weak)	MIRT038508	CLASH	23622248
hsa-miR-296-3p	SATB1	Functional MTI (Weak)	MIRT038509	CLASH	23622248
hsa-miR-296-3p	PELI1	Functional MTI (Weak)	MIRT038510	CLASH	23622248
hsa-miR-296-3p	ZNF219	Functional MTI (Weak)	MIRT038511	CLASH	23622248
hsa-miR-296-3p	RPUSD3	Functional MTI (Weak)	MIRT038512	CLASH	23622248
hsa-miR-296-3p	RPL27A	Functional MTI (Weak)	MIRT038513	CLASH	23622248
hsa-miR-296-3p	ICAM1	Functional MTI	MIRT054646	Flow, Immunohistochemistry, Luciferase reporter assay, qRT-PCR, Western blot	24263102
hsa-miR-296-3p	TCERG1	Functional MTI (Weak)	MIRT095689	PAR-CLIP	20371350
hsa-miR-296-3p	MAZ	Functional MTI (Weak)	MIRT115515	PAR-CLIP	23592263
hsa-miR-296-3p	NAA30	Functional MTI (Weak)	MIRT191409	PAR-CLIP	21572407
hsa-miR-296-3p	ZNF253	Functional MTI (Weak)	MIRT199897	HITS-CLIP	23313552
hsa-miR-296-3p	ZNF440	Functional MTI (Weak)	MIRT234942	PAR-CLIP	23446348
hsa-miR-296-3p	ZNF440	Functional MTI (Weak)	MIRT234942	PAR-CLIP	20371350
hsa-miR-296-3p	ZNF268	Functional MTI (Weak)	MIRT271120	PAR-CLIP	23446348
hsa-miR-296-3p	ZNF268	Functional MTI (Weak)	MIRT271120	PAR-CLIP	20371350
hsa-miR-296-3p	MT2A	Functional MTI (Weak)	MIRT284325	PAR-CLIP	23592263
hsa-miR-296-3p	SEPT7	Functional MTI (Weak)	MIRT320650	HITS-CLIP	23824327
hsa-miR-296-3p	ZNF844	Functional MTI (Weak)	MIRT346925	PAR-CLIP	21572407
hsa-miR-296-3p	ZNF844	Functional MTI (Weak)	MIRT346925	PAR-CLIP	20371350
hsa-miR-296-3p	HNRNPUL1	Functional MTI (Weak)	MIRT348353	PAR-CLIP	23592263
hsa-miR-296-3p	OIT3	Functional MTI (Weak)	MIRT449981	PAR-CLIP	22100165
hsa-miR-296-3p	ZNF138	Functional MTI (Weak)	MIRT452913	PAR-CLIP	23592263
hsa-miR-296-3p	ZNF138	Functional MTI (Weak)	MIRT452913	PAR-CLIP	22012620
hsa-miR-296-3p	ZNF138	Functional MTI (Weak)	MIRT452913	PAR-CLIP	20371350
hsa-miR-296-3p	TFAP2A	Functional MTI (Weak)	MIRT466425	PAR-CLIP	23592263
hsa-miR-296-3p	TFAP2A	Functional MTI (Weak)	MIRT466425	PAR-CLIP	23446348
hsa-miR-296-3p	TFAP2A	Functional MTI (Weak)	MIRT466425	PAR-CLIP	21572407
hsa-miR-296-3p	TFAP2A	Functional MTI (Weak)	MIRT466425	PAR-CLIP	20371350
hsa-miR-296-3p	MARK2	Functional MTI (Weak)	MIRT473609	PAR-CLIP	23592263
hsa-miR-296-3p	KMT2D	Functional MTI (Weak)	MIRT474352	PAR-CLIP	23592263
hsa-miR-296-3p	KMT2D	Functional MTI (Weak)	MIRT474352	PAR-CLIP	26701625
hsa-miR-296-3p	KMT2D	Functional MTI (Weak)	MIRT474352	PAR-CLIP	27292025
hsa-miR-296-3p	KCTD21	Functional MTI (Weak)	MIRT474918	PAR-CLIP	23592263
hsa-miR-296-3p	GBA2	Functional MTI (Weak)	MIRT476455	PAR-CLIP	23592263
hsa-miR-296-3p	GBA2	Functional MTI (Weak)	MIRT476455	PAR-CLIP	26701625
hsa-miR-296-3p	STEAP3	Functional MTI (Weak)	MIRT486983	PAR-CLIP	23592263
hsa-miR-296-3p	STEAP3	Functional MTI (Weak)	MIRT486983	PAR-CLIP	20371350
hsa-miR-296-3p	HILPDA	Functional MTI (Weak)	MIRT491083	PAR-CLIP	23592263
hsa-miR-296-3p	SSPN	Functional MTI (Weak)	MIRT491416	PAR-CLIP	23592263
hsa-miR-296-3p	SSPN	Functional MTI (Weak)	MIRT491416	PAR-CLIP	20371350
hsa-miR-296-3p	ANKRD52	Functional MTI (Weak)	MIRT495946	PAR-CLIP	22291592
hsa-miR-296-3p	ZNF669	Functional MTI (Weak)	MIRT499469	PAR-CLIP	24398324
hsa-miR-296-3p	ZNF669	Functional MTI (Weak)	MIRT499469	PAR-CLIP	23446348
hsa-miR-296-3p	ZNF669	Functional MTI (Weak)	MIRT499469	PAR-CLIP	21572407
hsa-miR-296-3p	ZNF669	Functional MTI (Weak)	MIRT499469	PAR-CLIP	20371350
hsa-miR-296-3p	ZNF788	Functional MTI (Weak)	MIRT500262	PAR-CLIP	24398324
hsa-miR-296-3p	ZNF667	Functional MTI (Weak)	MIRT500297	PAR-CLIP	24398324
hsa-miR-296-3p	ZNF667	Functional MTI (Weak)	MIRT500297	PAR-CLIP	23446348
hsa-miR-296-3p	ZNF667	Functional MTI (Weak)	MIRT500297	PAR-CLIP	21572407
hsa-miR-296-3p	ZNF667	Functional MTI (Weak)	MIRT500297	PAR-CLIP	20371350
hsa-miR-296-3p	ZNF781	Functional MTI (Weak)	MIRT500274	PAR-CLIP	24398324
hsa-miR-296-3p	ZNF781	Functional MTI (Weak)	MIRT500274	PAR-CLIP	21572407
hsa-miR-296-3p	ZNF781	Functional MTI (Weak)	MIRT500274	PAR-CLIP	20371350
hsa-miR-296-3p	ZNF788	Functional MTI (Weak)	MIRT500262	PAR-CLIP	21572407
hsa-miR-296-3p	ZNF788	Functional MTI (Weak)	MIRT500262	PAR-CLIP	20371350
hsa-miR-296-3p	ZNF487	Functional MTI (Weak)	MIRT500330	PAR-CLIP	24398324
hsa-miR-296-3p	ZNF487	Functional MTI (Weak)	MIRT500330	PAR-CLIP	21572407
hsa-miR-296-3p	ZNF487	Functional MTI (Weak)	MIRT500330	PAR-CLIP	20371350
hsa-miR-296-3p	ZNF791	Functional MTI (Weak)	MIRT504968	PAR-CLIP	23446348
hsa-miR-296-3p	ZNF791	Functional MTI (Weak)	MIRT504968	PAR-CLIP	21572407
hsa-miR-296-3p	ZNF791	Functional MTI (Weak)	MIRT504968	PAR-CLIP	20371350
hsa-miR-296-3p	ZNF732	Functional MTI (Weak)	MIRT515155	PAR-CLIP	23446348
hsa-miR-296-3p	ZNF732	Functional MTI (Weak)	MIRT515155	PAR-CLIP	21572407
hsa-miR-296-3p	ZNF732	Functional MTI (Weak)	MIRT515155	PAR-CLIP	20371350
hsa-miR-296-3p	ZNF732	Functional MTI (Weak)	MIRT515155	HITS-CLIP	23313552
hsa-miR-296-3p	MSRB1	Functional MTI (Weak)	MIRT515286	PAR-CLIP	23446348
hsa-miR-296-3p	TRMO	Functional MTI (Weak)	MIRT515961	PAR-CLIP	23446348
hsa-miR-296-3p	NOM1	Functional MTI (Weak)	MIRT518649	PAR-CLIP	23446348
hsa-miR-296-3p	FKBP14	Functional MTI (Weak)	MIRT519385	PAR-CLIP	23446348
hsa-miR-296-3p	ZNF394	Functional MTI (Weak)	MIRT519753	PAR-CLIP	23446348
hsa-miR-296-3p	SHROOM4	Functional MTI (Weak)	MIRT521127	PAR-CLIP	23446348
hsa-miR-296-3p	PHC3	Functional MTI (Weak)	MIRT521945	PAR-CLIP	23446348
hsa-miR-296-3p	PHC3	Functional MTI (Weak)	MIRT521945	PAR-CLIP	21572407
hsa-miR-296-3p	GPR157	Functional MTI (Weak)	MIRT523422	PAR-CLIP	20371350
hsa-miR-296-3p	GPR157	Functional MTI (Weak)	MIRT523422	PAR-CLIP	23446348
hsa-miR-296-3p	ZNF621	Functional MTI (Weak)	MIRT529642	PAR-CLIP	22012620
hsa-miR-296-3p	ZNF780B	Functional MTI (Weak)	MIRT543631	PAR-CLIP	21572407
hsa-miR-296-3p	ZNF266	Functional MTI (Weak)	MIRT544385	PAR-CLIP	21572407
hsa-miR-296-3p	ISG20L2	Functional MTI (Weak)	MIRT547819	PAR-CLIP	21572407
hsa-miR-296-3p	ZNF117	Functional MTI (Weak)	MIRT551799	PAR-CLIP	21572407
hsa-miR-296-3p	ZNF117	Functional MTI (Weak)	MIRT551799	PAR-CLIP	20371350
hsa-miR-296-3p	HAND1	Functional MTI (Weak)	MIRT557370	PAR-CLIP	21572407
hsa-miR-296-3p	CA8	Functional MTI (Weak)	MIRT559001	PAR-CLIP	21572407
hsa-miR-296-3p	ZNF99	Functional MTI (Weak)	MIRT562719	PAR-CLIP	20371350
hsa-miR-296-3p	SMC4	Functional MTI (Weak)	MIRT563668	PAR-CLIP	20371350
hsa-miR-296-3p	SMC4	Functional MTI (Weak)	MIRT563668	PAR-CLIP	27292025
hsa-miR-296-3p	ZNF286B	Functional MTI (Weak)	MIRT564721	PAR-CLIP	20371350
hsa-miR-296-3p	COX6B1	Functional MTI (Weak)	MIRT567978	PAR-CLIP	20371350
hsa-miR-296-3p	MSL2	Functional MTI (Weak)	MIRT571886	PAR-CLIP	20371350
hsa-miR-296-3p	VSIG10	Functional MTI (Weak)	MIRT612314	HITS-CLIP	23824327
hsa-miR-296-3p	TMEM233	Functional MTI (Weak)	MIRT635120	HITS-CLIP	23824327
hsa-miR-296-3p	SLC22A6	Functional MTI (Weak)	MIRT646399	HITS-CLIP	23824327
hsa-miR-296-3p	NXPE1	Functional MTI (Weak)	MIRT661421	HITS-CLIP	23824327
hsa-miR-296-3p	ZNF594	Functional MTI (Weak)	MIRT686194	HITS-CLIP	23313552
hsa-miR-296-3p	TRIOBP	Functional MTI (Weak)	MIRT698068	HITS-CLIP	23313552
hsa-miR-296-3p	FKBP15	Functional MTI (Weak)	MIRT703532	HITS-CLIP	23313552
hsa-miR-296-3p	LSAMP	Functional MTI (Weak)	MIRT708733	HITS-CLIP	19536157
hsa-miR-296-3p	FZR1	Functional MTI (Weak)	MIRT708947	HITS-CLIP	19536157
hsa-miR-296-3p	IL20RB	Functional MTI (Weak)	MIRT714137	HITS-CLIP	19536157
hsa-miR-296-3p	PYGO1	Functional MTI (Weak)	MIRT718818	HITS-CLIP	19536157
hsa-miR-296-3p	CX3CR1	Functional MTI	MIRT733640	Luciferase reporter assay, qRT-PCR, Western blot	27186308
hsa-miR-296-3p	STAT5A	Functional MTI	MIRT734490	Immunoprecipitaion, Luciferase reporter assay	26923924
hsa-miR-296-3p	ASB16	Functional MTI (Weak)	MIRT739511	PAR-CLIP	26701625
hsa-miR-296-3p	B4GALT2	Functional MTI (Weak)	MIRT739512	PAR-CLIP	26701625
hsa-miR-296-3p	CASTOR2	Functional MTI (Weak)	MIRT739513	PAR-CLIP	26701625
hsa-miR-296-3p	CRCP	Functional MTI (Weak)	MIRT739514	PAR-CLIP	26701625
hsa-miR-296-3p	ESYT1	Functional MTI (Weak)	MIRT739515	PAR-CLIP	26701625
hsa-miR-296-3p	FBXW7	Functional MTI (Weak)	MIRT739516	PAR-CLIP	26701625
hsa-miR-296-3p	FBXW7	Functional MTI (Weak)	MIRT739516	PAR-CLIP	27292025
hsa-miR-296-3p	FOSL1	Functional MTI (Weak)	MIRT739517	PAR-CLIP	26701625
hsa-miR-296-3p	GAN	Functional MTI (Weak)	MIRT739518	PAR-CLIP	26701625
hsa-miR-296-3p	ITM2C	Functional MTI (Weak)	MIRT739519	PAR-CLIP	26701625
hsa-miR-296-3p	LARP1	Functional MTI (Weak)	MIRT739520	PAR-CLIP	26701625
hsa-miR-296-3p	TMEM54	Functional MTI (Weak)	MIRT739521	PAR-CLIP	26701625
hsa-miR-296-3p	ZBTB7A	Functional MTI (Weak)	MIRT739522	PAR-CLIP	26701625
hsa-miR-296-3p	TRMT112	Functional MTI (Weak)	MIRT764349	PAR-CLIP	27292025
hsa-miR-296-3p	MAP2K2	Functional MTI (Weak)	MIRT784375	HITS-CLIP	27418678
hsa-miR-296-3p	TRABD2A	Functional MTI (Weak)	MIRT784376	HITS-CLIP	27418678
hsa-miR-296-5p	WNK4	Functional MTI	MIRT004559	Luciferase reporter assay, qRT-PCR, Western blot	20561597
hsa-miR-296-5p	HGS	Functional MTI	MIRT004900	Luciferase reporter assay, Western blot	18977327
hsa-miR-296-5p	HGS	Functional MTI	MIRT004900	qRT-PCR, Western blot	26500043
hsa-miR-296-5p	SCRIB	Functional MTI	MIRT006438	Luciferase reporter assay	21643016
hsa-miR-296-5p	BBC3	Functional MTI	MIRT006683	Luciferase reporter assay, qRT-PCR, Western blot	21633093
hsa-miR-296-5p	IKBKE	Functional MTI	MIRT006572	Luciferase reporter assay	22114321
hsa-miR-296-5p	CDX1	Functional MTI	MIRT054157	Immunohistochemistry, Luciferase reporter assay, Microarray, qRT-PCR, Western blot	23353818
hsa-miR-296-5p	KCTD12	Functional MTI (Weak)	MIRT069026	PAR-CLIP	23446348
hsa-miR-296-5p	KCTD12	Functional MTI (Weak)	MIRT069026	PAR-CLIP	21572407
hsa-miR-296-5p	ARL8A	Functional MTI (Weak)	MIRT132295	PAR-CLIP	23592263
hsa-miR-296-5p	SP1	Functional MTI (Weak)	MIRT248249	PAR-CLIP	23592263
hsa-miR-296-5p	RNF44	Functional MTI (Weak)	MIRT256751	PAR-CLIP	20371350
hsa-miR-296-5p	RNF44	Functional MTI (Weak)	MIRT256751	PAR-CLIP	27292025
hsa-miR-296-5p	LUZP1	Functional MTI (Weak)	MIRT272486	PAR-CLIP	23446348
hsa-miR-296-5p	LUZP1	Functional MTI (Weak)	MIRT272486	PAR-CLIP	21572407
hsa-miR-296-5p	LUZP1	Functional MTI (Weak)	MIRT272486	PAR-CLIP	20371350
hsa-miR-296-5p	PIN1	Functional MTI	MIRT438128	Luciferase reporter assay	24915000
hsa-miR-296-5p	SUMF2	Functional MTI (Weak)	MIRT453073	PAR-CLIP	23592263
hsa-miR-296-5p	SUMF2	Functional MTI (Weak)	MIRT453073	PAR-CLIP	21572407
hsa-miR-296-5p	SUMF2	Functional MTI (Weak)	MIRT453073	PAR-CLIP	20371350
hsa-miR-296-5p	MTFMT	Functional MTI (Weak)	MIRT462501	PAR-CLIP	23592263
hsa-miR-296-5p	MTFMT	Functional MTI (Weak)	MIRT462501	PAR-CLIP	23446348
hsa-miR-296-5p	MTFMT	Functional MTI (Weak)	MIRT462501	PAR-CLIP	21572407
hsa-miR-296-5p	MTFMT	Functional MTI (Weak)	MIRT462501	PAR-CLIP	20371350
hsa-miR-296-5p	MTSS1L	Functional MTI (Weak)	MIRT472742	PAR-CLIP	23592263
hsa-miR-296-5p	COPS7B	Functional MTI (Weak)	MIRT478964	PAR-CLIP	23592263
hsa-miR-296-5p	SYT2	Functional MTI (Weak)	MIRT483565	PAR-CLIP	23592263
hsa-miR-296-5p	SYT2	Functional MTI (Weak)	MIRT483565	PAR-CLIP	27292025
hsa-miR-296-5p	DNLZ	Functional MTI (Weak)	MIRT488230	PAR-CLIP	23592263
hsa-miR-296-5p	VAMP1	Functional MTI (Weak)	MIRT488536	PAR-CLIP	23592263
hsa-miR-296-5p	GNB2	Functional MTI (Weak)	MIRT489962	PAR-CLIP	23592263
hsa-miR-296-5p	SOX12	Functional MTI (Weak)	MIRT492184	PAR-CLIP	23592263
hsa-miR-296-5p	SETD1B	Functional MTI (Weak)	MIRT492320	PAR-CLIP	23592263
hsa-miR-296-5p	NXN	Functional MTI (Weak)	MIRT492824	PAR-CLIP	23592263
hsa-miR-296-5p	NXN	Functional MTI (Weak)	MIRT492824	PAR-CLIP	20371350
hsa-miR-296-5p	DPY19L1	Functional MTI (Weak)	MIRT495876	PAR-CLIP	22291592
hsa-miR-296-5p	VPS51	Functional MTI (Weak)	MIRT495391	PAR-CLIP	23708386
hsa-miR-296-5p	VPS37B	Functional MTI (Weak)	MIRT513599	PAR-CLIP	23446348
hsa-miR-296-5p	ZDHHC15	Functional MTI (Weak)	MIRT528354	PAR-CLIP	22012620
hsa-miR-296-5p	S100A2	Functional MTI (Weak)	MIRT528710	PAR-CLIP	22012620
hsa-miR-296-5p	POLR2E	Functional MTI (Weak)	MIRT532729	PAR-CLIP	22012620
hsa-miR-296-5p	TMEM133	Functional MTI (Weak)	MIRT533776	PAR-CLIP	22012620
hsa-miR-296-5p	TMEM86A	Functional MTI (Weak)	MIRT533669	PAR-CLIP	22012620
hsa-miR-296-5p	SLC12A7	Functional MTI (Weak)	MIRT534257	PAR-CLIP	22012620
hsa-miR-296-5p	NFIC	Functional MTI (Weak)	MIRT570603	PAR-CLIP	20371350
hsa-miR-296-5p	NFIC	Functional MTI (Weak)	MIRT570603	PAR-CLIP	26701625
hsa-miR-296-5p	ADAMTS13	Functional MTI (Weak)	MIRT610468	HITS-CLIP	23824327
hsa-miR-296-5p	ADAMTS13	Functional MTI (Weak)	MIRT610468	HITS-CLIP	19536157
hsa-miR-296-5p	GOSR2	Functional MTI (Weak)	MIRT617174	HITS-CLIP	23824327
hsa-miR-296-5p	NAA15	Functional MTI (Weak)	MIRT623187	HITS-CLIP	23824327
hsa-miR-296-5p	ELAVL3	Functional MTI (Weak)	MIRT624037	HITS-CLIP	23824327
hsa-miR-296-5p	TOGARAM2	Functional MTI (Weak)	MIRT635308	HITS-CLIP	23824327
hsa-miR-296-5p	PLEKHA2	Functional MTI (Weak)	MIRT654977	HITS-CLIP	23824327
hsa-miR-296-5p	ARL4C	Functional MTI (Weak)	MIRT660521	HITS-CLIP	23824327
hsa-miR-296-5p	OSCAR	Functional MTI (Weak)	MIRT691841	HITS-CLIP	23313552
hsa-miR-296-5p	B4GALT1	Functional MTI (Weak)	MIRT705282	HITS-CLIP	23313552
hsa-miR-296-5p	SRSF10	Functional MTI (Weak)	MIRT712181	HITS-CLIP	19536157
hsa-miR-296-5p	MFRP	Functional MTI (Weak)	MIRT715905	HITS-CLIP	19536157
hsa-miR-296-5p	ACVRL1	Functional MTI (Weak)	MIRT715917	HITS-CLIP	19536157
hsa-miR-296-5p	TOM1	Functional MTI (Weak)	MIRT716262	HITS-CLIP	19536157
hsa-miR-296-5p	PSMF1	Functional MTI (Weak)	MIRT718192	HITS-CLIP	19536157
hsa-miR-296-5p	CDC42EP4	Functional MTI (Weak)	MIRT718207	HITS-CLIP	19536157
hsa-miR-296-5p	ZDHHC8	Functional MTI (Weak)	MIRT718251	HITS-CLIP	19536157
hsa-miR-296-5p	GIGYF1	Functional MTI (Weak)	MIRT719265	HITS-CLIP	19536157
hsa-miR-296-5p	CHCHD4	Functional MTI (Weak)	MIRT720314	HITS-CLIP	19536157
hsa-miR-296-5p	SUSD2	Functional MTI (Weak)	MIRT722810	HITS-CLIP	19536157
hsa-miR-296-5p	ELAVL1	Functional MTI	MIRT731587	Luciferase reporter assay	26898797
hsa-miR-296-5p	S100B	Functional MTI	MIRT731708	Luciferase reporter assay, qRT-PCR, Western blot	27186401
hsa-miR-296-5p	PLK1	Functional MTI	MIRT732109	Luciferase reporter assay, Western blot	26549165
hsa-miR-296-5p	PLK1	Functional MTI (Weak)	MIRT732109	PAR-CLIP	26701625
hsa-miR-296-5p	HMGA1	Functional MTI	MIRT732722	Luciferase reporter assay	26898758
hsa-miR-296-5p	FGFR1	Functional MTI	MIRT734669	Immunohistochemistry, Luciferase reporter assay, qRT-PCR, Western blot	27714806
hsa-miR-296-5p	CASP8	Functional MTI	MIRT734976	Immunoprecipitaion, Luciferase reporter assay, qRT-PCR	27927008
hsa-miR-296-5p	NGFR	Functional MTI	MIRT734977	Immunoprecipitaion, Luciferase reporter assay, qRT-PCR	27927008
hsa-miR-296-5p	VEGFA	Functional MTI	MIRT734906	qRT-PCR, Western blot	26500043
hsa-miR-296-5p	KDR	Functional MTI	MIRT734907	qRT-PCR, Western blot	26500043
hsa-miR-296-5p	DLL4	Functional MTI	MIRT734908	qRT-PCR, Western blot	26500043
hsa-miR-296-5p	NOTCH1	Functional MTI	MIRT734909	qRT-PCR, Western blot	26500043
hsa-miR-296-5p	KLHDC10	Functional MTI (Weak)	MIRT739523	PAR-CLIP	26701625
hsa-miR-296-5p	RNF40	Functional MTI (Weak)	MIRT739524	PAR-CLIP	26701625
hsa-miR-296-5p	RTL10	Functional MTI (Weak)	MIRT739525	PAR-CLIP	26701625
hsa-miR-296-5p	SLC7A5	Functional MTI (Weak)	MIRT739526	PAR-CLIP	26701625
hsa-miR-296-5p	TRIM41	Functional MTI (Weak)	MIRT739527	PAR-CLIP	26701625
hsa-miR-296-5p	TRMU	Functional MTI (Weak)	MIRT739528	PAR-CLIP	26701625
hsa-miR-296-5p	ZCCHC3	Functional MTI (Weak)	MIRT739529	PAR-CLIP	26701625
hsa-miR-296-5p	NFIX	Functional MTI (Weak)	MIRT764350	PAR-CLIP	27292025
hsa-miR-296-5p	REEP4	Functional MTI (Weak)	MIRT764351	PAR-CLIP	27292025
hsa-miR-296-5p	PCNP	Functional MTI (Weak)	MIRT784377	HITS-CLIP	27418678
hsa-miR-296-5p	RPRD2	Functional MTI (Weak)	MIRT784378	HITS-CLIP	27418678
hsa-miR-3135a	PCMT1	Functional MTI (Weak)	MIRT098840	PAR-CLIP	21572407
hsa-miR-3135a	SETD5	Functional MTI (Weak)	MIRT092740	PAR-CLIP	23592263
hsa-miR-3135a	SETD5	Functional MTI (Weak)	MIRT092740	PAR-CLIP	21572407
hsa-miR-3135a	TMEM214	Functional MTI (Weak)	MIRT462095	PAR-CLIP	23592263
hsa-miR-3135a	SLC7A5	Functional MTI (Weak)	MIRT467617	PAR-CLIP	23592263
hsa-miR-3135a	SLC7A5	Functional MTI (Weak)	MIRT467617	PAR-CLIP	26701625
hsa-miR-3135a	PGM2L1	Functional MTI (Weak)	MIRT471258	PAR-CLIP	23592263
hsa-miR-3135a	KLF10	Functional MTI (Weak)	MIRT474676	PAR-CLIP	23592263
hsa-miR-3135a	KLF10	Functional MTI (Weak)	MIRT474676	PAR-CLIP	20371350
hsa-miR-3135a	KCTD5	Functional MTI (Weak)	MIRT474882	PAR-CLIP	23592263
hsa-miR-3135a	KCTD5	Functional MTI (Weak)	MIRT474882	PAR-CLIP	24398324
hsa-miR-3135a	DESI1	Functional MTI (Weak)	MIRT495898	PAR-CLIP	22291592
hsa-miR-3135a	IKZF3	Functional MTI (Weak)	MIRT511377	PAR-CLIP	23446348
hsa-miR-3135a	SLC8A1	Functional MTI (Weak)	MIRT534180	PAR-CLIP	22012620
hsa-miR-3135a	CEP104	Functional MTI (Weak)	MIRT540056	PAR-CLIP	21572407
hsa-miR-3135a	CEP104	Functional MTI (Weak)	MIRT540056	PAR-CLIP	27292025
hsa-miR-3135a	GSTM4	Functional MTI (Weak)	MIRT540184	PAR-CLIP	21572407
hsa-miR-3135a	GTF2B	Functional MTI (Weak)	MIRT540147	PAR-CLIP	21572407
hsa-miR-3135a	GTF2B	Functional MTI (Weak)	MIRT540147	HITS-CLIP	23706177
hsa-miR-3135a	GTF2B	Functional MTI (Weak)	MIRT540147	PAR-CLIP	27292025
hsa-miR-3135a	ZNF71	Functional MTI (Weak)	MIRT540465	PAR-CLIP	21572407
hsa-miR-3135a	ERCC1	Functional MTI (Weak)	MIRT540584	PAR-CLIP	21572407
hsa-miR-3135a	ERCC1	Functional MTI (Weak)	MIRT540584	HITS-CLIP	23706177
hsa-miR-3135a	SYNJ2BP	Functional MTI (Weak)	MIRT542407	PAR-CLIP	21572407
hsa-miR-3135a	SYNJ2BP	Functional MTI (Weak)	MIRT542407	PAR-CLIP	27292025
hsa-miR-3135a	WDR12	Functional MTI (Weak)	MIRT542390	PAR-CLIP	21572407
hsa-miR-3135a	WDR12	Functional MTI (Weak)	MIRT542390	PAR-CLIP	27292025
hsa-miR-3135a	TAF11	Functional MTI (Weak)	MIRT542657	PAR-CLIP	21572407
hsa-miR-3135a	C9orf64	Functional MTI (Weak)	MIRT544052	PAR-CLIP, HITS-CLIP	21572407
hsa-miR-3135a	AGBL5	Functional MTI (Weak)	MIRT551350	PAR-CLIP	21572407
hsa-miR-3135a	KLHL28	Functional MTI (Weak)	MIRT556685	PAR-CLIP	21572407
hsa-miR-3135a	RAD54L2	Functional MTI (Weak)	MIRT561678	PAR-CLIP	20371350
hsa-miR-3135a	SYNPO2L	Functional MTI (Weak)	MIRT610461	HITS-CLIP	23824327
hsa-miR-3135a	SYNPO2L	Functional MTI (Weak)	MIRT610461	HITS-CLIP	23313552
hsa-miR-3135a	SRRD	Functional MTI (Weak)	MIRT632361	HITS-CLIP	23824327
hsa-miR-3135a	ARSK	Functional MTI (Weak)	MIRT636713	HITS-CLIP	23824327
hsa-miR-3135a	PPM1D	Functional MTI (Weak)	MIRT637684	HITS-CLIP	23824327
hsa-miR-3135a	KIAA1143	Functional MTI (Weak)	MIRT648531	HITS-CLIP	23824327
hsa-miR-3135a	ELK1	Functional MTI (Weak)	MIRT658732	HITS-CLIP	23824327
hsa-miR-3135a	RNF115	Functional MTI (Weak)	MIRT666554	HITS-CLIP	23824327
hsa-miR-3135a	RNF115	Functional MTI (Weak)	MIRT666554	PAR-CLIP	27292025
hsa-miR-3135a	KNSTRN	Functional MTI (Weak)	MIRT667689	HITS-CLIP	23824327
hsa-miR-3135a	KNSTRN	Functional MTI (Weak)	MIRT667689	PAR-CLIP	27292025
hsa-miR-3135a	DYRK1A	Functional MTI (Weak)	MIRT668634	HITS-CLIP	23824327
hsa-miR-3135a	GDE1	Functional MTI (Weak)	MIRT668169	HITS-CLIP	23824327
hsa-miR-3135a	DNAL1	Functional MTI (Weak)	MIRT668692	HITS-CLIP	23824327
hsa-miR-3135a	GMCL1	Functional MTI (Weak)	MIRT679412	HITS-CLIP	23824327
hsa-miR-3135a	SLC2A5	Functional MTI (Weak)	MIRT692259	HITS-CLIP	23313552
hsa-miR-3135a	GINM1	Functional MTI (Weak)	MIRT693281	HITS-CLIP	23313552
hsa-miR-3135a	TNFRSF13C	Functional MTI (Weak)	MIRT698158	HITS-CLIP	23313552
hsa-miR-3135a	ARHGEF18	Functional MTI (Weak)	MIRT705567	HITS-CLIP	23313552
hsa-miR-3135a	PLEKHG5	Functional MTI (Weak)	MIRT740118	PAR-CLIP	26701625
hsa-miR-3135a	PRMT1	Functional MTI (Weak)	MIRT740119	PAR-CLIP	26701625
hsa-miR-3135a	SELENON	Functional MTI (Weak)	MIRT740120	PAR-CLIP	26701625
hsa-miR-3135a	SLC16A3	Functional MTI (Weak)	MIRT740121	PAR-CLIP	26701625
hsa-miR-3135a	TOR4A	Functional MTI (Weak)	MIRT740122	PAR-CLIP	26701625
hsa-miR-3135a	CCND1	Functional MTI (Weak)	MIRT764900	PAR-CLIP	27292025
hsa-miR-3135a	CDCP1	Functional MTI (Weak)	MIRT764901	PAR-CLIP	27292025
hsa-miR-3135a	COX18	Functional MTI (Weak)	MIRT764902	PAR-CLIP	27292025
hsa-miR-3135a	EDC3	Functional MTI (Weak)	MIRT764903	PAR-CLIP	27292025
hsa-miR-3135a	IMPACT	Functional MTI (Weak)	MIRT764904	PAR-CLIP	27292025
hsa-miR-3135a	KIAA1324	Functional MTI (Weak)	MIRT764905	PAR-CLIP	27292025
hsa-miR-3135a	BTBD19	Functional MTI (Weak)	MIRT784606	HITS-CLIP	27418678
hsa-miR-3135a	MARCH6	Functional MTI (Weak)	MIRT784607	HITS-CLIP	27418678
hsa-miR-3652	BIRC5	Functional MTI (Weak)	MIRT079082	PAR-CLIP	23446348
hsa-miR-3652	BIRC5	Functional MTI (Weak)	MIRT079082	PAR-CLIP	21572407
hsa-miR-3652	BIRC5	Functional MTI (Weak)	MIRT079082	PAR-CLIP	20371350
hsa-miR-3652	DNAJB9	Functional MTI (Weak)	MIRT169965	PAR-CLIP	23446348
hsa-miR-3652	DNAJB9	Functional MTI (Weak)	MIRT169965	PAR-CLIP	21572407
hsa-miR-3652	UBN2	Functional MTI (Weak)	MIRT239577	PAR-CLIP	20371350
hsa-miR-3652	SLC26A2	Functional MTI (Weak)	MIRT312489	HITS-CLIP	23313552
hsa-miR-3652	TFPI	Functional MTI (Weak)	MIRT445173	PAR-CLIP	22100165
hsa-miR-3652	AKAP1	Functional MTI (Weak)	MIRT446600	PAR-CLIP	22100165
hsa-miR-3652	ILK	Functional MTI (Weak)	MIRT451912	PAR-CLIP	23592263
hsa-miR-3652	OSBPL10	Functional MTI (Weak)	MIRT454230	PAR-CLIP	23592263
hsa-miR-3652	OSBPL10	Functional MTI (Weak)	MIRT454230	PAR-CLIP	24398324
hsa-miR-3652	OSBPL10	Functional MTI (Weak)	MIRT454230	PAR-CLIP	23446348
hsa-miR-3652	OSBPL10	Functional MTI (Weak)	MIRT454230	PAR-CLIP, HITS-CLIP	21572407
hsa-miR-3652	OSBPL10	Functional MTI (Weak)	MIRT454230	PAR-CLIP	20371350
hsa-miR-3652	OSBPL10	Functional MTI (Weak)	MIRT454230	HITS-CLIP	23824327
hsa-miR-3652	OSBPL10	Functional MTI (Weak)	MIRT454230	HITS-CLIP	23706177
hsa-miR-3652	OSBPL10	Functional MTI (Weak)	MIRT454230	PAR-CLIP	26701625
hsa-miR-3652	OSBPL10	Functional MTI (Weak)	MIRT454230	PAR-CLIP	27292025
hsa-miR-3652	SMOX	Functional MTI (Weak)	MIRT457722	PAR-CLIP	23592263
hsa-miR-3652	VPS37C	Functional MTI (Weak)	MIRT459693	PAR-CLIP	23592263
hsa-miR-3652	PIGO	Functional MTI (Weak)	MIRT459902	PAR-CLIP	23592263
hsa-miR-3652	PIGO	Functional MTI (Weak)	MIRT459902	PAR-CLIP	24398324
hsa-miR-3652	PIGO	Functional MTI (Weak)	MIRT459902	PAR-CLIP	23446348
hsa-miR-3652	PIGO	Functional MTI (Weak)	MIRT459902	PAR-CLIP, HITS-CLIP	21572407
hsa-miR-3652	PIGO	Functional MTI (Weak)	MIRT459902	PAR-CLIP	20371350
hsa-miR-3652	PIGO	Functional MTI (Weak)	MIRT459902	HITS-CLIP	23824327
hsa-miR-3652	PIGO	Functional MTI (Weak)	MIRT459902	PAR-CLIP	27292025
hsa-miR-3652	HMOX1	Functional MTI (Weak)	MIRT462662	PAR-CLIP	23592263
hsa-miR-3652	SUPT16H	Functional MTI (Weak)	MIRT466793	PAR-CLIP	23592263
hsa-miR-3652	RPS14	Functional MTI (Weak)	MIRT468952	PAR-CLIP	23592263
hsa-miR-3652	REL	Functional MTI (Weak)	MIRT469454	PAR-CLIP	23592263
hsa-miR-3652	REL	Functional MTI (Weak)	MIRT469454	PAR-CLIP	23446348
hsa-miR-3652	REL	Functional MTI (Weak)	MIRT469454	PAR-CLIP	21572407
hsa-miR-3652	REL	Functional MTI (Weak)	MIRT469454	PAR-CLIP	27292025
hsa-miR-3652	PTEN	Functional MTI (Weak)	MIRT470098	PAR-CLIP	23592263
hsa-miR-3652	RAB5B	Functional MTI (Weak)	MIRT469694	PAR-CLIP	23592263
hsa-miR-3652	RAB5B	Functional MTI (Weak)	MIRT469694	PAR-CLIP	23446348
hsa-miR-3652	RAB5B	Functional MTI (Weak)	MIRT469694	PAR-CLIP	21572407
hsa-miR-3652	RAB5B	Functional MTI (Weak)	MIRT469694	PAR-CLIP	20371350
hsa-miR-3652	RAB5B	Functional MTI (Weak)	MIRT469694	PAR-CLIP	27292025
hsa-miR-3652	PPP1R11	Functional MTI (Weak)	MIRT470501	PAR-CLIP	23592263
hsa-miR-3652	PODXL	Functional MTI (Weak)	MIRT470742	PAR-CLIP	23592263
hsa-miR-3652	MAP3K9	Functional MTI (Weak)	MIRT473755	PAR-CLIP	23592263
hsa-miR-3652	FHL2	Functional MTI (Weak)	MIRT476860	PAR-CLIP	23592263
hsa-miR-3652	FHL2	Functional MTI (Weak)	MIRT476860	PAR-CLIP	23446348
hsa-miR-3652	ADAR	Functional MTI (Weak)	MIRT482459	PAR-CLIP	23592263
hsa-miR-3652	ADAR	Functional MTI (Weak)	MIRT482459	PAR-CLIP	21572407
hsa-miR-3652	CD3E	Functional MTI (Weak)	MIRT488511	PAR-CLIP	23592263
hsa-miR-3652	FBXO40	Functional MTI (Weak)	MIRT489005	PAR-CLIP	23592263
hsa-miR-3652	ZBED3	Functional MTI (Weak)	MIRT496022	PAR-CLIP	22291592
hsa-miR-3652	GJA5	Functional MTI (Weak)	MIRT496945	PAR-CLIP	22291592
hsa-miR-3652	AP3B2	Functional MTI (Weak)	MIRT498655	PAR-CLIP	24398324
hsa-miR-3652	PRMT3	Functional MTI (Weak)	MIRT497660	PAR-CLIP	22291592
hsa-miR-3652	AP3B2	Functional MTI (Weak)	MIRT498655	PAR-CLIP	23446348
hsa-miR-3652	AP3B2	Functional MTI (Weak)	MIRT498655	PAR-CLIP	20371350
hsa-miR-3652	ORC4	Functional MTI (Weak)	MIRT498969	PAR-CLIP	24398324
hsa-miR-3652	ORC4	Functional MTI (Weak)	MIRT498969	PAR-CLIP	23446348
hsa-miR-3652	ORC4	Functional MTI (Weak)	MIRT498969	PAR-CLIP	21572407
hsa-miR-3652	ORC4	Functional MTI (Weak)	MIRT498969	PAR-CLIP	20371350
hsa-miR-3652	ZNF485	Functional MTI (Weak)	MIRT499313	PAR-CLIP	24398324
hsa-miR-3652	ZNF485	Functional MTI (Weak)	MIRT499313	PAR-CLIP	23446348
hsa-miR-3652	ZNF485	Functional MTI (Weak)	MIRT499313	PAR-CLIP	22012620
hsa-miR-3652	ZNF485	Functional MTI (Weak)	MIRT499313	PAR-CLIP, HITS-CLIP	21572407
hsa-miR-3652	ZNF485	Functional MTI (Weak)	MIRT499313	PAR-CLIP	20371350
hsa-miR-3652	UTP4	Functional MTI (Weak)	MIRT499758	PAR-CLIP	24398324
hsa-miR-3652	UTP4	Functional MTI (Weak)	MIRT499758	PAR-CLIP	23446348
hsa-miR-3652	UTP4	Functional MTI (Weak)	MIRT499758	PAR-CLIP	22012620
hsa-miR-3652	UTP4	Functional MTI (Weak)	MIRT499758	PAR-CLIP, HITS-CLIP	21572407
hsa-miR-3652	UTP4	Functional MTI (Weak)	MIRT499758	PAR-CLIP	20371350
hsa-miR-3652	MAPK8IP3	Functional MTI (Weak)	MIRT500201	PAR-CLIP	24398324
hsa-miR-3652	MAPK8IP3	Functional MTI (Weak)	MIRT500201	PAR-CLIP	20371350
hsa-miR-3652	MAPK8IP3	Functional MTI (Weak)	MIRT500201	PAR-CLIP	26701625
hsa-miR-3652	SLC2A1	Functional MTI (Weak)	MIRT501125	PAR-CLIP	24398324
hsa-miR-3652	RTL8A	Functional MTI (Weak)	MIRT504180	PAR-CLIP	23446348
hsa-miR-3652	RTL8A	Functional MTI (Weak)	MIRT504180	PAR-CLIP	27292025
hsa-miR-3652	EDEM3	Functional MTI (Weak)	MIRT507466	PAR-CLIP	23446348
hsa-miR-3652	TOMM70	Functional MTI (Weak)	MIRT509944	PAR-CLIP	23446348
hsa-miR-3652	TOMM70	Functional MTI (Weak)	MIRT509944	PAR-CLIP	22012620
hsa-miR-3652	TOMM70	Functional MTI (Weak)	MIRT509944	PAR-CLIP	20371350
hsa-miR-3652	THOC5	Functional MTI (Weak)	MIRT514874	PAR-CLIP	23446348
hsa-miR-3652	GTF2F1	Functional MTI (Weak)	MIRT515504	PAR-CLIP	23446348
hsa-miR-3652	SEPT14	Functional MTI (Weak)	MIRT515718	PAR-CLIP	23446348
hsa-miR-3652	SEPT14	Functional MTI (Weak)	MIRT515718	HITS-CLIP	23824327
hsa-miR-3652	COPA	Functional MTI (Weak)	MIRT516407	PAR-CLIP	23446348
hsa-miR-3652	CEP89	Functional MTI (Weak)	MIRT518061	PAR-CLIP	23446348
hsa-miR-3652	CEP89	Functional MTI (Weak)	MIRT518061	HITS-CLIP	23824327
hsa-miR-3652	PYCARD	Functional MTI (Weak)	MIRT519222	PAR-CLIP	23446348
hsa-miR-3652	TRAM2	Functional MTI (Weak)	MIRT520498	PAR-CLIP	23446348
hsa-miR-3652	TRAM2	Functional MTI (Weak)	MIRT520498	PAR-CLIP	21572407
hsa-miR-3652	MCAM	Functional MTI (Weak)	MIRT522557	PAR-CLIP	23446348
hsa-miR-3652	MCAM	Functional MTI (Weak)	MIRT522557	PAR-CLIP	22012620
hsa-miR-3652	FBXO27	Functional MTI (Weak)	MIRT523763	PAR-CLIP	23446348
hsa-miR-3652	FBXO27	Functional MTI (Weak)	MIRT523763	PAR-CLIP	22012620
hsa-miR-3652	YWHAB	Functional MTI (Weak)	MIRT529365	PAR-CLIP	22012620
hsa-miR-3652	YWHAB	Functional MTI (Weak)	MIRT529365	HITS-CLIP	21572407
hsa-miR-3652	TIMM29	Functional MTI (Weak)	MIRT531638	PAR-CLIP	22012620
hsa-miR-3652	TIMM29	Functional MTI (Weak)	MIRT531638	HITS-CLIP	21572407
hsa-miR-3652	SLC4A1	Functional MTI (Weak)	MIRT531912	PAR-CLIP	22012620
hsa-miR-3652	SNX3	Functional MTI (Weak)	MIRT532395	PAR-CLIP	22012620
hsa-miR-3652	YIPF4	Functional MTI (Weak)	MIRT533114	PAR-CLIP	22012620
hsa-miR-3652	YIPF4	Functional MTI (Weak)	MIRT533114	HITS-CLIP	23824327
hsa-miR-3652	YIPF4	Functional MTI (Weak)	MIRT533114	HITS-CLIP	27418678
hsa-miR-3652	PARVB	Functional MTI (Weak)	MIRT535469	PAR-CLIP	22012620
hsa-miR-3652	PARVB	Functional MTI (Weak)	MIRT535469	HITS-CLIP	21572407
hsa-miR-3652	HSPA4L	Functional MTI (Weak)	MIRT536741	PAR-CLIP	22012620
hsa-miR-3652	ABCF1	Functional MTI (Weak)	MIRT539521	PAR-CLIP	22012620
hsa-miR-3652	ABCF1	Functional MTI (Weak)	MIRT539521	HITS-CLIP	21572407
hsa-miR-3652	RBM43	Functional MTI (Weak)	MIRT540437	PAR-CLIP	21572407
hsa-miR-3652	ERC1	Functional MTI (Weak)	MIRT542980	PAR-CLIP	21572407
hsa-miR-3652	AP1S1	Functional MTI (Weak)	MIRT544672	PAR-CLIP	21572407
hsa-miR-3652	PRELID1	Functional MTI (Weak)	MIRT545035	PAR-CLIP	21572407
hsa-miR-3652	L2HGDH	Functional MTI (Weak)	MIRT564233	PAR-CLIP	20371350
hsa-miR-3652	L2HGDH	Functional MTI (Weak)	MIRT564233	HITS-CLIP	21572407
hsa-miR-3652	SAMD4B	Functional MTI (Weak)	MIRT565925	PAR-CLIP	20371350
hsa-miR-3652	DNAJC10	Functional MTI (Weak)	MIRT570143	PAR-CLIP	20371350
hsa-miR-3652	C9orf62	Functional MTI (Weak)	MIRT571204	PAR-CLIP	20371350
hsa-miR-3652	ORC6	Functional MTI (Weak)	MIRT570784	PAR-CLIP	20371350
hsa-miR-3652	HM13	Functional MTI (Weak)	MIRT571142	PAR-CLIP	20371350
hsa-miR-3652	MKI67	Functional MTI (Weak)	MIRT573889	PAR-CLIP	20371350
hsa-miR-3652	ABL2	Functional MTI (Weak)	MIRT607521	HITS-CLIP	24906430
hsa-miR-3652	IDS	Functional MTI (Weak)	MIRT607044	HITS-CLIP	24906430
hsa-miR-3652	POM121L7P	Functional MTI (Weak)	MIRT607063	HITS-CLIP	24906430
hsa-miR-3652	HEBP2	Functional MTI (Weak)	MIRT607488	HITS-CLIP	24906430
hsa-miR-3652	PHLDA3	Functional MTI (Weak)	MIRT607840	HITS-CLIP	24906430
hsa-miR-3652	RHBDL2	Functional MTI (Weak)	MIRT607792	HITS-CLIP	24906430
hsa-miR-3652	BTN3A2	Functional MTI (Weak)	MIRT607653	HITS-CLIP	24906430
hsa-miR-3652	ANG	Functional MTI (Weak)	MIRT607926	HITS-CLIP	24906430
hsa-miR-3652	SNX22	Functional MTI (Weak)	MIRT607964	HITS-CLIP	24906430
hsa-miR-3652	ZFP14	Functional MTI (Weak)	MIRT608073	HITS-CLIP	24906430
hsa-miR-3652	ZFP14	Functional MTI (Weak)	MIRT608073	HITS-CLIP	27418678
hsa-miR-3652	CRISPLD2	Functional MTI (Weak)	MIRT608096	HITS-CLIP	24906430
hsa-miR-3652	SYAP1	Functional MTI (Weak)	MIRT608140	HITS-CLIP	24906430
hsa-miR-3652	MTO1	Functional MTI (Weak)	MIRT617551	HITS-CLIP	23824327
hsa-miR-3652	CCS	Functional MTI (Weak)	MIRT617442	HITS-CLIP	23824327
hsa-miR-3652	HLA-E	Functional MTI (Weak)	MIRT618771	HITS-CLIP	23824327
hsa-miR-3652	LACTB	Functional MTI (Weak)	MIRT618123	HITS-CLIP	23824327
hsa-miR-3652	MEAF6	Functional MTI (Weak)	MIRT618925	HITS-CLIP	23824327
hsa-miR-3652	TIAL1	Functional MTI (Weak)	MIRT619245	HITS-CLIP	23824327
hsa-miR-3652	C10orf67	Functional MTI (Weak)	MIRT620153	HITS-CLIP	23824327
hsa-miR-3652	METTL27	Functional MTI (Weak)	MIRT620569	HITS-CLIP	23824327
hsa-miR-3652	METTL27	Functional MTI (Weak)	MIRT620569	HITS-CLIP	19536157
hsa-miR-3652	POU2F3	Functional MTI (Weak)	MIRT622653	HITS-CLIP	23824327
hsa-miR-3652	POU2F3	Functional MTI (Weak)	MIRT622653	HITS-CLIP	23313552
hsa-miR-3652	ORAI2	Functional MTI (Weak)	MIRT622975	HITS-CLIP	23824327
hsa-miR-3652	ORAI2	Functional MTI (Weak)	MIRT622975	PAR-CLIP	27292025
hsa-miR-3652	NAA50	Functional MTI (Weak)	MIRT623168	HITS-CLIP	23824327
hsa-miR-3652	MAGI3	Functional MTI (Weak)	MIRT623345	HITS-CLIP	23824327
hsa-miR-3652	DGKE	Functional MTI (Weak)	MIRT624164	HITS-CLIP	23824327
hsa-miR-3652	AGAP9	Functional MTI (Weak)	MIRT625266	HITS-CLIP	23824327
hsa-miR-3652	MKLN1	Functional MTI (Weak)	MIRT626092	HITS-CLIP	23824327
hsa-miR-3652	AKR7L	Functional MTI (Weak)	MIRT625395	HITS-CLIP	23824327
hsa-miR-3652	AKR7L	Functional MTI (Weak)	MIRT625395	PAR-CLIP	27292025
hsa-miR-3652	OPTN	Functional MTI (Weak)	MIRT625693	HITS-CLIP	23824327
hsa-miR-3652	CHDH	Functional MTI (Weak)	MIRT626430	HITS-CLIP	23824327
hsa-miR-3652	FIG4	Functional MTI (Weak)	MIRT627012	HITS-CLIP	23824327
hsa-miR-3652	TSHZ2	Functional MTI (Weak)	MIRT627345	HITS-CLIP	23824327
hsa-miR-3652	HS3ST1	Functional MTI (Weak)	MIRT627139	HITS-CLIP	23824327
hsa-miR-3652	SF3A1	Functional MTI (Weak)	MIRT627076	HITS-CLIP	23824327
hsa-miR-3652	SF3A1	Functional MTI (Weak)	MIRT627076	HITS-CLIP	27418678
hsa-miR-3652	THAP2	Functional MTI (Weak)	MIRT627419	HITS-CLIP	23824327
hsa-miR-3652	TAS2R5	Functional MTI (Weak)	MIRT627439	HITS-CLIP	23824327
hsa-miR-3652	TAS2R5	Functional MTI (Weak)	MIRT627439	PAR-CLIP	27292025
hsa-miR-3652	UNC13A	Functional MTI (Weak)	MIRT629284	HITS-CLIP	23824327
hsa-miR-3652	CINP	Functional MTI (Weak)	MIRT629233	HITS-CLIP	23824327
hsa-miR-3652	KAT7	Functional MTI (Weak)	MIRT628077	HITS-CLIP	23824327
hsa-miR-3652	KAT7	Functional MTI (Weak)	MIRT628077	HITS-CLIP	19536157
hsa-miR-3652	CYB5D1	Functional MTI (Weak)	MIRT628275	HITS-CLIP	23824327
hsa-miR-3652	F2RL1	Functional MTI (Weak)	MIRT629093	HITS-CLIP	23824327
hsa-miR-3652	ADM2	Functional MTI (Weak)	MIRT629405	HITS-CLIP	23824327
hsa-miR-3652	RFC2	Functional MTI (Weak)	MIRT629582	HITS-CLIP	23824327
hsa-miR-3652	NOM1	Functional MTI (Weak)	MIRT629872	HITS-CLIP	23824327
hsa-miR-3652	WDR31	Functional MTI (Weak)	MIRT629633	HITS-CLIP	23824327
hsa-miR-3652	NARS	Functional MTI (Weak)	MIRT629981	HITS-CLIP	23824327
hsa-miR-3652	NIP7	Functional MTI (Weak)	MIRT630059	HITS-CLIP	23824327
hsa-miR-3652	ARHGEF5	Functional MTI (Weak)	MIRT630126	HITS-CLIP	23824327
hsa-miR-3652	TERF2	Functional MTI (Weak)	MIRT630041	HITS-CLIP	23824327
hsa-miR-3652	ZBTB8A	Functional MTI (Weak)	MIRT630153	HITS-CLIP	23824327
hsa-miR-3652	ZBTB8A	Functional MTI (Weak)	MIRT630153	HITS-CLIP	27418678
hsa-miR-3652	NKAP	Functional MTI (Weak)	MIRT630346	HITS-CLIP	23824327
hsa-miR-3652	SMTNL2	Functional MTI (Weak)	MIRT630249	HITS-CLIP	23824327
hsa-miR-3652	PSMB5	Functional MTI (Weak)	MIRT630276	HITS-CLIP	23824327
hsa-miR-3652	CYP20A1	Functional MTI (Weak)	MIRT630495	HITS-CLIP	23824327
hsa-miR-3652	CENPM	Functional MTI (Weak)	MIRT631262	HITS-CLIP	23824327
hsa-miR-3652	IL2RA	Functional MTI (Weak)	MIRT631402	HITS-CLIP	23824327
hsa-miR-3652	RPS15A	Functional MTI (Weak)	MIRT632469	HITS-CLIP	23824327
hsa-miR-3652	RAB11FIP1	Functional MTI (Weak)	MIRT632511	HITS-CLIP	23824327
hsa-miR-3652	PDP2	Functional MTI (Weak)	MIRT632595	HITS-CLIP	23824327
hsa-miR-3652	CXorf21	Functional MTI (Weak)	MIRT633081	HITS-CLIP	23824327
hsa-miR-3652	DUSP18	Functional MTI (Weak)	MIRT632993	HITS-CLIP	23824327
hsa-miR-3652	ZNF573	Functional MTI (Weak)	MIRT633237	HITS-CLIP	23824327
hsa-miR-3652	SLC1A5	Functional MTI (Weak)	MIRT633285	HITS-CLIP	23824327
hsa-miR-3652	PGBD5	Functional MTI (Weak)	MIRT633533	HITS-CLIP	23824327
hsa-miR-3652	PLIN3	Functional MTI (Weak)	MIRT634068	HITS-CLIP	23824327
hsa-miR-3652	SGO1	Functional MTI (Weak)	MIRT634336	HITS-CLIP	23824327
hsa-miR-3652	MFSD4B	Functional MTI (Weak)	MIRT634598	HITS-CLIP	23824327
hsa-miR-3652	MFSD4B	Functional MTI (Weak)	MIRT634598	PAR-CLIP	27292025
hsa-miR-3652	GDE1	Functional MTI (Weak)	MIRT634676	HITS-CLIP	23824327
hsa-miR-3652	MYH11	Functional MTI (Weak)	MIRT635048	HITS-CLIP	23824327
hsa-miR-3652	QPRT	Functional MTI (Weak)	MIRT635234	HITS-CLIP	23824327
hsa-miR-3652	MAVS	Functional MTI (Weak)	MIRT635104	HITS-CLIP	23824327
hsa-miR-3652	BMS1	Functional MTI (Weak)	MIRT635321	HITS-CLIP	23824327
hsa-miR-3652	RNF157	Functional MTI (Weak)	MIRT636266	HITS-CLIP	23824327
hsa-miR-3652	LRCH3	Functional MTI (Weak)	MIRT636448	HITS-CLIP	23824327
hsa-miR-3652	FMN1	Functional MTI (Weak)	MIRT636515	HITS-CLIP	23824327
hsa-miR-3652	CDK4	Functional MTI (Weak)	MIRT636652	HITS-CLIP	23824327
hsa-miR-3652	SLC16A5	Functional MTI (Weak)	MIRT636754	HITS-CLIP	23824327
hsa-miR-3652	ROMO1	Functional MTI (Weak)	MIRT637187	HITS-CLIP	23824327
hsa-miR-3652	BAMBI	Functional MTI (Weak)	MIRT637133	HITS-CLIP	23824327
hsa-miR-3652	IBA57	Functional MTI (Weak)	MIRT637285	HITS-CLIP	23824327
hsa-miR-3652	RGS9BP	Functional MTI (Weak)	MIRT637531	HITS-CLIP	23824327
hsa-miR-3652	OLA1	Functional MTI (Weak)	MIRT637786	HITS-CLIP	23824327
hsa-miR-3652	LILRA2	Functional MTI (Weak)	MIRT637922	HITS-CLIP	23824327
hsa-miR-3652	PLXDC2	Functional MTI (Weak)	MIRT638447	HITS-CLIP	23824327
hsa-miR-3652	PLXDC2	Functional MTI (Weak)	MIRT638447	PAR-CLIP	27292025
hsa-miR-3652	ARSK	Functional MTI (Weak)	MIRT640672	HITS-CLIP	23824327
hsa-miR-3652	ARSK	Functional MTI (Weak)	MIRT640672	HITS-CLIP	23313552
hsa-miR-3652	PTGR2	Functional MTI (Weak)	MIRT642642	HITS-CLIP	23824327
hsa-miR-3652	HACD4	Functional MTI (Weak)	MIRT643079	HITS-CLIP	23824327
hsa-miR-3652	SLC35E3	Functional MTI (Weak)	MIRT644235	HITS-CLIP	23824327
hsa-miR-3652	TMCO1	Functional MTI (Weak)	MIRT644663	HITS-CLIP	23824327
hsa-miR-3652	SLC35E2B	Functional MTI (Weak)	MIRT645088	HITS-CLIP	23824327
hsa-miR-3652	ACP6	Functional MTI (Weak)	MIRT645989	HITS-CLIP	23824327
hsa-miR-3652	FAM217B	Functional MTI (Weak)	MIRT646504	HITS-CLIP	23824327
hsa-miR-3652	ADCY2	Functional MTI (Weak)	MIRT647012	HITS-CLIP	23824327
hsa-miR-3652	SEC23B	Functional MTI (Weak)	MIRT647093	HITS-CLIP	23824327
hsa-miR-3652	PIGG	Functional MTI (Weak)	MIRT648509	HITS-CLIP	23824327
hsa-miR-3652	NFX1	Functional MTI (Weak)	MIRT647711	HITS-CLIP	23824327
hsa-miR-3652	NFX1	Functional MTI (Weak)	MIRT647711	HITS-CLIP	23313552
hsa-miR-3652	FADS6	Functional MTI (Weak)	MIRT648039	HITS-CLIP	23824327
hsa-miR-3652	ZNF551	Functional MTI (Weak)	MIRT648917	HITS-CLIP	23824327
hsa-miR-3652	ABCA6	Functional MTI (Weak)	MIRT648864	HITS-CLIP	23824327
hsa-miR-3652	DNPEP	Functional MTI (Weak)	MIRT649178	HITS-CLIP	23824327
hsa-miR-3652	XIAP	Functional MTI (Weak)	MIRT651463	HITS-CLIP	23824327
hsa-miR-3652	YME1L1	Functional MTI (Weak)	MIRT651424	HITS-CLIP	23824327
hsa-miR-3652	TMEM40	Functional MTI (Weak)	MIRT652397	HITS-CLIP	23824327
hsa-miR-3652	TIMM8A	Functional MTI (Weak)	MIRT652594	HITS-CLIP	23824327
hsa-miR-3652	SLC25A33	Functional MTI (Weak)	MIRT653686	HITS-CLIP	23824327
hsa-miR-3652	RPS6KA5	Functional MTI (Weak)	MIRT654121	HITS-CLIP	23824327
hsa-miR-3652	PXMP4	Functional MTI (Weak)	MIRT654574	HITS-CLIP	23824327
hsa-miR-3652	MAP4K2	Functional MTI (Weak)	MIRT656469	HITS-CLIP	23824327
hsa-miR-3652	MSH5	Functional MTI (Weak)	MIRT656153	HITS-CLIP	23824327
hsa-miR-3652	DPY19L4	Functional MTI (Weak)	MIRT658904	HITS-CLIP	23824327
hsa-miR-3652	CEP135	Functional MTI (Weak)	MIRT659585	HITS-CLIP	23824327
hsa-miR-3652	SPIB	Functional MTI (Weak)	MIRT661098	HITS-CLIP	23824327
hsa-miR-3652	LIN52	Functional MTI (Weak)	MIRT661290	HITS-CLIP	23824327
hsa-miR-3652	ARL17B	Functional MTI (Weak)	MIRT661235	HITS-CLIP	23824327
hsa-miR-3652	PGBD4	Functional MTI (Weak)	MIRT662234	HITS-CLIP	23824327
hsa-miR-3652	MTAP	Functional MTI (Weak)	MIRT662543	HITS-CLIP	23824327
hsa-miR-3652	LRRC3C	Functional MTI (Weak)	MIRT662733	HITS-CLIP	23824327
hsa-miR-3652	MCM8	Functional MTI (Weak)	MIRT662620	HITS-CLIP	23824327
hsa-miR-3652	MCM8	Functional MTI (Weak)	MIRT662620	PAR-CLIP	27292025
hsa-miR-3652	MED18	Functional MTI (Weak)	MIRT662906	HITS-CLIP	23824327
hsa-miR-3652	OMD	Functional MTI (Weak)	MIRT662841	HITS-CLIP	23824327
hsa-miR-3652	JPH2	Functional MTI (Weak)	MIRT662954	HITS-CLIP	23824327
hsa-miR-3652	MRI1	Functional MTI (Weak)	MIRT663902	HITS-CLIP	23824327
hsa-miR-3652	CCR6	Functional MTI (Weak)	MIRT663540	HITS-CLIP	23824327
hsa-miR-3652	ZNF74	Functional MTI (Weak)	MIRT663339	HITS-CLIP	23824327
hsa-miR-3652	IYD	Functional MTI (Weak)	MIRT663495	HITS-CLIP	23824327
hsa-miR-3652	MASTL	Functional MTI (Weak)	MIRT663521	HITS-CLIP	23824327
hsa-miR-3652	ZNF786	Functional MTI (Weak)	MIRT663970	HITS-CLIP	23824327
hsa-miR-3652	C16orf45	Functional MTI (Weak)	MIRT664348	HITS-CLIP	23824327
hsa-miR-3652	ZYG11B	Functional MTI (Weak)	MIRT664466	HITS-CLIP	23824327
hsa-miR-3652	TIGD6	Functional MTI (Weak)	MIRT664414	HITS-CLIP	23824327
hsa-miR-3652	ZYG11B	Functional MTI (Weak)	MIRT664466	PAR-CLIP	27292025
hsa-miR-3652	TEP1	Functional MTI (Weak)	MIRT664753	HITS-CLIP	23824327
hsa-miR-3652	PTCD3	Functional MTI (Weak)	MIRT664956	HITS-CLIP	23824327
hsa-miR-3652	TDRD1	Functional MTI (Weak)	MIRT664971	HITS-CLIP	23824327
hsa-miR-3652	ELK1	Functional MTI (Weak)	MIRT665021	HITS-CLIP	23824327
hsa-miR-3652	ESF1	Functional MTI (Weak)	MIRT665196	HITS-CLIP	23824327
hsa-miR-3652	XKR4	Functional MTI (Weak)	MIRT665356	HITS-CLIP	23824327
hsa-miR-3652	WDR17	Functional MTI (Weak)	MIRT665451	HITS-CLIP	23824327
hsa-miR-3652	WDR17	Functional MTI (Weak)	MIRT665451	PAR-CLIP	27292025
hsa-miR-3652	SLC16A10	Functional MTI (Weak)	MIRT666317	HITS-CLIP	23824327
hsa-miR-3652	SSTR2	Functional MTI (Weak)	MIRT666076	HITS-CLIP	23824327
hsa-miR-3652	SLC16A10	Functional MTI (Weak)	MIRT666317	HITS-CLIP	27418678
hsa-miR-3652	SBNO1	Functional MTI (Weak)	MIRT666484	HITS-CLIP	23824327
hsa-miR-3652	RNF170	Functional MTI (Weak)	MIRT666517	HITS-CLIP	23824327
hsa-miR-3652	RBM23	Functional MTI (Weak)	MIRT666695	HITS-CLIP	23824327
hsa-miR-3652	RAB10	Functional MTI (Weak)	MIRT666761	HITS-CLIP	23824327
hsa-miR-3652	NFE2L1	Functional MTI (Weak)	MIRT667222	HITS-CLIP	23824327
hsa-miR-3652	MPLKIP	Functional MTI (Weak)	MIRT667356	HITS-CLIP	23824327
hsa-miR-3652	LRAT	Functional MTI (Weak)	MIRT667556	HITS-CLIP	23824327
hsa-miR-3652	MAPK1	Functional MTI (Weak)	MIRT667471	HITS-CLIP	23824327
hsa-miR-3652	KDELR1	Functional MTI (Weak)	MIRT667747	HITS-CLIP	23824327
hsa-miR-3652	GMEB1	Functional MTI (Weak)	MIRT668085	HITS-CLIP	23824327
hsa-miR-3652	GK5	Functional MTI (Weak)	MIRT668118	HITS-CLIP	23824327
hsa-miR-3652	STXBP2	Functional MTI (Weak)	MIRT668342	HITS-CLIP	23824327
hsa-miR-3652	ESYT2	Functional MTI (Weak)	MIRT668506	HITS-CLIP	23824327
hsa-miR-3652	BROX	Functional MTI (Weak)	MIRT669856	HITS-CLIP	23824327
hsa-miR-3652	CNDP1	Functional MTI (Weak)	MIRT669776	HITS-CLIP	23824327
hsa-miR-3652	NCBP3	Functional MTI (Weak)	MIRT669290	HITS-CLIP	23824327
hsa-miR-3652	ALG14	Functional MTI (Weak)	MIRT669546	HITS-CLIP	23824327
hsa-miR-3652	BROX	Functional MTI (Weak)	MIRT669856	HITS-CLIP	19536157
hsa-miR-3652	TECPR1	Functional MTI (Weak)	MIRT670014	HITS-CLIP	23824327
hsa-miR-3652	CCDC142	Functional MTI (Weak)	MIRT670176	HITS-CLIP	23824327
hsa-miR-3652	PTDSS2	Functional MTI (Weak)	MIRT670713	HITS-CLIP	23824327
hsa-miR-3652	IFNAR1	Functional MTI (Weak)	MIRT670865	HITS-CLIP	23824327
hsa-miR-3652	IFNAR1	Functional MTI (Weak)	MIRT670865	HITS-CLIP	23313552
hsa-miR-3652	PTGIS	Functional MTI (Weak)	MIRT670995	HITS-CLIP	23824327
hsa-miR-3652	SLC38A9	Functional MTI (Weak)	MIRT671490	HITS-CLIP	23824327
hsa-miR-3652	ZNF841	Functional MTI (Weak)	MIRT671106	HITS-CLIP	23824327
hsa-miR-3652	FLYWCH2	Functional MTI (Weak)	MIRT671474	HITS-CLIP	23824327
hsa-miR-3652	SMG1	Functional MTI (Weak)	MIRT671349	HITS-CLIP	23824327
hsa-miR-3652	LIMS1	Functional MTI (Weak)	MIRT671553	HITS-CLIP	23824327
hsa-miR-3652	F2	Functional MTI (Weak)	MIRT672195	HITS-CLIP	23824327
hsa-miR-3652	HEYL	Functional MTI (Weak)	MIRT671668	HITS-CLIP	23824327
hsa-miR-3652	PLEKHS1	Functional MTI (Weak)	MIRT671921	HITS-CLIP	23824327
hsa-miR-3652	PLEKHS1	Functional MTI (Weak)	MIRT671921	HITS-CLIP	23313552
hsa-miR-3652	PLEKHS1	Functional MTI (Weak)	MIRT671921	PAR-CLIP	27292025
hsa-miR-3652	SIK2	Functional MTI (Weak)	MIRT672248	HITS-CLIP	23824327
hsa-miR-3652	GP2	Functional MTI (Weak)	MIRT672289	HITS-CLIP	23824327
hsa-miR-3652	GP2	Functional MTI (Weak)	MIRT672289	PAR-CLIP	27292025
hsa-miR-3652	DCAF7	Functional MTI (Weak)	MIRT672213	HITS-CLIP	23824327
hsa-miR-3652	SYNPO2L	Functional MTI (Weak)	MIRT673094	HITS-CLIP	23824327
hsa-miR-3652	POLR2D	Functional MTI (Weak)	MIRT672429	HITS-CLIP	23824327
hsa-miR-3652	NKPD1	Functional MTI (Weak)	MIRT672595	HITS-CLIP	23824327
hsa-miR-3652	ZNF655	Functional MTI (Weak)	MIRT672956	HITS-CLIP	23824327
hsa-miR-3652	RNF19B	Functional MTI (Weak)	MIRT673294	HITS-CLIP	23824327
hsa-miR-3652	TMEM56	Functional MTI (Weak)	MIRT673169	HITS-CLIP	23824327
hsa-miR-3652	INO80	Functional MTI (Weak)	MIRT673250	HITS-CLIP	23824327
hsa-miR-3652	TCF23	Functional MTI (Weak)	MIRT673734	HITS-CLIP	23824327
hsa-miR-3652	KDELC2	Functional MTI (Weak)	MIRT673572	HITS-CLIP	23824327
hsa-miR-3652	ANKRD9	Functional MTI (Weak)	MIRT674024	HITS-CLIP	23824327
hsa-miR-3652	INMT	Functional MTI (Weak)	MIRT673968	HITS-CLIP	23824327
hsa-miR-3652	ZNF284	Functional MTI (Weak)	MIRT674256	HITS-CLIP	23824327
hsa-miR-3652	NAGK	Functional MTI (Weak)	MIRT674282	HITS-CLIP	23824327
hsa-miR-3652	MYCBP	Functional MTI (Weak)	MIRT674390	HITS-CLIP	23824327
hsa-miR-3652	PRR23A	Functional MTI (Weak)	MIRT674515	HITS-CLIP	23824327
hsa-miR-3652	PRR23A	Functional MTI (Weak)	MIRT674515	PAR-CLIP	27292025
hsa-miR-3652	PEX2	Functional MTI (Weak)	MIRT674945	HITS-CLIP	23824327
hsa-miR-3652	MOGAT1	Functional MTI (Weak)	MIRT675143	HITS-CLIP	23824327
hsa-miR-3652	SNTB2	Functional MTI (Weak)	MIRT675098	HITS-CLIP	23824327
hsa-miR-3652	MOGAT1	Functional MTI (Weak)	MIRT675143	HITS-CLIP	23313552
hsa-miR-3652	TMEM250	Functional MTI (Weak)	MIRT676024	HITS-CLIP	23824327
hsa-miR-3652	PLEKHM3	Functional MTI (Weak)	MIRT676427	HITS-CLIP	23824327
hsa-miR-3652	TAF1	Functional MTI (Weak)	MIRT676841	HITS-CLIP	23824327
hsa-miR-3652	ARIH2OS	Functional MTI (Weak)	MIRT676593	HITS-CLIP	23824327
hsa-miR-3652	ULBP3	Functional MTI (Weak)	MIRT678384	HITS-CLIP	23824327
hsa-miR-3652	SLC35E1	Functional MTI (Weak)	MIRT677929	HITS-CLIP	23824327
hsa-miR-3652	SLC35E1	Functional MTI (Weak)	MIRT677929	HITS-CLIP	23313552
hsa-miR-3652	PLA2G16	Functional MTI (Weak)	MIRT680140	HITS-CLIP	23824327
hsa-miR-3652	ZNF281	Functional MTI (Weak)	MIRT680341	HITS-CLIP	23824327
hsa-miR-3652	ZNF281	Functional MTI (Weak)	MIRT680341	HITS-CLIP	27418678
hsa-miR-3652	FLG2	Functional MTI (Weak)	MIRT682825	HITS-CLIP	23706177
hsa-miR-3652	SAR1A	Functional MTI (Weak)	MIRT682879	HITS-CLIP	23706177
hsa-miR-3652	MFSD13A	Functional MTI (Weak)	MIRT684403	HITS-CLIP	23313552
hsa-miR-3652	KIAA1143	Functional MTI (Weak)	MIRT685274	HITS-CLIP	23313552
hsa-miR-3652	KCNA7	Functional MTI (Weak)	MIRT686060	HITS-CLIP	23313552
hsa-miR-3652	NAP1L4	Functional MTI (Weak)	MIRT692007	HITS-CLIP	23313552
hsa-miR-3652	C3orf62	Functional MTI (Weak)	MIRT693889	HITS-CLIP	23313552
hsa-miR-3652	PRKCA	Functional MTI (Weak)	MIRT700606	HITS-CLIP	23313552
hsa-miR-3652	PHLDA2	Functional MTI (Weak)	MIRT700804	HITS-CLIP	23313552
hsa-miR-3652	PCSK6	Functional MTI (Weak)	MIRT701006	HITS-CLIP	23313552
hsa-miR-3652	MRPS25	Functional MTI (Weak)	MIRT701804	HITS-CLIP	23313552
hsa-miR-3652	LYRM4	Functional MTI (Weak)	MIRT702173	HITS-CLIP	23313552
hsa-miR-3652	ALDH6A1	Functional MTI (Weak)	MIRT705786	HITS-CLIP	23313552
hsa-miR-3652	ADAM17	Functional MTI (Weak)	MIRT705924	HITS-CLIP	23313552
hsa-miR-3652	COL13A1	Functional MTI (Weak)	MIRT706679	HITS-CLIP	21572407
hsa-miR-3652	ACOT9	Functional MTI (Weak)	MIRT706203	HITS-CLIP	22927820
hsa-miR-3652	GPR155	Functional MTI (Weak)	MIRT706704	HITS-CLIP	21572407
hsa-miR-3652	PNPT1	Functional MTI (Weak)	MIRT706629	HITS-CLIP	21572407
hsa-miR-3652	ST3GAL1	Functional MTI (Weak)	MIRT706895	HITS-CLIP	21572407
hsa-miR-3652	RNF216	Functional MTI (Weak)	MIRT706658	HITS-CLIP	21572407
hsa-miR-3652	THAP6	Functional MTI (Weak)	MIRT706914	HITS-CLIP	21572407
hsa-miR-3652	ANKRD36	Functional MTI (Weak)	MIRT706775	HITS-CLIP	21572407
hsa-miR-3652	DNAJB13	Functional MTI (Weak)	MIRT706842	HITS-CLIP	21572407
hsa-miR-3652	RRP36	Functional MTI (Weak)	MIRT707013	HITS-CLIP	21572407
hsa-miR-3652	MAFF	Functional MTI (Weak)	MIRT706862	HITS-CLIP	21572407
hsa-miR-3652	MED29	Functional MTI (Weak)	MIRT707071	HITS-CLIP	21572407
hsa-miR-3652	ACTR5	Functional MTI (Weak)	MIRT707030	HITS-CLIP	21572407
hsa-miR-3652	FANCC	Functional MTI (Weak)	MIRT706961	HITS-CLIP	21572407
hsa-miR-3652	XPO5	Functional MTI (Weak)	MIRT706979	HITS-CLIP	21572407
hsa-miR-3652	ZNF24	Functional MTI (Weak)	MIRT708287	HITS-CLIP	19536157
hsa-miR-3652	CUBN	Functional MTI (Weak)	MIRT709691	HITS-CLIP	19536157
hsa-miR-3652	SPECC1	Functional MTI (Weak)	MIRT709367	HITS-CLIP	19536157
hsa-miR-3652	TMEM184A	Functional MTI (Weak)	MIRT712100	HITS-CLIP	19536157
hsa-miR-3652	SLC2A8	Functional MTI (Weak)	MIRT713575	HITS-CLIP	19536157
hsa-miR-3652	IL7R	Functional MTI (Weak)	MIRT723838	HITS-CLIP	19536157
hsa-miR-3652	AKT1S1	Functional MTI (Weak)	MIRT741881	PAR-CLIP	26701625
hsa-miR-3652	ARHGDIA	Functional MTI (Weak)	MIRT741882	PAR-CLIP	26701625
hsa-miR-3652	BCL2L1	Functional MTI (Weak)	MIRT741883	PAR-CLIP	26701625
hsa-miR-3652	CBX8	Functional MTI (Weak)	MIRT741884	PAR-CLIP	26701625
hsa-miR-3652	CELF1	Functional MTI (Weak)	MIRT741885	PAR-CLIP	26701625
hsa-miR-3652	CENPO	Functional MTI (Weak)	MIRT741886	PAR-CLIP	26701625
hsa-miR-3652	ECE1	Functional MTI (Weak)	MIRT741887	PAR-CLIP	26701625
hsa-miR-3652	ECE1	Functional MTI (Weak)	MIRT741887	PAR-CLIP	27292025
hsa-miR-3652	FBXL19	Functional MTI (Weak)	MIRT741888	PAR-CLIP	26701625
hsa-miR-3652	FSCN1	Functional MTI (Weak)	MIRT741889	PAR-CLIP	26701625
hsa-miR-3652	GAN	Functional MTI (Weak)	MIRT741890	PAR-CLIP	26701625
hsa-miR-3652	GTF3C1	Functional MTI (Weak)	MIRT741891	PAR-CLIP	26701625
hsa-miR-3652	INTS3	Functional MTI (Weak)	MIRT741892	PAR-CLIP	26701625
hsa-miR-3652	KDM6B	Functional MTI (Weak)	MIRT741893	PAR-CLIP	26701625
hsa-miR-3652	LMNB2	Functional MTI (Weak)	MIRT741894	PAR-CLIP	26701625
hsa-miR-3652	MAP2K7	Functional MTI (Weak)	MIRT741895	PAR-CLIP	26701625
hsa-miR-3652	NFIC	Functional MTI (Weak)	MIRT741896	PAR-CLIP	26701625
hsa-miR-3652	PABPN1	Functional MTI (Weak)	MIRT741897	PAR-CLIP	26701625
hsa-miR-3652	PKM	Functional MTI (Weak)	MIRT741898	PAR-CLIP	26701625
hsa-miR-3652	POLR2E	Functional MTI (Weak)	MIRT741899	PAR-CLIP	26701625
hsa-miR-3652	PPP1R9B	Functional MTI (Weak)	MIRT741900	PAR-CLIP	26701625
hsa-miR-3652	SCAMP4	Functional MTI (Weak)	MIRT741901	PAR-CLIP	26701625
hsa-miR-3652	XPC	Functional MTI (Weak)	MIRT741902	PAR-CLIP	26701625
hsa-miR-3652	XPC	Functional MTI (Weak)	MIRT741902	PAR-CLIP	27292025
hsa-miR-3652	ITGA3	Functional MTI (Weak)	MIRT766288	PAR-CLIP	27292025
hsa-miR-3652	AGO3	Functional MTI (Weak)	MIRT766266	PAR-CLIP	27292025
hsa-miR-3652	AK3	Functional MTI (Weak)	MIRT766267	PAR-CLIP	27292025
hsa-miR-3652	APOBEC3A	Functional MTI (Weak)	MIRT766268	PAR-CLIP	27292025
hsa-miR-3652	ARSA	Functional MTI (Weak)	MIRT766269	PAR-CLIP	27292025
hsa-miR-3652	AS3MT	Functional MTI (Weak)	MIRT766270	PAR-CLIP	27292025
hsa-miR-3652	BORCS7	Functional MTI (Weak)	MIRT766271	PAR-CLIP	27292025
hsa-miR-3652	C4orf19	Functional MTI (Weak)	MIRT766272	PAR-CLIP	27292025
hsa-miR-3652	CCDC170	Functional MTI (Weak)	MIRT766273	PAR-CLIP	27292025
hsa-miR-3652	CISD2	Functional MTI (Weak)	MIRT766274	PAR-CLIP	27292025
hsa-miR-3652	COQ7	Functional MTI (Weak)	MIRT766275	PAR-CLIP	27292025
hsa-miR-3652	DBT	Functional MTI (Weak)	MIRT766276	PAR-CLIP	27292025
hsa-miR-3652	DCAF16	Functional MTI (Weak)	MIRT766277	PAR-CLIP	27292025
hsa-miR-3652	EEF2K	Functional MTI (Weak)	MIRT766278	PAR-CLIP	27292025
hsa-miR-3652	EMC3	Functional MTI (Weak)	MIRT766279	PAR-CLIP	27292025
hsa-miR-3652	FAM210B	Functional MTI (Weak)	MIRT766280	PAR-CLIP	27292025
hsa-miR-3652	FFAR1	Functional MTI (Weak)	MIRT766281	PAR-CLIP	27292025
hsa-miR-3652	GALNT6	Functional MTI (Weak)	MIRT766282	PAR-CLIP	27292025
hsa-miR-3652	GPR161	Functional MTI (Weak)	MIRT766283	PAR-CLIP	27292025
hsa-miR-3652	GPR75	Functional MTI (Weak)	MIRT766284	PAR-CLIP	27292025
hsa-miR-3652	GPSM2	Functional MTI (Weak)	MIRT766285	PAR-CLIP	27292025
hsa-miR-3652	GRSF1	Functional MTI (Weak)	MIRT766286	PAR-CLIP	27292025
hsa-miR-3652	HEATR5A	Functional MTI (Weak)	MIRT766287	PAR-CLIP	27292025
hsa-miR-3652	KLHL7	Functional MTI (Weak)	MIRT766289	PAR-CLIP	27292025
hsa-miR-3652	KRI1	Functional MTI (Weak)	MIRT766290	PAR-CLIP	27292025
hsa-miR-3652	LYN	Functional MTI (Weak)	MIRT766291	PAR-CLIP	27292025
hsa-miR-3652	MAPKAPK5	Functional MTI (Weak)	MIRT766292	PAR-CLIP	27292025
hsa-miR-3652	MGAT1	Functional MTI (Weak)	MIRT766293	PAR-CLIP	27292025
hsa-miR-3652	MLXIP	Functional MTI (Weak)	MIRT766294	PAR-CLIP	27292025
hsa-miR-3652	MPRIP	Functional MTI (Weak)	MIRT766295	PAR-CLIP	27292025
hsa-miR-3652	MREG	Functional MTI (Weak)	MIRT766296	PAR-CLIP	27292025
hsa-miR-3652	MSRB1	Functional MTI (Weak)	MIRT766297	PAR-CLIP	27292025
hsa-miR-3652	NAA10	Functional MTI (Weak)	MIRT766298	PAR-CLIP	27292025
hsa-miR-3652	NDUFS1	Functional MTI (Weak)	MIRT766299	PAR-CLIP	27292025
hsa-miR-3652	NEURL1	Functional MTI (Weak)	MIRT766300	PAR-CLIP	27292025
hsa-miR-3652	NKD1	Functional MTI (Weak)	MIRT766301	PAR-CLIP	27292025
hsa-miR-3652	NOL10	Functional MTI (Weak)	MIRT766302	PAR-CLIP	27292025
hsa-miR-3652	NUDT3	Functional MTI (Weak)	MIRT766303	PAR-CLIP	27292025
hsa-miR-3652	ORC1	Functional MTI (Weak)	MIRT766304	PAR-CLIP	27292025
hsa-miR-3652	PIK3R2	Functional MTI (Weak)	MIRT766305	PAR-CLIP	27292025
hsa-miR-3652	POLD4	Functional MTI (Weak)	MIRT766306	PAR-CLIP	27292025
hsa-miR-3652	PRPF38A	Functional MTI (Weak)	MIRT766307	PAR-CLIP	27292025
hsa-miR-3652	QSOX1	Functional MTI (Weak)	MIRT766308	PAR-CLIP	27292025
hsa-miR-3652	RACGAP1	Functional MTI (Weak)	MIRT766309	PAR-CLIP	27292025
hsa-miR-3652	SEC14L4	Functional MTI (Weak)	MIRT766310	PAR-CLIP	27292025
hsa-miR-3652	SIGLEC6	Functional MTI (Weak)	MIRT766311	PAR-CLIP	27292025
hsa-miR-3652	SLC12A7	Functional MTI (Weak)	MIRT766312	PAR-CLIP	27292025
hsa-miR-3652	SMYD4	Functional MTI (Weak)	MIRT766313	PAR-CLIP	27292025
hsa-miR-3652	TFDP2	Functional MTI (Weak)	MIRT766314	PAR-CLIP	27292025
hsa-miR-3652	TIMM50	Functional MTI (Weak)	MIRT766315	PAR-CLIP	27292025
hsa-miR-3652	TUBD1	Functional MTI (Weak)	MIRT766316	PAR-CLIP	27292025
hsa-miR-3652	UROS	Functional MTI (Weak)	MIRT766317	PAR-CLIP	27292025
hsa-miR-3652	VWC2	Functional MTI (Weak)	MIRT766318	PAR-CLIP	27292025
hsa-miR-3652	ZNF106	Functional MTI (Weak)	MIRT766319	PAR-CLIP	27292025
hsa-miR-3652	ZNF154	Functional MTI (Weak)	MIRT766320	PAR-CLIP	27292025
hsa-miR-3652	ZNF226	Functional MTI (Weak)	MIRT766321	PAR-CLIP	27292025
hsa-miR-3652	ZNF320	Functional MTI (Weak)	MIRT766322	PAR-CLIP	27292025
hsa-miR-3652	ZNF347	Functional MTI (Weak)	MIRT766323	PAR-CLIP	27292025
hsa-miR-3652	ZNF34	Functional MTI (Weak)	MIRT766324	PAR-CLIP	27292025
hsa-miR-3652	ZNF713	Functional MTI (Weak)	MIRT766325	PAR-CLIP	27292025
hsa-miR-3652	ABI2	Functional MTI (Weak)	MIRT785003	HITS-CLIP	27418678
hsa-miR-3652	CALCOCO2	Functional MTI (Weak)	MIRT785004	HITS-CLIP	27418678
hsa-miR-3652	FAM9B	Functional MTI (Weak)	MIRT785005	HITS-CLIP	27418678
hsa-miR-3652	FUT11	Functional MTI (Weak)	MIRT785006	HITS-CLIP	27418678
hsa-miR-3652	GFPT1	Functional MTI (Weak)	MIRT785007	HITS-CLIP	27418678
hsa-miR-3652	ISPD	Functional MTI (Weak)	MIRT785008	HITS-CLIP	27418678
hsa-miR-3652	LUC7L	Functional MTI (Weak)	MIRT785009	HITS-CLIP	27418678
hsa-miR-3652	MAGT1	Functional MTI (Weak)	MIRT785010	HITS-CLIP	27418678
hsa-miR-3652	METTL2B	Functional MTI (Weak)	MIRT785011	HITS-CLIP	27418678
hsa-miR-3652	PIGX	Functional MTI (Weak)	MIRT785012	HITS-CLIP	27418678
hsa-miR-3652	PTPN2	Functional MTI (Weak)	MIRT785013	HITS-CLIP	27418678
hsa-miR-3652	SMAGP	Functional MTI (Weak)	MIRT785014	HITS-CLIP	27418678
hsa-miR-3652	TTLL12	Functional MTI (Weak)	MIRT785015	HITS-CLIP	27418678
hsa-miR-3652	UBE2G2	Functional MTI (Weak)	MIRT785016	HITS-CLIP	27418678
hsa-miR-3652	ZC3H15	Functional MTI (Weak)	MIRT785017	HITS-CLIP	27418678
hsa-miR-3652	ZNF417	Functional MTI (Weak)	MIRT785018	HITS-CLIP	27418678
hsa-miR-3652	MAN2B2	Functional MTI (Weak)	MIRT790322	HITS-CLIP	28735896
hsa-miR-3652	MMP17	Functional MTI (Weak)	MIRT790323	HITS-CLIP	28735896
hsa-miR-3938	SOWAHC	Functional MTI (Weak)	MIRT084452	HITS-CLIP	23824327
hsa-miR-3938	CACNA1C	Functional MTI (Weak)	MIRT444938	PAR-CLIP	22100165
hsa-miR-3938	CD55	Functional MTI (Weak)	MIRT458865	PAR-CLIP	23592263
hsa-miR-3938	APPBP2	Functional MTI (Weak)	MIRT481719	PAR-CLIP	23592263
hsa-miR-3938	APPBP2	Functional MTI (Weak)	MIRT481719	PAR-CLIP	24398324
hsa-miR-3938	APPBP2	Functional MTI (Weak)	MIRT481719	PAR-CLIP	22012620
hsa-miR-3938	APPBP2	Functional MTI (Weak)	MIRT481719	PAR-CLIP	26701625
hsa-miR-3938	BCAN	Functional MTI (Weak)	MIRT489342	PAR-CLIP	23592263
hsa-miR-3938	BCAN	Functional MTI (Weak)	MIRT489342	PAR-CLIP	22012620
hsa-miR-3938	BCAN	Functional MTI (Weak)	MIRT489342	PAR-CLIP	21572407
hsa-miR-3938	BCAN	Functional MTI (Weak)	MIRT489342	PAR-CLIP	20371350
hsa-miR-3938	BCAN	Functional MTI (Weak)	MIRT489342	PAR-CLIP	27292025
hsa-miR-3938	CCDC144A	Functional MTI (Weak)	MIRT494961	PAR-CLIP	23708386
hsa-miR-3938	CCDC144A	Functional MTI (Weak)	MIRT494961	PAR-CLIP	22291592
hsa-miR-3938	ENPP1	Functional MTI (Weak)	MIRT497515	PAR-CLIP	22291592
hsa-miR-3938	ZNF703	Functional MTI (Weak)	MIRT500285	PAR-CLIP	24398324
hsa-miR-3938	ZNF703	Functional MTI (Weak)	MIRT500285	PAR-CLIP	23446348
hsa-miR-3938	ZNF703	Functional MTI (Weak)	MIRT500285	PAR-CLIP	21572407
hsa-miR-3938	ZNF703	Functional MTI (Weak)	MIRT500285	PAR-CLIP	20371350
hsa-miR-3938	TSKU	Functional MTI (Weak)	MIRT500659	PAR-CLIP	24398324
hsa-miR-3938	EID2B	Functional MTI (Weak)	MIRT504475	PAR-CLIP	23446348
hsa-miR-3938	SEZ6L	Functional MTI (Weak)	MIRT512994	PAR-CLIP	23446348
hsa-miR-3938	SEZ6L	Functional MTI (Weak)	MIRT512994	PAR-CLIP	22012620
hsa-miR-3938	SEZ6L	Functional MTI (Weak)	MIRT512994	PAR-CLIP	27292025
hsa-miR-3938	FRK	Functional MTI (Weak)	MIRT525093	PAR-CLIP	22012620
hsa-miR-3938	SH3TC2	Functional MTI (Weak)	MIRT526341	PAR-CLIP	22012620
hsa-miR-3938	ZNF502	Functional MTI (Weak)	MIRT531039	PAR-CLIP	22012620
hsa-miR-3938	LDHD	Functional MTI (Weak)	MIRT532763	PAR-CLIP	22012620
hsa-miR-3938	NETO1	Functional MTI (Weak)	MIRT535698	PAR-CLIP	22012620
hsa-miR-3938	IKZF2	Functional MTI (Weak)	MIRT536712	PAR-CLIP	22012620
hsa-miR-3938	IKZF2	Functional MTI (Weak)	MIRT536712	HITS-CLIP	23824327
hsa-miR-3938	GPR176	Functional MTI (Weak)	MIRT537071	PAR-CLIP	22012620
hsa-miR-3938	BCLAF3	Functional MTI (Weak)	MIRT538243	PAR-CLIP	22012620
hsa-miR-3938	OSBPL1A	Functional MTI (Weak)	MIRT544894	PAR-CLIP	21572407
hsa-miR-3938	SPATA18	Functional MTI (Weak)	MIRT545172	PAR-CLIP	21572407
hsa-miR-3938	EGLN3	Functional MTI (Weak)	MIRT558207	PAR-CLIP	21572407
hsa-miR-3938	CDC23	Functional MTI (Weak)	MIRT558856	PAR-CLIP	21572407
hsa-miR-3938	ZBTB22	Functional MTI (Weak)	MIRT609838	HITS-CLIP	23824327
hsa-miR-3938	BRD4	Functional MTI (Weak)	MIRT613278	HITS-CLIP	23824327
hsa-miR-3938	CHCHD5	Functional MTI (Weak)	MIRT618159	HITS-CLIP	23824327
hsa-miR-3938	ZNF793	Functional MTI (Weak)	MIRT617809	HITS-CLIP	23824327
hsa-miR-3938	TOMM22	Functional MTI (Weak)	MIRT621447	HITS-CLIP	23824327
hsa-miR-3938	SMYD1	Functional MTI (Weak)	MIRT622173	HITS-CLIP	23824327
hsa-miR-3938	PDF	Functional MTI (Weak)	MIRT622863	HITS-CLIP	23824327
hsa-miR-3938	NUDT3	Functional MTI (Weak)	MIRT623053	HITS-CLIP	23824327
hsa-miR-3938	AP1S2	Functional MTI (Weak)	MIRT624727	HITS-CLIP	23824327
hsa-miR-3938	CACNG8	Functional MTI (Weak)	MIRT624486	HITS-CLIP	23824327
hsa-miR-3938	MICA	Functional MTI (Weak)	MIRT635077	HITS-CLIP	23824327
hsa-miR-3938	GPR45	Functional MTI (Weak)	MIRT639778	HITS-CLIP	23824327
hsa-miR-3938	MVK	Functional MTI (Weak)	MIRT639795	HITS-CLIP	23824327
hsa-miR-3938	TCF7L2	Functional MTI (Weak)	MIRT641838	HITS-CLIP	23824327
hsa-miR-3938	FAAP24	Functional MTI (Weak)	MIRT642360	HITS-CLIP	23824327
hsa-miR-3938	CHCHD3	Functional MTI (Weak)	MIRT642790	HITS-CLIP	23824327
hsa-miR-3938	CCDC149	Functional MTI (Weak)	MIRT643070	HITS-CLIP	23824327
hsa-miR-3938	CEP78	Functional MTI (Weak)	MIRT643674	HITS-CLIP	23824327
hsa-miR-3938	STEAP4	Functional MTI (Weak)	MIRT644968	HITS-CLIP	23824327
hsa-miR-3938	ANKS6	Functional MTI (Weak)	MIRT645460	HITS-CLIP	23824327
hsa-miR-3938	CPT1B	Functional MTI (Weak)	MIRT646355	HITS-CLIP	23824327
hsa-miR-3938	SLCO4C1	Functional MTI (Weak)	MIRT648021	HITS-CLIP	23824327
hsa-miR-3938	WWC3	Functional MTI (Weak)	MIRT651480	HITS-CLIP	23824327
hsa-miR-3938	UBE2J1	Functional MTI (Weak)	MIRT651973	HITS-CLIP	23824327
hsa-miR-3938	PAIP2B	Functional MTI (Weak)	MIRT655515	HITS-CLIP	23824327
hsa-miR-3938	MYRF	Functional MTI (Weak)	MIRT656005	HITS-CLIP	23824327
hsa-miR-3938	GPR107	Functional MTI (Weak)	MIRT657694	HITS-CLIP	23824327
hsa-miR-3938	FNBP1L	Functional MTI (Weak)	MIRT658128	HITS-CLIP	23824327
hsa-miR-3938	EFNA5	Functional MTI (Weak)	MIRT658807	HITS-CLIP	23824327
hsa-miR-3938	AFF4	Functional MTI (Weak)	MIRT660853	HITS-CLIP	23824327
hsa-miR-3938	BCL11B	Functional MTI (Weak)	MIRT660336	HITS-CLIP	23824327
hsa-miR-3938	ZNF641	Functional MTI (Weak)	MIRT665237	HITS-CLIP	23824327
hsa-miR-3938	AK2	Functional MTI (Weak)	MIRT669595	HITS-CLIP	23824327
hsa-miR-3938	TSC22D2	Functional MTI (Weak)	MIRT698017	HITS-CLIP	23313552
hsa-miR-3938	NUDT7	Functional MTI (Weak)	MIRT712689	HITS-CLIP	19536157
hsa-miR-3938	MED8	Functional MTI (Weak)	MIRT713632	HITS-CLIP	19536157
hsa-miR-3938	CHORDC1	Functional MTI (Weak)	MIRT718566	HITS-CLIP	19536157
hsa-miR-3938	PRKCH	Functional MTI (Weak)	MIRT723317	HITS-CLIP	19536157
hsa-miR-3938	ZCCHC24	Functional MTI (Weak)	MIRT725061	HITS-CLIP	19536157
hsa-miR-3938	CBX6	Functional MTI (Weak)	MIRT743136	PAR-CLIP	26701625
hsa-miR-3938	MYO18A	Functional MTI (Weak)	MIRT767850	PAR-CLIP	27292025
hsa-miR-3938	TMX2	Functional MTI (Weak)	MIRT767851	PAR-CLIP	27292025
hsa-miR-3939	ELK4	Functional MTI (Weak)	MIRT610805	HITS-CLIP	23824327
hsa-miR-3939	ELK4	Functional MTI (Weak)	MIRT610805	HITS-CLIP	27418678
hsa-miR-3939	SIK1	Functional MTI (Weak)	MIRT612493	HITS-CLIP	27418678
hsa-miR-3939	COL8A1	Functional MTI (Weak)	MIRT612016	HITS-CLIP	23824327
hsa-miR-3939	COL8A1	Functional MTI (Weak)	MIRT612016	HITS-CLIP	23313552
hsa-miR-3939	COL8A1	Functional MTI (Weak)	MIRT612016	HITS-CLIP	27418678
hsa-miR-3939	SIK1	Functional MTI (Weak)	MIRT612493	HITS-CLIP	23824327
hsa-miR-3939	CRY2	Functional MTI (Weak)	MIRT613178	HITS-CLIP	23824327
hsa-miR-3939	PRMT8	Functional MTI (Weak)	MIRT613754	HITS-CLIP	23824327
hsa-miR-3939	LHFPL3	Functional MTI (Weak)	MIRT616969	HITS-CLIP	23824327
hsa-miR-3939	PKP1	Functional MTI (Weak)	MIRT625972	HITS-CLIP	23824327
hsa-miR-3939	GRN	Functional MTI (Weak)	MIRT627127	HITS-CLIP	23824327
hsa-miR-3939	FAM212B	Functional MTI (Weak)	MIRT663353	HITS-CLIP	23824327
hsa-miR-3939	HPS4	Functional MTI (Weak)	MIRT670141	HITS-CLIP	23824327
hsa-miR-3939	HPS4	Functional MTI (Weak)	MIRT670141	HITS-CLIP	19536157
hsa-miR-3939	HPS4	Functional MTI (Weak)	MIRT670141	HITS-CLIP	27418678
hsa-miR-3939	KDM2A	Functional MTI (Weak)	MIRT743137	PAR-CLIP	26701625
hsa-miR-4441	PIP4K2A	Functional MTI (Weak)	MIRT056077	PAR-CLIP	23592263
hsa-miR-4441	SLC30A7	Functional MTI (Weak)	MIRT057836	PAR-CLIP	23592263
hsa-miR-4441	TXLNG	Functional MTI (Weak)	MIRT109297	PAR-CLIP	21572407
hsa-miR-4441	MIDN	Functional MTI (Weak)	MIRT117522	HITS-CLIP	23313552
hsa-miR-4441	BTG2	Functional MTI (Weak)	MIRT183506	PAR-CLIP	23592263
hsa-miR-4441	HOXA11	Functional MTI (Weak)	MIRT258348	PAR-CLIP	23446348
hsa-miR-4441	HOXA11	Functional MTI (Weak)	MIRT258348	PAR-CLIP, HITS-CLIP	21572407
hsa-miR-4441	HOXA11	Functional MTI (Weak)	MIRT258348	PAR-CLIP	20371350
hsa-miR-4441	CAPN15	Functional MTI (Weak)	MIRT284428	PAR-CLIP	23592263
hsa-miR-4441	TFDP1	Functional MTI (Weak)	MIRT275744	PAR-CLIP	23592263
hsa-miR-4441	CCL22	Functional MTI (Weak)	MIRT386431	PAR-CLIP	23592263
hsa-miR-4441	PLXNA2	Functional MTI (Weak)	MIRT443375	PAR-CLIP	22100165
hsa-miR-4441	SEMA5A	Functional MTI (Weak)	MIRT445249	PAR-CLIP	22100165
hsa-miR-4441	CCND3	Functional MTI (Weak)	MIRT445766	PAR-CLIP	22100165
hsa-miR-4441	ABI2	Functional MTI (Weak)	MIRT447230	PAR-CLIP	22100165
hsa-miR-4441	TJP3	Functional MTI (Weak)	MIRT451434	PAR-CLIP	23592263
hsa-miR-4441	TJP3	Functional MTI (Weak)	MIRT451434	PAR-CLIP	20371350
hsa-miR-4441	ZNF444	Functional MTI (Weak)	MIRT451223	PAR-CLIP	23592263
hsa-miR-4441	TMPRSS5	Functional MTI (Weak)	MIRT451958	PAR-CLIP	23592263
hsa-miR-4441	FKBP5	Functional MTI (Weak)	MIRT452005	PAR-CLIP	23592263
hsa-miR-4441	EIF5AL1	Functional MTI (Weak)	MIRT452299	PAR-CLIP	23592263
hsa-miR-4441	DTHD1	Functional MTI (Weak)	MIRT452716	PAR-CLIP	23592263
hsa-miR-4441	ZNF3	Functional MTI (Weak)	MIRT453360	PAR-CLIP	23592263
hsa-miR-4441	GLG1	Functional MTI (Weak)	MIRT453457	PAR-CLIP	23592263
hsa-miR-4441	SAA1	Functional MTI (Weak)	MIRT453833	PAR-CLIP	23592263
hsa-miR-4441	COMMD5	Functional MTI (Weak)	MIRT453929	PAR-CLIP	23592263
hsa-miR-4441	COMMD5	Functional MTI (Weak)	MIRT453929	PAR-CLIP	20371350
hsa-miR-4441	ZNF134	Functional MTI (Weak)	MIRT454311	PAR-CLIP	23592263
hsa-miR-4441	SLC29A1	Functional MTI (Weak)	MIRT454491	PAR-CLIP	23592263
hsa-miR-4441	SLC29A1	Functional MTI (Weak)	MIRT454491	PAR-CLIP	26701625
hsa-miR-4441	TBC1D25	Functional MTI (Weak)	MIRT455141	PAR-CLIP	23592263
hsa-miR-4441	POLR2J3	Functional MTI (Weak)	MIRT454835	PAR-CLIP	23592263
hsa-miR-4441	RAPGEF1	Functional MTI (Weak)	MIRT455921	PAR-CLIP	23592263
hsa-miR-4441	TTF2	Functional MTI (Weak)	MIRT456162	PAR-CLIP	23592263
hsa-miR-4441	KLHL12	Functional MTI (Weak)	MIRT456394	PAR-CLIP	23592263
hsa-miR-4441	MXRA7	Functional MTI (Weak)	MIRT457163	PAR-CLIP	23592263
hsa-miR-4441	MTHFSD	Functional MTI (Weak)	MIRT456787	PAR-CLIP	23592263
hsa-miR-4441	ERC1	Functional MTI (Weak)	MIRT457189	PAR-CLIP	23592263
hsa-miR-4441	RPL36	Functional MTI (Weak)	MIRT457414	PAR-CLIP	23592263
hsa-miR-4441	UPK3BL1	Functional MTI (Weak)	MIRT457629	PAR-CLIP	23592263
hsa-miR-4441	VPS39	Functional MTI (Weak)	MIRT458719	PAR-CLIP	23592263
hsa-miR-4441	CES2	Functional MTI (Weak)	MIRT458744	PAR-CLIP	23592263
hsa-miR-4441	GRK2	Functional MTI (Weak)	MIRT459268	PAR-CLIP	23592263
hsa-miR-4441	CCL11	Functional MTI (Weak)	MIRT459489	PAR-CLIP	23592263
hsa-miR-4441	SH3RF1	Functional MTI (Weak)	MIRT460320	PAR-CLIP	23592263
hsa-miR-4441	SYT7	Functional MTI (Weak)	MIRT461004	PAR-CLIP	23592263
hsa-miR-4441	SYT7	Functional MTI (Weak)	MIRT461004	PAR-CLIP	26701625
hsa-miR-4441	SCO1	Functional MTI (Weak)	MIRT461578	PAR-CLIP	23592263
hsa-miR-4441	SCO1	Functional MTI (Weak)	MIRT461578	HITS-CLIP	23706177
hsa-miR-4441	SCO1	Functional MTI (Weak)	MIRT461578	PAR-CLIP	27292025
hsa-miR-4441	SNAP23	Functional MTI (Weak)	MIRT461819	PAR-CLIP	23592263
hsa-miR-4441	ZFHX3	Functional MTI (Weak)	MIRT463331	PAR-CLIP	23592263
hsa-miR-4441	ZC3HAV1L	Functional MTI (Weak)	MIRT463448	PAR-CLIP	23592263
hsa-miR-4441	VCL	Functional MTI (Weak)	MIRT464271	PAR-CLIP	23592263
hsa-miR-4441	UBALD1	Functional MTI (Weak)	MIRT464894	PAR-CLIP	23592263
hsa-miR-4441	TOB2	Functional MTI (Weak)	MIRT465555	PAR-CLIP	23592263
hsa-miR-4441	THBS1	Functional MTI (Weak)	MIRT466359	PAR-CLIP	23592263
hsa-miR-4441	STAT3	Functional MTI (Weak)	MIRT466957	PAR-CLIP	23592263
hsa-miR-4441	SPATA2	Functional MTI (Weak)	MIRT467320	PAR-CLIP	23592263
hsa-miR-4441	SPATA2	Functional MTI (Weak)	MIRT467320	PAR-CLIP	27292025
hsa-miR-4441	SND1	Functional MTI (Weak)	MIRT467438	PAR-CLIP	23592263
hsa-miR-4441	SLC29A2	Functional MTI (Weak)	MIRT467822	PAR-CLIP	23592263
hsa-miR-4441	PDPR	Functional MTI (Weak)	MIRT471395	PAR-CLIP	23592263
hsa-miR-4441	PHB2	Functional MTI (Weak)	MIRT471172	PAR-CLIP	23592263
hsa-miR-4441	OGT	Functional MTI (Weak)	MIRT471755	PAR-CLIP	23592263
hsa-miR-4441	NUFIP2	Functional MTI (Weak)	MIRT471845	PAR-CLIP	23592263
hsa-miR-4441	NPTXR	Functional MTI (Weak)	MIRT472018	PAR-CLIP	23592263
hsa-miR-4441	NGFR	Functional MTI (Weak)	MIRT472225	PAR-CLIP	23592263
hsa-miR-4441	NBL1	Functional MTI (Weak)	MIRT472440	PAR-CLIP	23592263
hsa-miR-4441	NACC1	Functional MTI (Weak)	MIRT472540	PAR-CLIP	23592263
hsa-miR-4441	NACC1	Functional MTI (Weak)	MIRT472540	PAR-CLIP	26701625
hsa-miR-4441	NACC1	Functional MTI (Weak)	MIRT472540	PAR-CLIP	27292025
hsa-miR-4441	MINOS1-NBL1	Functional MTI (Weak)	MIRT473194	PAR-CLIP	23592263
hsa-miR-4441	MINK1	Functional MTI (Weak)	MIRT473210	PAR-CLIP	23592263
hsa-miR-4441	MARCKSL1	Functional MTI (Weak)	MIRT473667	PAR-CLIP	23592263
hsa-miR-4441	KHSRP	Functional MTI (Weak)	MIRT474851	PAR-CLIP	23592263
hsa-miR-4441	KCTD15	Functional MTI (Weak)	MIRT474937	PAR-CLIP	23592263
hsa-miR-4441	EEF1A1	Functional MTI (Weak)	MIRT477715	PAR-CLIP	23592263
hsa-miR-4441	ENTPD7	Functional MTI (Weak)	MIRT477394	PAR-CLIP	23592263
hsa-miR-4441	EPHA2	Functional MTI (Weak)	MIRT477331	PAR-CLIP	23592263
hsa-miR-4441	EPHA2	Functional MTI (Weak)	MIRT477331	PAR-CLIP	26701625
hsa-miR-4441	ELMSAN1	Functional MTI (Weak)	MIRT477465	PAR-CLIP	23592263
hsa-miR-4441	DPM2	Functional MTI (Weak)	MIRT477973	PAR-CLIP	23592263
hsa-miR-4441	DDN	Functional MTI (Weak)	MIRT478330	PAR-CLIP	23592263
hsa-miR-4441	CDK2	Functional MTI (Weak)	MIRT479482	PAR-CLIP	23592263
hsa-miR-4441	ATXN7L3B	Functional MTI (Weak)	MIRT481210	PAR-CLIP	23592263
hsa-miR-4441	ASXL1	Functional MTI (Weak)	MIRT481407	PAR-CLIP	23592263
hsa-miR-4441	ATXN7L3	Functional MTI (Weak)	MIRT481262	PAR-CLIP	23592263
hsa-miR-4441	AMD1	Functional MTI (Weak)	MIRT482050	PAR-CLIP	23592263
hsa-miR-4441	AEN	Functional MTI (Weak)	MIRT482395	PAR-CLIP	23592263
hsa-miR-4441	AMER1	Functional MTI (Weak)	MIRT482014	PAR-CLIP	23592263
hsa-miR-4441	PCSK2	Functional MTI (Weak)	MIRT483159	PAR-CLIP	23592263
hsa-miR-4441	PCSK2	Functional MTI (Weak)	MIRT483159	PAR-CLIP	24398324
hsa-miR-4441	PCSK2	Functional MTI (Weak)	MIRT483159	PAR-CLIP, HITS-CLIP	21572407
hsa-miR-4441	PCSK2	Functional MTI (Weak)	MIRT483159	PAR-CLIP	26701625
hsa-miR-4441	CYP4A22	Functional MTI (Weak)	MIRT483369	PAR-CLIP	23592263
hsa-miR-4441	QRSL1	Functional MTI (Weak)	MIRT483521	PAR-CLIP	23592263
hsa-miR-4441	QRSL1	Functional MTI (Weak)	MIRT483521	HITS-CLIP	23824327
hsa-miR-4441	CYP4A11	Functional MTI (Weak)	MIRT484058	PAR-CLIP	23592263
hsa-miR-4441	CLASP1	Functional MTI (Weak)	MIRT487073	PAR-CLIP	23592263
hsa-miR-4441	CLASP1	Functional MTI (Weak)	MIRT487073	PAR-CLIP	20371350
hsa-miR-4441	CACNB1	Functional MTI (Weak)	MIRT487422	PAR-CLIP	23592263
hsa-miR-4441	ST7L	Functional MTI (Weak)	MIRT488590	PAR-CLIP	23592263
hsa-miR-4441	PAX2	Functional MTI (Weak)	MIRT488357	PAR-CLIP	23592263
hsa-miR-4441	SOX11	Functional MTI (Weak)	MIRT489555	PAR-CLIP	23592263
hsa-miR-4441	SOX11	Functional MTI (Weak)	MIRT489555	PAR-CLIP	20371350
hsa-miR-4441	ATP2A3	Functional MTI (Weak)	MIRT489866	PAR-CLIP	23592263
hsa-miR-4441	KIFC2	Functional MTI (Weak)	MIRT490013	PAR-CLIP	23592263
hsa-miR-4441	KRT80	Functional MTI (Weak)	MIRT489803	PAR-CLIP	23592263
hsa-miR-4441	KRT80	Functional MTI (Weak)	MIRT489803	PAR-CLIP	20371350
hsa-miR-4441	PCSK4	Functional MTI (Weak)	MIRT490035	PAR-CLIP	23592263
hsa-miR-4441	ACVR1B	Functional MTI (Weak)	MIRT491069	PAR-CLIP	23592263
hsa-miR-4441	DUSP9	Functional MTI (Weak)	MIRT494015	PAR-CLIP	23592263
hsa-miR-4441	DUSP9	Functional MTI (Weak)	MIRT494015	PAR-CLIP	27292025
hsa-miR-4441	AKAP11	Functional MTI (Weak)	MIRT494817	PAR-CLIP	23592263
hsa-miR-4441	LTBP2	Functional MTI (Weak)	MIRT495990	PAR-CLIP	22291592
hsa-miR-4441	SLC2A13	Functional MTI (Weak)	MIRT496271	PAR-CLIP	22291592
hsa-miR-4441	ZFP36L1	Functional MTI (Weak)	MIRT500452	PAR-CLIP	24398324
hsa-miR-4441	BCL2L13	Functional MTI (Weak)	MIRT507990	PAR-CLIP	23446348
hsa-miR-4441	BCL2L13	Functional MTI (Weak)	MIRT507990	PAR-CLIP	20371350
hsa-miR-4441	ANKRD23	Functional MTI (Weak)	MIRT509712	PAR-CLIP	23446348
hsa-miR-4441	TSLP	Functional MTI (Weak)	MIRT527983	PAR-CLIP	22012620
hsa-miR-4441	SULT1B1	Functional MTI (Weak)	MIRT530447	PAR-CLIP	22012620
hsa-miR-4441	FANCC	Functional MTI (Weak)	MIRT531234	PAR-CLIP	22012620
hsa-miR-4441	RPL28	Functional MTI (Weak)	MIRT534589	PAR-CLIP	22012620
hsa-miR-4441	MED28	Functional MTI (Weak)	MIRT535989	PAR-CLIP	22012620
hsa-miR-4441	MED28	Functional MTI (Weak)	MIRT535989	PAR-CLIP	20371350
hsa-miR-4441	GABRA5	Functional MTI (Weak)	MIRT537281	PAR-CLIP	22012620
hsa-miR-4441	GABRA5	Functional MTI (Weak)	MIRT537281	PAR-CLIP	26701625
hsa-miR-4441	GABRA5	Functional MTI (Weak)	MIRT537281	PAR-CLIP	27292025
hsa-miR-4441	DUSP28	Functional MTI (Weak)	MIRT539923	PAR-CLIP	21572407
hsa-miR-4441	RNF146	Functional MTI (Weak)	MIRT554712	PAR-CLIP	21572407
hsa-miR-4441	CAMSAP2	Functional MTI (Weak)	MIRT558960	PAR-CLIP	21572407
hsa-miR-4441	ARHGDIA	Functional MTI (Weak)	MIRT568496	PAR-CLIP	20371350
hsa-miR-4441	ARHGDIA	Functional MTI (Weak)	MIRT568496	PAR-CLIP	26701625
hsa-miR-4441	LY6H	Functional MTI (Weak)	MIRT568874	PAR-CLIP	20371350
hsa-miR-4441	LY6H	Functional MTI (Weak)	MIRT568874	PAR-CLIP	27292025
hsa-miR-4441	TMEM184A	Functional MTI (Weak)	MIRT569989	PAR-CLIP	20371350
hsa-miR-4441	CACNA1C	Functional MTI (Weak)	MIRT568986	PAR-CLIP	20371350
hsa-miR-4441	THRA	Functional MTI (Weak)	MIRT570484	PAR-CLIP	20371350
hsa-miR-4441	MYO1C	Functional MTI (Weak)	MIRT572825	PAR-CLIP	20371350
hsa-miR-4441	ERBB2	Functional MTI (Weak)	MIRT608198	HITS-CLIP	24906430
hsa-miR-4441	CCDC85C	Functional MTI (Weak)	MIRT613219	HITS-CLIP	23824327
hsa-miR-4441	CCDC85C	Functional MTI (Weak)	MIRT613219	HITS-CLIP	19536157
hsa-miR-4441	PTDSS2	Functional MTI (Weak)	MIRT629781	HITS-CLIP	23824327
hsa-miR-4441	RASSF4	Functional MTI (Weak)	MIRT635331	HITS-CLIP	23824327
hsa-miR-4441	SLC30A3	Functional MTI (Weak)	MIRT653631	HITS-CLIP	23824327
hsa-miR-4441	GUF1	Functional MTI (Weak)	MIRT664571	HITS-CLIP	23824327
hsa-miR-4441	IPCEF1	Functional MTI (Weak)	MIRT667854	HITS-CLIP	23824327
hsa-miR-4441	CYLD	Functional MTI (Weak)	MIRT668819	HITS-CLIP	23824327
hsa-miR-4441	ETFDH	Functional MTI (Weak)	MIRT671273	HITS-CLIP	23824327
hsa-miR-4441	CIITA	Functional MTI (Weak)	MIRT681447	HITS-CLIP	23706177
hsa-miR-4441	BRIX1	Functional MTI (Weak)	MIRT684816	HITS-CLIP	23313552
hsa-miR-4441	ANGEL1	Functional MTI (Weak)	MIRT685860	HITS-CLIP	23313552
hsa-miR-4441	CAPZB	Functional MTI (Weak)	MIRT688811	HITS-CLIP	23313552
hsa-miR-4441	NIF3L1	Functional MTI (Weak)	MIRT691197	HITS-CLIP	23313552
hsa-miR-4441	CERK	Functional MTI (Weak)	MIRT696946	HITS-CLIP	23313552
hsa-miR-4441	SERBP1	Functional MTI (Weak)	MIRT699740	HITS-CLIP	23313552
hsa-miR-4441	NUP35	Functional MTI (Weak)	MIRT701258	HITS-CLIP	23313552
hsa-miR-4441	MLLT1	Functional MTI (Weak)	MIRT701934	HITS-CLIP	23313552
hsa-miR-4441	GDPD5	Functional MTI (Weak)	MIRT703331	HITS-CLIP	23313552
hsa-miR-4441	ARL6IP1	Functional MTI (Weak)	MIRT705518	HITS-CLIP	23313552
hsa-miR-4441	PKD1	Functional MTI (Weak)	MIRT706064	HITS-CLIP	22927820
hsa-miR-4441	SV2B	Functional MTI (Weak)	MIRT713237	HITS-CLIP	19536157
hsa-miR-4441	CHRNE	Functional MTI (Weak)	MIRT714669	HITS-CLIP	19536157
hsa-miR-4441	TSPAN11	Functional MTI (Weak)	MIRT715000	HITS-CLIP	19536157
hsa-miR-4441	VCAM1	Functional MTI (Weak)	MIRT715355	HITS-CLIP	19536157
hsa-miR-4441	FADS3	Functional MTI (Weak)	MIRT715970	HITS-CLIP	19536157
hsa-miR-4441	DMRT2	Functional MTI (Weak)	MIRT719666	HITS-CLIP	19536157
hsa-miR-4441	FNBP4	Functional MTI (Weak)	MIRT719584	HITS-CLIP	19536157
hsa-miR-4441	ASCL2	Functional MTI (Weak)	MIRT723359	HITS-CLIP	19536157
hsa-miR-4441	CLUH	Functional MTI (Weak)	MIRT744525	PAR-CLIP	26701625
hsa-miR-4441	AGAP1	Functional MTI (Weak)	MIRT744513	PAR-CLIP	26701625
hsa-miR-4441	AGO2	Functional MTI (Weak)	MIRT744514	PAR-CLIP	26701625
hsa-miR-4441	AGO2	Functional MTI (Weak)	MIRT744514	PAR-CLIP	27292025
hsa-miR-4441	BBS5	Functional MTI (Weak)	MIRT744515	PAR-CLIP	26701625
hsa-miR-4441	BBS5	Functional MTI (Weak)	MIRT744515	PAR-CLIP	27292025
hsa-miR-4441	BZW1	Functional MTI (Weak)	MIRT744516	PAR-CLIP	26701625
hsa-miR-4441	BZW1	Functional MTI (Weak)	MIRT744516	PAR-CLIP	27292025
hsa-miR-4441	CALM3	Functional MTI (Weak)	MIRT744517	PAR-CLIP	26701625
hsa-miR-4441	CASTOR2	Functional MTI (Weak)	MIRT744518	PAR-CLIP	26701625
hsa-miR-4441	CBX6	Functional MTI (Weak)	MIRT744519	PAR-CLIP	26701625
hsa-miR-4441	CD44	Functional MTI (Weak)	MIRT744520	PAR-CLIP	26701625
hsa-miR-4441	CDC37	Functional MTI (Weak)	MIRT744521	PAR-CLIP	26701625
hsa-miR-4441	CDC37	Functional MTI (Weak)	MIRT744521	PAR-CLIP	27292025
hsa-miR-4441	CDR2L	Functional MTI (Weak)	MIRT744522	PAR-CLIP	26701625
hsa-miR-4441	CFL1	Functional MTI (Weak)	MIRT744523	PAR-CLIP	26701625
hsa-miR-4441	CHCHD10	Functional MTI (Weak)	MIRT744524	PAR-CLIP	26701625
hsa-miR-4441	DDA1	Functional MTI (Weak)	MIRT744526	PAR-CLIP	26701625
hsa-miR-4441	ECE1	Functional MTI (Weak)	MIRT744527	PAR-CLIP	26701625
hsa-miR-4441	ELL	Functional MTI (Weak)	MIRT744528	PAR-CLIP	26701625
hsa-miR-4441	FIBCD1	Functional MTI (Weak)	MIRT744529	PAR-CLIP	26701625
hsa-miR-4441	FKBP8	Functional MTI (Weak)	MIRT744530	PAR-CLIP	26701625
hsa-miR-4441	GIPC1	Functional MTI (Weak)	MIRT744531	PAR-CLIP	26701625
hsa-miR-4441	GNA12	Functional MTI (Weak)	MIRT744532	PAR-CLIP	26701625
hsa-miR-4441	GTF2F1	Functional MTI (Weak)	MIRT744533	PAR-CLIP	26701625
hsa-miR-4441	HGS	Functional MTI (Weak)	MIRT744534	PAR-CLIP	26701625
hsa-miR-4441	HMGA1	Functional MTI (Weak)	MIRT744535	PAR-CLIP	26701625
hsa-miR-4441	HOXB6	Functional MTI (Weak)	MIRT744536	PAR-CLIP	26701625
hsa-miR-4441	INAFM1	Functional MTI (Weak)	MIRT744537	PAR-CLIP	26701625
hsa-miR-4441	IP6K1	Functional MTI (Weak)	MIRT744538	PAR-CLIP	26701625
hsa-miR-4441	KANK2	Functional MTI (Weak)	MIRT744539	PAR-CLIP	26701625
hsa-miR-4441	LMNB2	Functional MTI (Weak)	MIRT744540	PAR-CLIP	26701625
hsa-miR-4441	LRRC59	Functional MTI (Weak)	MIRT744541	PAR-CLIP	26701625
hsa-miR-4441	LRRC59	Functional MTI (Weak)	MIRT744541	PAR-CLIP	27292025
hsa-miR-4441	MAP2K3	Functional MTI (Weak)	MIRT744542	PAR-CLIP	26701625
hsa-miR-4441	MAP2K7	Functional MTI (Weak)	MIRT744543	PAR-CLIP	26701625
hsa-miR-4441	MCL1	Functional MTI (Weak)	MIRT744544	PAR-CLIP	26701625
hsa-miR-4441	MDFI	Functional MTI (Weak)	MIRT744545	PAR-CLIP	26701625
hsa-miR-4441	MEF2D	Functional MTI (Weak)	MIRT744546	PAR-CLIP	26701625
hsa-miR-4441	MSX1	Functional MTI (Weak)	MIRT744547	PAR-CLIP	26701625
hsa-miR-4441	NACC2	Functional MTI (Weak)	MIRT744548	PAR-CLIP	26701625
hsa-miR-4441	NFIC	Functional MTI (Weak)	MIRT744549	PAR-CLIP	26701625
hsa-miR-4441	NIPA2	Functional MTI (Weak)	MIRT744550	PAR-CLIP	26701625
hsa-miR-4441	PGAM1	Functional MTI (Weak)	MIRT744551	PAR-CLIP	26701625
hsa-miR-4441	PGAM4	Functional MTI (Weak)	MIRT744552	PAR-CLIP	26701625
hsa-miR-4441	PGAM5	Functional MTI (Weak)	MIRT744553	PAR-CLIP	26701625
hsa-miR-4441	PHF21A	Functional MTI (Weak)	MIRT744554	PAR-CLIP	26701625
hsa-miR-4441	PRSS8	Functional MTI (Weak)	MIRT744555	PAR-CLIP	26701625
hsa-miR-4441	PTGES2	Functional MTI (Weak)	MIRT744556	PAR-CLIP	26701625
hsa-miR-4441	PTPN6	Functional MTI (Weak)	MIRT744557	PAR-CLIP	26701625
hsa-miR-4441	RALY	Functional MTI (Weak)	MIRT744558	PAR-CLIP	26701625
hsa-miR-4441	RETREG2	Functional MTI (Weak)	MIRT744559	PAR-CLIP	26701625
hsa-miR-4441	RNH1	Functional MTI (Weak)	MIRT744560	PAR-CLIP	26701625
hsa-miR-4441	SBNO1	Functional MTI (Weak)	MIRT744561	PAR-CLIP	26701625
hsa-miR-4441	SCML2	Functional MTI (Weak)	MIRT744562	PAR-CLIP	26701625
hsa-miR-4441	SELENON	Functional MTI (Weak)	MIRT744563	PAR-CLIP	26701625
hsa-miR-4441	SFT2D2	Functional MTI (Weak)	MIRT744564	PAR-CLIP	26701625
hsa-miR-4441	SLC25A23	Functional MTI (Weak)	MIRT744565	PAR-CLIP	26701625
hsa-miR-4441	SLC6A17	Functional MTI (Weak)	MIRT744566	PAR-CLIP	26701625
hsa-miR-4441	SLC7A5	Functional MTI (Weak)	MIRT744567	PAR-CLIP	26701625
hsa-miR-4441	SNX11	Functional MTI (Weak)	MIRT744568	PAR-CLIP	26701625
hsa-miR-4441	SPRYD3	Functional MTI (Weak)	MIRT744569	PAR-CLIP	26701625
hsa-miR-4441	TM9SF4	Functional MTI (Weak)	MIRT744570	PAR-CLIP	26701625
hsa-miR-4441	TPD52L2	Functional MTI (Weak)	MIRT744571	PAR-CLIP	26701625
hsa-miR-4441	TRIM28	Functional MTI (Weak)	MIRT744572	PAR-CLIP	26701625
hsa-miR-4441	ZNF471	Functional MTI (Weak)	MIRT744573	PAR-CLIP	26701625
hsa-miR-4441	ZNF471	Functional MTI (Weak)	MIRT744573	PAR-CLIP	27292025
hsa-miR-4441	ZNF496	Functional MTI (Weak)	MIRT744574	PAR-CLIP	26701625
hsa-miR-4441	ZNF516	Functional MTI (Weak)	MIRT744575	PAR-CLIP	26701625
hsa-miR-4441	ADGRL1	Functional MTI (Weak)	MIRT769146	PAR-CLIP	27292025
hsa-miR-4441	AKR7A2	Functional MTI (Weak)	MIRT769147	PAR-CLIP	27292025
hsa-miR-4441	HMGN2	Functional MTI (Weak)	MIRT769148	PAR-CLIP	27292025
hsa-miR-4441	ISY1	Functional MTI (Weak)	MIRT769149	PAR-CLIP	27292025
hsa-miR-4441	MED7	Functional MTI (Weak)	MIRT769150	PAR-CLIP	27292025
hsa-miR-4441	MNT	Functional MTI (Weak)	MIRT769151	PAR-CLIP	27292025
hsa-miR-4441	MRRF	Functional MTI (Weak)	MIRT769152	PAR-CLIP	27292025
hsa-miR-4441	NBPF11	Functional MTI (Weak)	MIRT769153	PAR-CLIP	27292025
hsa-miR-4441	PPIL6	Functional MTI (Weak)	MIRT769154	PAR-CLIP	27292025
hsa-miR-4441	RAB11B	Functional MTI (Weak)	MIRT769155	PAR-CLIP	27292025
hsa-miR-4441	SOAT1	Functional MTI (Weak)	MIRT769156	PAR-CLIP	27292025
hsa-miR-4441	KCNK5	Functional MTI (Weak)	MIRT790452	HITS-CLIP	28735896
hsa-miR-4477a	PLEKHA1	Functional MTI (Weak)	MIRT055843	PAR-CLIP, HITS-CLIP	21572407
hsa-miR-4477a	PLEKHA1	Functional MTI (Weak)	MIRT055843	PAR-CLIP	20371350
hsa-miR-4477a	PLEKHA1	Functional MTI (Weak)	MIRT055843	PAR-CLIP	24398324
hsa-miR-4477a	PLEKHA1	Functional MTI (Weak)	MIRT055843	PAR-CLIP	23446348
hsa-miR-4477a	PLEKHA1	Functional MTI (Weak)	MIRT055843	PAR-CLIP	22012620
hsa-miR-4477a	AMOTL1	Functional MTI (Weak)	MIRT061259	PAR-CLIP	22012620
hsa-miR-4477a	AMOTL1	Functional MTI (Weak)	MIRT061259	PAR-CLIP	20371350
hsa-miR-4477a	BTF3L4	Functional MTI (Weak)	MIRT071895	PAR-CLIP	23446348
hsa-miR-4477a	BTF3L4	Functional MTI (Weak)	MIRT071895	PAR-CLIP	21572407
hsa-miR-4477a	BTF3L4	Functional MTI (Weak)	MIRT071895	PAR-CLIP	20371350
hsa-miR-4477a	MLLT6	Functional MTI (Weak)	MIRT076933	HITS-CLIP	23824327
hsa-miR-4477a	MRPL58	Functional MTI (Weak)	MIRT078652	PAR-CLIP	21572407
hsa-miR-4477a	PRNP	Functional MTI (Weak)	MIRT083633	PAR-CLIP	20371350
hsa-miR-4477a	RPL15	Functional MTI (Weak)	MIRT091629	PAR-CLIP	23446348
hsa-miR-4477a	RPL15	Functional MTI (Weak)	MIRT091629	PAR-CLIP	20371350
hsa-miR-4477a	PPP6C	Functional MTI (Weak)	MIRT107076	PAR-CLIP	21572407
hsa-miR-4477a	TRIM33	Functional MTI (Weak)	MIRT111191	HITS-CLIP	23824327
hsa-miR-4477a	ARF6	Functional MTI (Weak)	MIRT114515	PAR-CLIP	20371350
hsa-miR-4477a	PSAT1	Functional MTI (Weak)	MIRT175250	PAR-CLIP	23446348
hsa-miR-4477a	PSAT1	Functional MTI (Weak)	MIRT175250	PAR-CLIP	20371350
hsa-miR-4477a	ACSL4	Functional MTI (Weak)	MIRT175430	PAR-CLIP, HITS-CLIP	21572407
hsa-miR-4477a	FAM102B	Functional MTI (Weak)	MIRT178687	PAR-CLIP	22012620
hsa-miR-4477a	CDADC1	Functional MTI (Weak)	MIRT189771	PAR-CLIP	20371350
hsa-miR-4477a	RPL10	Functional MTI (Weak)	MIRT229450	PAR-CLIP	21572407
hsa-miR-4477a	PHF6	Functional MTI (Weak)	MIRT244899	PAR-CLIP	22012620
hsa-miR-4477a	AKIRIN1	Functional MTI (Weak)	MIRT249189	PAR-CLIP	23592263
hsa-miR-4477a	AKIRIN1	Functional MTI (Weak)	MIRT249189	PAR-CLIP	24398324
hsa-miR-4477a	AKIRIN1	Functional MTI (Weak)	MIRT249189	PAR-CLIP	21572407
hsa-miR-4477a	AKIRIN1	Functional MTI (Weak)	MIRT249189	PAR-CLIP	20371350
hsa-miR-4477a	TRIM8	Functional MTI (Weak)	MIRT261134	PAR-CLIP	21572407
hsa-miR-4477a	ZIC5	Functional MTI (Weak)	MIRT275561	PAR-CLIP	23446348
hsa-miR-4477a	ZIC5	Functional MTI (Weak)	MIRT275561	PAR-CLIP	20371350
hsa-miR-4477a	ABHD13	Functional MTI (Weak)	MIRT275652	PAR-CLIP	20371350
hsa-miR-4477a	UTP18	Functional MTI (Weak)	MIRT288082	HITS-CLIP	23313552
hsa-miR-4477a	ARL8B	Functional MTI (Weak)	MIRT307924	PAR-CLIP	22012620
hsa-miR-4477a	MTHFD2	Functional MTI (Weak)	MIRT303605	PAR-CLIP	22012620
hsa-miR-4477a	SCML2	Functional MTI (Weak)	MIRT326910	PAR-CLIP	20371350
hsa-miR-4477a	FOXC1	Functional MTI (Weak)	MIRT316787	PAR-CLIP	20371350
hsa-miR-4477a	SPIN4	Functional MTI (Weak)	MIRT327713	PAR-CLIP	22012620
hsa-miR-4477a	AASDHPPT	Functional MTI (Weak)	MIRT331632	PAR-CLIP	20371350
hsa-miR-4477a	LRRC58	Functional MTI (Weak)	MIRT354470	PAR-CLIP	20371350
hsa-miR-4477a	TMOD3	Functional MTI (Weak)	MIRT342506	PAR-CLIP	23446348
hsa-miR-4477a	TMOD3	Functional MTI (Weak)	MIRT342506	PAR-CLIP	20371350
hsa-miR-4477a	TRIM24	Functional MTI (Weak)	MIRT378711	PAR-CLIP	23708386
hsa-miR-4477a	SMAD5	Functional MTI (Weak)	MIRT408226	PAR-CLIP	23592263
hsa-miR-4477a	SMAD5	Functional MTI (Weak)	MIRT408226	PAR-CLIP	20371350
hsa-miR-4477a	SMAD5	Functional MTI (Weak)	MIRT408226	PAR-CLIP	27292025
hsa-miR-4477a	YDJC	Functional MTI (Weak)	MIRT407462	PAR-CLIP	20371350
hsa-miR-4477a	ALG14	Functional MTI (Weak)	MIRT441824	PAR-CLIP	22100165
hsa-miR-4477a	CHD8	Functional MTI (Weak)	MIRT442783	PAR-CLIP	22100165
hsa-miR-4477a	NHS	Functional MTI (Weak)	MIRT443184	PAR-CLIP	22100165
hsa-miR-4477a	NHS	Functional MTI (Weak)	MIRT443184	PAR-CLIP	23708386
hsa-miR-4477a	CUL3	Functional MTI (Weak)	MIRT447615	PAR-CLIP	22100165
hsa-miR-4477a	DSEL	Functional MTI (Weak)	MIRT450156	PAR-CLIP	22100165
hsa-miR-4477a	NEDD9	Functional MTI (Weak)	MIRT454801	PAR-CLIP	23592263
hsa-miR-4477a	ZNF644	Functional MTI (Weak)	MIRT463050	PAR-CLIP	23592263
hsa-miR-4477a	SOCS3	Functional MTI (Weak)	MIRT467400	PAR-CLIP	23592263
hsa-miR-4477a	SGMS1	Functional MTI (Weak)	MIRT468174	PAR-CLIP	23592263
hsa-miR-4477a	RPS14	Functional MTI (Weak)	MIRT468949	PAR-CLIP	23592263
hsa-miR-4477a	RPS14	Functional MTI (Weak)	MIRT468949	PAR-CLIP	23446348
hsa-miR-4477a	RPS14	Functional MTI (Weak)	MIRT468949	PAR-CLIP	20371350
hsa-miR-4477a	R3HDM4	Functional MTI (Weak)	MIRT469835	PAR-CLIP	23592263
hsa-miR-4477a	R3HDM4	Functional MTI (Weak)	MIRT469835	PAR-CLIP	26701625
hsa-miR-4477a	PLIN3	Functional MTI (Weak)	MIRT470902	PAR-CLIP	23592263
hsa-miR-4477a	PLIN3	Functional MTI (Weak)	MIRT470902	PAR-CLIP	26701625
hsa-miR-4477a	POFUT1	Functional MTI (Weak)	MIRT470724	PAR-CLIP	23592263
hsa-miR-4477a	NAPG	Functional MTI (Weak)	MIRT472467	PAR-CLIP	23592263
hsa-miR-4477a	NAPG	Functional MTI (Weak)	MIRT472467	PAR-CLIP	24398324
hsa-miR-4477a	NAPG	Functional MTI (Weak)	MIRT472467	PAR-CLIP	23446348
hsa-miR-4477a	NAPG	Functional MTI (Weak)	MIRT472467	PAR-CLIP	22012620
hsa-miR-4477a	NAPG	Functional MTI (Weak)	MIRT472467	PAR-CLIP, HITS-CLIP	21572407
hsa-miR-4477a	NAPG	Functional MTI (Weak)	MIRT472467	PAR-CLIP	20371350
hsa-miR-4477a	NAA50	Functional MTI (Weak)	MIRT472602	PAR-CLIP	23592263
hsa-miR-4477a	SEMA7A	Functional MTI (Weak)	MIRT492350	PAR-CLIP	23592263
hsa-miR-4477a	FOXN3	Functional MTI (Weak)	MIRT493840	PAR-CLIP	23592263
hsa-miR-4477a	FOXN3	Functional MTI (Weak)	MIRT493840	PAR-CLIP	21572407
hsa-miR-4477a	DOCK9	Functional MTI (Weak)	MIRT496318	PAR-CLIP	22291592
hsa-miR-4477a	CLEC2D	Functional MTI (Weak)	MIRT500159	PAR-CLIP	24398324
hsa-miR-4477a	CLEC2D	Functional MTI (Weak)	MIRT500159	PAR-CLIP	23446348
hsa-miR-4477a	CLEC2D	Functional MTI (Weak)	MIRT500159	PAR-CLIP	20371350
hsa-miR-4477a	CLEC2D	Functional MTI (Weak)	MIRT500159	HITS-CLIP	21572407
hsa-miR-4477a	XPO4	Functional MTI (Weak)	MIRT500535	PAR-CLIP	24398324
hsa-miR-4477a	XPO4	Functional MTI (Weak)	MIRT500535	PAR-CLIP	20371350
hsa-miR-4477a	FBXL13	Functional MTI (Weak)	MIRT503916	PAR-CLIP	23446348
hsa-miR-4477a	FBXL13	Functional MTI (Weak)	MIRT503916	PAR-CLIP	22012620
hsa-miR-4477a	SAT1	Functional MTI (Weak)	MIRT504003	PAR-CLIP	23446348
hsa-miR-4477a	SAT1	Functional MTI (Weak)	MIRT504003	PAR-CLIP	21572407
hsa-miR-4477a	SHMT1	Functional MTI (Weak)	MIRT505647	PAR-CLIP	23446348
hsa-miR-4477a	SHMT1	Functional MTI (Weak)	MIRT505647	PAR-CLIP	21572407
hsa-miR-4477a	MIER3	Functional MTI (Weak)	MIRT506574	PAR-CLIP	23446348
hsa-miR-4477a	MIER3	Functional MTI (Weak)	MIRT506574	PAR-CLIP	21572407
hsa-miR-4477a	HS3ST3B1	Functional MTI (Weak)	MIRT506945	PAR-CLIP	23446348
hsa-miR-4477a	HS3ST3B1	Functional MTI (Weak)	MIRT506945	PAR-CLIP	22012620
hsa-miR-4477a	HS3ST3B1	Functional MTI (Weak)	MIRT506945	PAR-CLIP	26701625
hsa-miR-4477a	HS3ST3B1	Functional MTI (Weak)	MIRT506945	PAR-CLIP	27292025
hsa-miR-4477a	RPS19	Functional MTI (Weak)	MIRT508196	PAR-CLIP	23446348
hsa-miR-4477a	RPS19	Functional MTI (Weak)	MIRT508196	PAR-CLIP	21572407
hsa-miR-4477a	RPS19	Functional MTI (Weak)	MIRT508196	PAR-CLIP	20371350
hsa-miR-4477a	HSPA13	Functional MTI (Weak)	MIRT511417	PAR-CLIP	23446348
hsa-miR-4477a	HSPA13	Functional MTI (Weak)	MIRT511417	PAR-CLIP	21572407
hsa-miR-4477a	ACTB	Functional MTI (Weak)	MIRT512326	PAR-CLIP	23446348
hsa-miR-4477a	ACTB	Functional MTI (Weak)	MIRT512326	PAR-CLIP	20371350
hsa-miR-4477a	RPL7	Functional MTI (Weak)	MIRT515376	PAR-CLIP	23446348
hsa-miR-4477a	TUBG1	Functional MTI (Weak)	MIRT520422	PAR-CLIP	23446348
hsa-miR-4477a	TUBG1	Functional MTI (Weak)	MIRT520422	PAR-CLIP	20371350
hsa-miR-4477a	ARPP19	Functional MTI (Weak)	MIRT524844	PAR-CLIP	23446348
hsa-miR-4477a	UGT2A1	Functional MTI (Weak)	MIRT526320	PAR-CLIP	22012620
hsa-miR-4477a	UGT2A2	Functional MTI (Weak)	MIRT526561	PAR-CLIP	22012620
hsa-miR-4477a	FEZ2	Functional MTI (Weak)	MIRT528027	PAR-CLIP	22012620
hsa-miR-4477a	RBM43	Functional MTI (Weak)	MIRT529874	PAR-CLIP	22012620
hsa-miR-4477a	CLEC4D	Functional MTI (Weak)	MIRT530826	PAR-CLIP	22012620
hsa-miR-4477a	GDPD1	Functional MTI (Weak)	MIRT531334	PAR-CLIP	22012620
hsa-miR-4477a	CCNB1	Functional MTI (Weak)	MIRT532068	PAR-CLIP	22012620
hsa-miR-4477a	CCNB1	Functional MTI (Weak)	MIRT532068	PAR-CLIP	20371350
hsa-miR-4477a	ZNF566	Functional MTI (Weak)	MIRT532870	PAR-CLIP	22012620
hsa-miR-4477a	NUP35	Functional MTI (Weak)	MIRT535580	PAR-CLIP	22012620
hsa-miR-4477a	ERGIC2	Functional MTI (Weak)	MIRT537644	PAR-CLIP	22012620
hsa-miR-4477a	ERGIC2	Functional MTI (Weak)	MIRT537644	PAR-CLIP	20371350
hsa-miR-4477a	BRI3BP	Functional MTI (Weak)	MIRT538894	PAR-CLIP	22012620
hsa-miR-4477a	ELAVL2	Functional MTI (Weak)	MIRT537725	PAR-CLIP	22012620
hsa-miR-4477a	BMP2K	Functional MTI (Weak)	MIRT538945	PAR-CLIP	22012620
hsa-miR-4477a	PDPK1	Functional MTI (Weak)	MIRT540703	PAR-CLIP	21572407
hsa-miR-4477a	PDPK1	Functional MTI (Weak)	MIRT540703	PAR-CLIP	20371350
hsa-miR-4477a	TMEM117	Functional MTI (Weak)	MIRT543210	PAR-CLIP	21572407
hsa-miR-4477a	LYRM2	Functional MTI (Weak)	MIRT543357	PAR-CLIP	21572407
hsa-miR-4477a	CLSPN	Functional MTI (Weak)	MIRT544905	PAR-CLIP	21572407
hsa-miR-4477a	ARF3	Functional MTI (Weak)	MIRT545532	PAR-CLIP	21572407
hsa-miR-4477a	SMOC1	Functional MTI (Weak)	MIRT546446	PAR-CLIP	21572407
hsa-miR-4477a	PURB	Functional MTI (Weak)	MIRT546882	PAR-CLIP	21572407
hsa-miR-4477a	PURB	Functional MTI (Weak)	MIRT546882	PAR-CLIP	20371350
hsa-miR-4477a	MED13	Functional MTI (Weak)	MIRT547440	PAR-CLIP	21572407
hsa-miR-4477a	GOLIM4	Functional MTI (Weak)	MIRT548027	PAR-CLIP	21572407
hsa-miR-4477a	CRNKL1	Functional MTI (Weak)	MIRT548673	PAR-CLIP	21572407
hsa-miR-4477a	LLGL2	Functional MTI (Weak)	MIRT550435	PAR-CLIP	21572407
hsa-miR-4477a	RPS3	Functional MTI (Weak)	MIRT551850	PAR-CLIP	21572407
hsa-miR-4477a	MRFAP1	Functional MTI (Weak)	MIRT556072	PAR-CLIP	21572407
hsa-miR-4477a	LIMS1	Functional MTI (Weak)	MIRT556554	PAR-CLIP	21572407
hsa-miR-4477a	HOXA13	Functional MTI (Weak)	MIRT557132	PAR-CLIP	21572407
hsa-miR-4477a	FEM1B	Functional MTI (Weak)	MIRT557875	PAR-CLIP	21572407
hsa-miR-4477a	FEM1B	Functional MTI (Weak)	MIRT557875	PAR-CLIP	20371350
hsa-miR-4477a	ELK4	Functional MTI (Weak)	MIRT558146	PAR-CLIP	21572407
hsa-miR-4477a	CD2AP	Functional MTI (Weak)	MIRT558862	PAR-CLIP	21572407
hsa-miR-4477a	CCNE1	Functional MTI (Weak)	MIRT558884	PAR-CLIP	21572407
hsa-miR-4477a	CCNE1	Functional MTI (Weak)	MIRT558884	PAR-CLIP	20371350
hsa-miR-4477a	CBX5	Functional MTI (Weak)	MIRT558907	PAR-CLIP	21572407
hsa-miR-4477a	BRAP	Functional MTI (Weak)	MIRT559175	PAR-CLIP	21572407
hsa-miR-4477a	GAL3ST3	Functional MTI (Weak)	MIRT560860	PAR-CLIP	20371350
hsa-miR-4477a	PPIF	Functional MTI (Weak)	MIRT561729	PAR-CLIP	20371350
hsa-miR-4477a	CEBPB	Functional MTI (Weak)	MIRT564024	PAR-CLIP	20371350
hsa-miR-4477a	TRMT5	Functional MTI (Weak)	MIRT564366	PAR-CLIP	20371350
hsa-miR-4477a	ZNF703	Functional MTI (Weak)	MIRT564609	PAR-CLIP	20371350
hsa-miR-4477a	AZF1	Functional MTI (Weak)	MIRT565494	PAR-CLIP	20371350
hsa-miR-4477a	SLC6A8	Functional MTI (Weak)	MIRT565577	PAR-CLIP	20371350
hsa-miR-4477a	HNRNPA2B1	Functional MTI (Weak)	MIRT567293	PAR-CLIP	20371350
hsa-miR-4477a	LEPROT	Functional MTI (Weak)	MIRT566947	PAR-CLIP	20371350
hsa-miR-4477a	HMGN2	Functional MTI (Weak)	MIRT567308	PAR-CLIP	20371350
hsa-miR-4477a	CHSY1	Functional MTI (Weak)	MIRT568048	PAR-CLIP	20371350
hsa-miR-4477a	PHF19	Functional MTI (Weak)	MIRT571807	PAR-CLIP	20371350
hsa-miR-4477a	RBM23	Functional MTI (Weak)	MIRT609234	HITS-CLIP	23824327
hsa-miR-4477a	SSX5	Functional MTI (Weak)	MIRT610328	HITS-CLIP	23824327
hsa-miR-4477a	UGT8	Functional MTI (Weak)	MIRT611428	HITS-CLIP	23824327
hsa-miR-4477a	UGT8	Functional MTI (Weak)	MIRT611428	HITS-CLIP	23313552
hsa-miR-4477a	UGT8	Functional MTI (Weak)	MIRT611428	HITS-CLIP	27418678
hsa-miR-4477a	SLFN13	Functional MTI (Weak)	MIRT611709	HITS-CLIP	23824327
hsa-miR-4477a	SLFN13	Functional MTI (Weak)	MIRT611709	HITS-CLIP	27418678
hsa-miR-4477a	CEP135	Functional MTI (Weak)	MIRT612069	HITS-CLIP	23824327
hsa-miR-4477a	CEP135	Functional MTI (Weak)	MIRT612069	HITS-CLIP	23313552
hsa-miR-4477a	JRKL	Functional MTI (Weak)	MIRT617676	HITS-CLIP	23824327
hsa-miR-4477a	HNRNPA1	Functional MTI (Weak)	MIRT623684	HITS-CLIP	23824327
hsa-miR-4477a	PRR15L	Functional MTI (Weak)	MIRT635634	HITS-CLIP	23824327
hsa-miR-4477a	MBOAT2	Functional MTI (Weak)	MIRT636422	HITS-CLIP	23824327
hsa-miR-4477a	GPATCH11	Functional MTI (Weak)	MIRT637011	HITS-CLIP	23824327
hsa-miR-4477a	C4orf3	Functional MTI (Weak)	MIRT644150	HITS-CLIP	23824327
hsa-miR-4477a	MEMO1	Functional MTI (Weak)	MIRT648562	HITS-CLIP	23824327
hsa-miR-4477a	WNT16	Functional MTI (Weak)	MIRT650752	HITS-CLIP	23824327
hsa-miR-4477a	UEVLD	Functional MTI (Weak)	MIRT651914	HITS-CLIP	23824327
hsa-miR-4477a	SLC38A7	Functional MTI (Weak)	MIRT653556	HITS-CLIP	23824327
hsa-miR-4477a	XRN2	Functional MTI (Weak)	MIRT692277	HITS-CLIP	23313552
hsa-miR-4477a	WNK1	Functional MTI (Weak)	MIRT697650	HITS-CLIP	23313552
hsa-miR-4477a	ERCC6	Functional MTI (Weak)	MIRT703876	HITS-CLIP	23313552
hsa-miR-4477a	CLIP1	Functional MTI (Weak)	MIRT704615	HITS-CLIP	23313552
hsa-miR-4477a	BBOX1	Functional MTI (Weak)	MIRT708562	HITS-CLIP	19536157
hsa-miR-4477a	KBTBD6	Functional MTI (Weak)	MIRT709614	HITS-CLIP	19536157
hsa-miR-4477a	SGCD	Functional MTI (Weak)	MIRT712955	HITS-CLIP	19536157
hsa-miR-4477a	DCAF17	Functional MTI (Weak)	MIRT713502	HITS-CLIP	19536157
hsa-miR-4477a	GPBP1	Functional MTI (Weak)	MIRT720239	HITS-CLIP	19536157
hsa-miR-4477a	GLUD1	Functional MTI (Weak)	MIRT724255	HITS-CLIP	19536157
hsa-miR-4477a	CRK	Functional MTI (Weak)	MIRT769488	PAR-CLIP	27292025
hsa-miR-4477a	DLGAP3	Functional MTI (Weak)	MIRT769489	PAR-CLIP	27292025
hsa-miR-4477a	GRB10	Functional MTI (Weak)	MIRT769490	PAR-CLIP	27292025
hsa-miR-4477a	RPS24	Functional MTI (Weak)	MIRT769491	PAR-CLIP	27292025
hsa-miR-4477a	GINM1	Functional MTI (Weak)	MIRT785971	HITS-CLIP	27418678
hsa-miR-4477a	RBM4B	Functional MTI (Weak)	MIRT785972	HITS-CLIP	27418678
hsa-miR-4477b	RNF11	Functional MTI (Weak)	MIRT071773	PAR-CLIP	21572407
hsa-miR-4477b	ARIH1	Functional MTI (Weak)	MIRT072871	PAR-CLIP	21572407
hsa-miR-4477b	ARIH1	Functional MTI (Weak)	MIRT072871	PAR-CLIP	20371350
hsa-miR-4477b	GID4	Functional MTI (Weak)	MIRT076188	PAR-CLIP	23592263
hsa-miR-4477b	GID4	Functional MTI (Weak)	MIRT076188	PAR-CLIP	20371350
hsa-miR-4477b	ZBTB47	Functional MTI (Weak)	MIRT091954	PAR-CLIP	23446348
hsa-miR-4477b	ZBTB47	Functional MTI (Weak)	MIRT091954	PAR-CLIP	21572407
hsa-miR-4477b	ZBTB47	Functional MTI (Weak)	MIRT091954	PAR-CLIP	20371350
hsa-miR-4477b	PCMT1	Functional MTI (Weak)	MIRT098843	PAR-CLIP	21572407
hsa-miR-4477b	RNF138	Functional MTI (Weak)	MIRT148290	PAR-CLIP	21572407
hsa-miR-4477b	PAFAH1B2	Functional MTI (Weak)	MIRT179092	PAR-CLIP	23592263
hsa-miR-4477b	CAB39	Functional MTI (Weak)	MIRT205550	PAR-CLIP	24398324
hsa-miR-4477b	GTF3C4	Functional MTI (Weak)	MIRT227810	PAR-CLIP	20371350
hsa-miR-4477b	TPM4	Functional MTI (Weak)	MIRT242679	PAR-CLIP	22012620
hsa-miR-4477b	BUB3	Functional MTI (Weak)	MIRT261815	PAR-CLIP	23446348
hsa-miR-4477b	TERF2IP	Functional MTI (Weak)	MIRT285125	PAR-CLIP	23592263
hsa-miR-4477b	TERF2IP	Functional MTI (Weak)	MIRT285125	PAR-CLIP	24398324
hsa-miR-4477b	TERF2IP	Functional MTI (Weak)	MIRT285125	PAR-CLIP	21572407
hsa-miR-4477b	TERF2IP	Functional MTI (Weak)	MIRT285125	PAR-CLIP	26701625
hsa-miR-4477b	TAOK1	Functional MTI (Weak)	MIRT395279	HITS-CLIP	23824327
hsa-miR-4477b	SEPT3	Functional MTI (Weak)	MIRT441663	PAR-CLIP	22100165
hsa-miR-4477b	UNC5C	Functional MTI (Weak)	MIRT444568	PAR-CLIP	22100165
hsa-miR-4477b	TSC22D2	Functional MTI (Weak)	MIRT446099	PAR-CLIP	22100165
hsa-miR-4477b	ATAD5	Functional MTI (Weak)	MIRT446766	PAR-CLIP	22100165
hsa-miR-4477b	RPL30	Functional MTI (Weak)	MIRT452265	PAR-CLIP	23592263
hsa-miR-4477b	COMMD5	Functional MTI (Weak)	MIRT453921	PAR-CLIP	23592263
hsa-miR-4477b	COMMD5	Functional MTI (Weak)	MIRT453921	PAR-CLIP	20371350
hsa-miR-4477b	QRFPR	Functional MTI (Weak)	MIRT454442	PAR-CLIP	23592263
hsa-miR-4477b	QRFPR	Functional MTI (Weak)	MIRT454442	PAR-CLIP	24398324
hsa-miR-4477b	QRFPR	Functional MTI (Weak)	MIRT454442	PAR-CLIP	23446348
hsa-miR-4477b	QRFPR	Functional MTI (Weak)	MIRT454442	PAR-CLIP	22012620
hsa-miR-4477b	QRFPR	Functional MTI (Weak)	MIRT454442	PAR-CLIP	21572407
hsa-miR-4477b	QRFPR	Functional MTI (Weak)	MIRT454442	PAR-CLIP	20371350
hsa-miR-4477b	QRFPR	Functional MTI (Weak)	MIRT454442	HITS-CLIP	23706177
hsa-miR-4477b	QRFPR	Functional MTI (Weak)	MIRT454442	PAR-CLIP	27292025
hsa-miR-4477b	CRB1	Functional MTI (Weak)	MIRT456379	PAR-CLIP	23592263
hsa-miR-4477b	SETX	Functional MTI (Weak)	MIRT462323	PAR-CLIP	23592263
hsa-miR-4477b	RDH10	Functional MTI (Weak)	MIRT469484	PAR-CLIP	23592263
hsa-miR-4477b	ELMSAN1	Functional MTI (Weak)	MIRT477457	PAR-CLIP	23592263
hsa-miR-4477b	DDX6	Functional MTI (Weak)	MIRT478186	PAR-CLIP	23592263
hsa-miR-4477b	DDX6	Functional MTI (Weak)	MIRT478186	PAR-CLIP	22012620
hsa-miR-4477b	DDX6	Functional MTI (Weak)	MIRT478186	PAR-CLIP	20371350
hsa-miR-4477b	CAPRIN2	Functional MTI (Weak)	MIRT479992	PAR-CLIP	23592263
hsa-miR-4477b	CAPRIN2	Functional MTI (Weak)	MIRT479992	PAR-CLIP	20371350
hsa-miR-4477b	CAND1	Functional MTI (Weak)	MIRT480050	PAR-CLIP	23592263
hsa-miR-4477b	CAD	Functional MTI (Weak)	MIRT480193	PAR-CLIP	23592263
hsa-miR-4477b	TYRP1	Functional MTI (Weak)	MIRT483104	PAR-CLIP	23592263
hsa-miR-4477b	TYRP1	Functional MTI (Weak)	MIRT483104	PAR-CLIP	22012620
hsa-miR-4477b	TYRP1	Functional MTI (Weak)	MIRT483104	PAR-CLIP	21572407
hsa-miR-4477b	TYRP1	Functional MTI (Weak)	MIRT483104	PAR-CLIP	20371350
hsa-miR-4477b	SPRY1	Functional MTI (Weak)	MIRT496712	PAR-CLIP	22291592
hsa-miR-4477b	POC1B-GALNT4	Functional MTI (Weak)	MIRT501548	PAR-CLIP	24398324
hsa-miR-4477b	GALNT4	Functional MTI (Weak)	MIRT502412	PAR-CLIP	24398324
hsa-miR-4477b	HSPA13	Functional MTI (Weak)	MIRT511416	PAR-CLIP	23446348
hsa-miR-4477b	HSPA13	Functional MTI (Weak)	MIRT511416	PAR-CLIP	21572407
hsa-miR-4477b	HIST1H3E	Functional MTI (Weak)	MIRT523200	PAR-CLIP	23446348
hsa-miR-4477b	ARPP19	Functional MTI (Weak)	MIRT524843	PAR-CLIP	23446348
hsa-miR-4477b	ZNF626	Functional MTI (Weak)	MIRT531171	PAR-CLIP	22012620
hsa-miR-4477b	PTGDR	Functional MTI (Weak)	MIRT534933	PAR-CLIP	22012620
hsa-miR-4477b	MAML3	Functional MTI (Weak)	MIRT536190	PAR-CLIP	22012620
hsa-miR-4477b	GOLGA3	Functional MTI (Weak)	MIRT537119	PAR-CLIP	22012620
hsa-miR-4477b	GOLGA3	Functional MTI (Weak)	MIRT537119	PAR-CLIP	21572407
hsa-miR-4477b	CLDN12	Functional MTI (Weak)	MIRT538510	PAR-CLIP	22012620
hsa-miR-4477b	COCH	Functional MTI (Weak)	MIRT543802	PAR-CLIP	21572407
hsa-miR-4477b	HDGFL3	Functional MTI (Weak)	MIRT545090	PAR-CLIP	21572407
hsa-miR-4477b	E2F8	Functional MTI (Weak)	MIRT548490	PAR-CLIP	21572407
hsa-miR-4477b	GFPT1	Functional MTI (Weak)	MIRT548087	PAR-CLIP	21572407
hsa-miR-4477b	GFPT1	Functional MTI (Weak)	MIRT548087	PAR-CLIP	20371350
hsa-miR-4477b	ZNF267	Functional MTI (Weak)	MIRT551605	PAR-CLIP	21572407
hsa-miR-4477b	EFCAB14	Functional MTI (Weak)	MIRT558208	PAR-CLIP	21572407
hsa-miR-4477b	EFCAB14	Functional MTI (Weak)	MIRT558208	PAR-CLIP	20371350
hsa-miR-4477b	CNOT6L	Functional MTI (Weak)	MIRT558615	PAR-CLIP	21572407
hsa-miR-4477b	CNOT6L	Functional MTI (Weak)	MIRT558615	PAR-CLIP	20371350
hsa-miR-4477b	EIF2S2	Functional MTI (Weak)	MIRT562404	PAR-CLIP	20371350
hsa-miR-4477b	SDE2	Functional MTI (Weak)	MIRT564215	PAR-CLIP	20371350
hsa-miR-4477b	PTBP1	Functional MTI (Weak)	MIRT566246	PAR-CLIP	20371350
hsa-miR-4477b	PTBP1	Functional MTI (Weak)	MIRT566246	PAR-CLIP	26701625
hsa-miR-4477b	NUFIP2	Functional MTI (Weak)	MIRT566589	PAR-CLIP	20371350
hsa-miR-4477b	GNG12	Functional MTI (Weak)	MIRT567438	PAR-CLIP	20371350
hsa-miR-4477b	GNG5	Functional MTI (Weak)	MIRT567418	PAR-CLIP	20371350
hsa-miR-4477b	GNG5	Functional MTI (Weak)	MIRT567418	PAR-CLIP	27292025
hsa-miR-4477b	ANP32E	Functional MTI (Weak)	MIRT572243	PAR-CLIP	20371350
hsa-miR-4477b	CMTM6	Functional MTI (Weak)	MIRT574299	PAR-CLIP	20371350
hsa-miR-4477b	TFCP2	Functional MTI (Weak)	MIRT621846	HITS-CLIP	23824327
hsa-miR-4477b	AAGAB	Functional MTI (Weak)	MIRT624888	HITS-CLIP	23824327
hsa-miR-4477b	MYADM	Functional MTI (Weak)	MIRT642023	HITS-CLIP	23824327
hsa-miR-4477b	NEBL	Functional MTI (Weak)	MIRT645247	HITS-CLIP	23824327
hsa-miR-4477b	CD1D	Functional MTI (Weak)	MIRT646052	HITS-CLIP	23824327
hsa-miR-4477b	C15orf40	Functional MTI (Weak)	MIRT648233	HITS-CLIP	23824327
hsa-miR-4477b	TP63	Functional MTI (Weak)	MIRT652260	HITS-CLIP	23824327
hsa-miR-4477b	JARID2	Functional MTI (Weak)	MIRT657105	HITS-CLIP	23824327
hsa-miR-4477b	MYO10	Functional MTI (Weak)	MIRT656030	HITS-CLIP	23824327
hsa-miR-4477b	EIF5A2	Functional MTI (Weak)	MIRT658756	HITS-CLIP	23824327
hsa-miR-4477b	BLOC1S5	Functional MTI (Weak)	MIRT660273	HITS-CLIP	23824327
hsa-miR-4477b	ANAPC1	Functional MTI (Weak)	MIRT660686	HITS-CLIP	23824327
hsa-miR-4477b	ZBTB3	Functional MTI (Weak)	MIRT665314	HITS-CLIP	23824327
hsa-miR-4477b	AZF1	Functional MTI (Weak)	MIRT686772	HITS-CLIP	23313552
hsa-miR-4477b	RUFY2	Functional MTI (Weak)	MIRT699921	HITS-CLIP	23313552
hsa-miR-4477b	RNF38	Functional MTI (Weak)	MIRT700072	HITS-CLIP	23313552
hsa-miR-4477b	COL13A1	Functional MTI (Weak)	MIRT706670	HITS-CLIP	21572407
hsa-miR-4477b	PSME4	Functional MTI (Weak)	MIRT716824	HITS-CLIP	19536157
hsa-miR-4477b	ZBTB8B	Functional MTI (Weak)	MIRT720357	HITS-CLIP	19536157
hsa-miR-4477b	EIF1AD	Functional MTI (Weak)	MIRT745063	PAR-CLIP	26701625
hsa-miR-4477b	KDM2A	Functional MTI (Weak)	MIRT745064	PAR-CLIP	26701625
hsa-miR-4477b	NUCKS1	Functional MTI (Weak)	MIRT745065	PAR-CLIP	26701625
hsa-miR-4477b	AIDA	Functional MTI (Weak)	MIRT769492	PAR-CLIP	27292025
hsa-miR-4477b	B3GALNT2	Functional MTI (Weak)	MIRT769493	PAR-CLIP	27292025
hsa-miR-4477b	KPNA4	Functional MTI (Weak)	MIRT769494	PAR-CLIP	27292025
hsa-miR-4477b	KPNA4	Functional MTI (Weak)	MIRT769494	HITS-CLIP	27418678
hsa-miR-4477b	MDH2	Functional MTI (Weak)	MIRT769495	PAR-CLIP	27292025
hsa-miR-4477b	NAA10	Functional MTI (Weak)	MIRT769496	PAR-CLIP	27292025
hsa-miR-4477b	PSENEN	Functional MTI (Weak)	MIRT769497	PAR-CLIP	27292025
hsa-miR-4477b	RHOF	Functional MTI (Weak)	MIRT769498	PAR-CLIP	27292025
hsa-miR-4477b	SPRYD4	Functional MTI (Weak)	MIRT769499	PAR-CLIP	27292025
hsa-miR-4477b	TCAIM	Functional MTI (Weak)	MIRT769500	PAR-CLIP	27292025
hsa-miR-4477b	ARSD	Functional MTI (Weak)	MIRT785973	HITS-CLIP	27418678
hsa-miR-4477b	NT5C2	Functional MTI (Weak)	MIRT785974	HITS-CLIP	27418678
hsa-miR-4477b	OSBPL6	Functional MTI (Weak)	MIRT785975	HITS-CLIP	27418678
hsa-miR-4477b	TEX22	Functional MTI (Weak)	MIRT790476	HITS-CLIP	28735896
hsa-miR-449b-5p	SIRT1	Functional MTI	MIRT006349	Luciferase reporter assay, Western blot	21418558
hsa-miR-449b-5p	CCNE2	Functional MTI	MIRT006350	Luciferase reporter assay, Western blot	21418558
hsa-miR-449b-5p	CCNE2	Functional MTI (Weak)	MIRT006350	PAR-CLIP	23446348
hsa-miR-449b-5p	MET	Functional MTI	MIRT006351	Luciferase reporter assay, Western blot	21418558
hsa-miR-449b-5p	GMNN	Functional MTI	MIRT006352	Luciferase reporter assay, Western blot	21418558
hsa-miR-449b-5p	HDAC1	Functional MTI	MIRT006353	Luciferase reporter assay, Western blot	21418558
hsa-miR-449b-5p	CDC25A	Functional MTI	MIRT016138	Reporter assay;Western blot	19833767
hsa-miR-449b-5p	CDK6	Functional MTI	MIRT016139	Reporter assay;Western blot	19833767
hsa-miR-449b-5p	CDK6	Functional MTI (Weak)	MIRT016139	PAR-CLIP	23592263
hsa-miR-449b-5p	ZDHHC16	Functional MTI (Weak)	MIRT057740	PAR-CLIP	21572407
hsa-miR-449b-5p	FAM104A	Functional MTI (Weak)	MIRT078636	PAR-CLIP	20371350
hsa-miR-449b-5p	HSPA1B	Functional MTI (Weak)	MIRT100407	PAR-CLIP	20371350
hsa-miR-449b-5p	MAZ	Functional MTI (Weak)	MIRT115552	PAR-CLIP	23592263
hsa-miR-449b-5p	MAZ	Functional MTI (Weak)	MIRT115552	PAR-CLIP	26701625
hsa-miR-449b-5p	TXNIP	Functional MTI (Weak)	MIRT130146	PAR-CLIP	23446348
hsa-miR-449b-5p	TXNIP	Functional MTI (Weak)	MIRT130146	PAR-CLIP	20371350
hsa-miR-449b-5p	DCTN5	Functional MTI (Weak)	MIRT142254	PAR-CLIP	23446348
hsa-miR-449b-5p	CCL22	Functional MTI (Weak)	MIRT143724	PAR-CLIP	23592263
hsa-miR-449b-5p	E2F3	Functional MTI (Weak)	MIRT168101	PAR-CLIP	20371350
hsa-miR-449b-5p	GIGYF1	Functional MTI (Weak)	MIRT169809	PAR-CLIP	24398324
hsa-miR-449b-5p	GIGYF1	Functional MTI (Weak)	MIRT169809	PAR-CLIP	23446348
hsa-miR-449b-5p	MDM4	Functional MTI (Weak)	MIRT183694	PAR-CLIP	23592263
hsa-miR-449b-5p	SMAD4	Functional MTI (Weak)	MIRT198922	PAR-CLIP	20371350
hsa-miR-449b-5p	TSN	Functional MTI (Weak)	MIRT202950	PAR-CLIP	23592263
hsa-miR-449b-5p	TSN	Functional MTI (Weak)	MIRT202950	PAR-CLIP	20371350
hsa-miR-449b-5p	CBX3	Functional MTI (Weak)	MIRT221565	PAR-CLIP	21572407
hsa-miR-449b-5p	EVI5L	Functional MTI (Weak)	MIRT253418	PAR-CLIP	21572407
hsa-miR-449b-5p	ZNF551	Functional MTI (Weak)	MIRT294759	PAR-CLIP	23446348
hsa-miR-449b-5p	ZNF551	Functional MTI (Weak)	MIRT294759	PAR-CLIP	20371350
hsa-miR-449b-5p	TGFBR2	Functional MTI (Weak)	MIRT307053	PAR-CLIP	22012620
hsa-miR-449b-5p	TM9SF3	Functional MTI (Weak)	MIRT331273	PAR-CLIP	23446348
hsa-miR-449b-5p	TM9SF3	Functional MTI (Weak)	MIRT331273	PAR-CLIP	21572407
hsa-miR-449b-5p	TM9SF3	Functional MTI (Weak)	MIRT331273	PAR-CLIP	20371350
hsa-miR-449b-5p	UBXN2B	Functional MTI (Weak)	MIRT372293	PAR-CLIP	23446348
hsa-miR-449b-5p	MBD6	Functional MTI (Weak)	MIRT374317	PAR-CLIP	23592263
hsa-miR-449b-5p	DNAAF3	Functional MTI (Weak)	MIRT445817	PAR-CLIP	22100165
hsa-miR-449b-5p	MFSD8	Functional MTI (Weak)	MIRT447158	PAR-CLIP	22100165
hsa-miR-449b-5p	CTIF	Functional MTI (Weak)	MIRT447823	PAR-CLIP	22100165
hsa-miR-449b-5p	GMFB	Functional MTI (Weak)	MIRT448798	PAR-CLIP	22100165
hsa-miR-449b-5p	HIRIP3	Functional MTI (Weak)	MIRT451580	PAR-CLIP	23592263
hsa-miR-449b-5p	GPR156	Functional MTI (Weak)	MIRT452679	PAR-CLIP	23592263
[truncated: 2,485 more rows]

## Sheet: Oligozoospermia
miRTargetLink 2.0 - Oligozoospermia
miRNA	Target / Target pathway	Support	Source	Experiment(s)	Reference - PMID
hsa-miR-1269b	EN2	Functional MTI (Weak)	MIRT102962	PAR-CLIP	23446348
hsa-miR-1269b	EN2	Functional MTI (Weak)	MIRT102962	PAR-CLIP	21572407
hsa-miR-1269b	H6PD	Functional MTI (Weak)	MIRT387963	PAR-CLIP	23592263
hsa-miR-1269b	SLC38A2	Functional MTI (Weak)	MIRT467708	PAR-CLIP	23592263
hsa-miR-1269b	FAM83G	Functional MTI (Weak)	MIRT476938	PAR-CLIP	23592263
hsa-miR-1269b	CACNA2D3	Functional MTI (Weak)	MIRT482878	PAR-CLIP	23592263
hsa-miR-1269b	SCD	Functional MTI (Weak)	MIRT488331	PAR-CLIP	23592263
hsa-miR-1269b	SCD	Functional MTI (Weak)	MIRT488331	PAR-CLIP	26701625
hsa-miR-1269b	LHFPL3	Functional MTI (Weak)	MIRT490371	PAR-CLIP	23592263
hsa-miR-1269b	FITM2	Functional MTI (Weak)	MIRT497238	PAR-CLIP	22291592
hsa-miR-1269b	C6orf120	Functional MTI (Weak)	MIRT503064	PAR-CLIP	24398324
hsa-miR-1269b	HIST1H2AG	Functional MTI (Weak)	MIRT509317	PAR-CLIP	23446348
hsa-miR-1269b	KCTD15	Functional MTI (Weak)	MIRT513835	PAR-CLIP	23446348
hsa-miR-1269b	KCTD15	Functional MTI (Weak)	MIRT513835	PAR-CLIP	22012620
hsa-miR-1269b	KCNMB1	Functional MTI (Weak)	MIRT531536	PAR-CLIP	22012620
hsa-miR-1269b	ESYT2	Functional MTI (Weak)	MIRT537565	PAR-CLIP	22012620
hsa-miR-1269b	ZNF425	Functional MTI (Weak)	MIRT572654	PAR-CLIP	20371350
hsa-miR-1269b	OPHN1	Functional MTI (Weak)	MIRT572865	PAR-CLIP	20371350
hsa-miR-1269b	SPANXN1	Functional MTI (Weak)	MIRT615602	HITS-CLIP	23824327
hsa-miR-1269b	SPANXN5	Functional MTI (Weak)	MIRT615521	HITS-CLIP	23824327
hsa-miR-1269b	MGAT5	Functional MTI (Weak)	MIRT623254	HITS-CLIP	23824327
hsa-miR-1269b	MGAT5	Functional MTI (Weak)	MIRT623254	HITS-CLIP	23313552
hsa-miR-1269b	CMKLR1	Functional MTI (Weak)	MIRT626456	HITS-CLIP	23824327
hsa-miR-1269b	OR6A2	Functional MTI (Weak)	MIRT647221	HITS-CLIP	23824327
hsa-miR-1269b	ITPRIPL1	Functional MTI (Weak)	MIRT657120	HITS-CLIP	23824327
hsa-miR-1269b	DENND6A	Functional MTI (Weak)	MIRT659109	HITS-CLIP	23824327
hsa-miR-1269b	TIAF1	Functional MTI (Weak)	MIRT665863	HITS-CLIP	23824327
hsa-miR-1269b	MYO18A	Functional MTI (Weak)	MIRT667311	HITS-CLIP	23824327
hsa-miR-1269b	PLAGL2	Functional MTI (Weak)	MIRT687219	HITS-CLIP	23313552
hsa-miR-1269b	REPIN1	Functional MTI (Weak)	MIRT690441	HITS-CLIP	23313552
hsa-miR-1269b	ACACA	Functional MTI (Weak)	MIRT693724	HITS-CLIP	23313552
hsa-miR-1269b	P2RY6	Functional MTI (Weak)	MIRT716957	HITS-CLIP	19536157
hsa-miR-1269b	ATAD2B	Functional MTI (Weak)	MIRT724837	HITS-CLIP	19536157
hsa-miR-1269b	RNF165	Functional MTI (Weak)	MIRT724353	HITS-CLIP	19536157
hsa-miR-1269b	CDC40	Functional MTI	MIRT733873	EMSA, Flow, Luciferase reporter assay, qRT-PCR, Western blot	27349221
hsa-miR-1269b	CBX6	Functional MTI (Weak)	MIRT736726	PAR-CLIP	26701625
hsa-miR-1269b	E2F6	Functional MTI (Weak)	MIRT736727	PAR-CLIP	26701625
hsa-miR-1269b	FBRS	Functional MTI (Weak)	MIRT736728	PAR-CLIP	26701625
hsa-miR-1269b	LMNB2	Functional MTI (Weak)	MIRT736729	PAR-CLIP	26701625
hsa-miR-1269b	CAB39	Functional MTI (Weak)	MIRT761769	PAR-CLIP	27292025
hsa-miR-1538	LETMD1	Functional MTI (Weak)	MIRT474173	PAR-CLIP	23592263
hsa-miR-1538	BRSK1	Functional MTI (Weak)	MIRT485944	PAR-CLIP	23592263
hsa-miR-1538	HPCAL1	Functional MTI (Weak)	MIRT487661	PAR-CLIP	23592263
hsa-miR-1538	HPCAL1	Functional MTI (Weak)	MIRT487661	PAR-CLIP	20371350
hsa-miR-1538	HPCAL1	Functional MTI (Weak)	MIRT487661	PAR-CLIP	26701625
hsa-miR-1538	SLC6A1	Functional MTI (Weak)	MIRT490362	PAR-CLIP	23592263
hsa-miR-1538	SLC6A1	Functional MTI (Weak)	MIRT490362	PAR-CLIP	20371350
hsa-miR-1538	ARHGDIA	Functional MTI (Weak)	MIRT490655	PAR-CLIP	23592263
hsa-miR-1538	SEPT8	Functional MTI (Weak)	MIRT492340	PAR-CLIP	23592263
hsa-miR-1538	LLGL2	Functional MTI (Weak)	MIRT493297	PAR-CLIP	23592263
hsa-miR-1538	MINK1	Functional MTI (Weak)	MIRT493190	PAR-CLIP	23592263
hsa-miR-1538	MINK1	Functional MTI (Weak)	MIRT493190	PAR-CLIP	20371350
hsa-miR-1538	CAPZB	Functional MTI (Weak)	MIRT494358	PAR-CLIP	23592263
hsa-miR-1538	IGF2BP1	Functional MTI (Weak)	MIRT495265	PAR-CLIP	23708386
hsa-miR-1538	IGF2BP1	Functional MTI (Weak)	MIRT495265	PAR-CLIP	22291592
hsa-miR-1538	NKX2-5	Functional MTI (Weak)	MIRT495606	PAR-CLIP	22291592
hsa-miR-1538	EFCAB1	Functional MTI (Weak)	MIRT496203	PAR-CLIP	22291592
hsa-miR-1538	ZNF704	Functional MTI (Weak)	MIRT496433	PAR-CLIP	22291592
hsa-miR-1538	RAB11FIP4	Functional MTI (Weak)	MIRT496443	PAR-CLIP	22291592
hsa-miR-1538	SLC2A1	Functional MTI (Weak)	MIRT501127	PAR-CLIP	24398324
hsa-miR-1538	CTC1	Functional MTI (Weak)	MIRT502672	PAR-CLIP	24398324
hsa-miR-1538	CTC1	Functional MTI (Weak)	MIRT502672	PAR-CLIP	23446348
hsa-miR-1538	CTC1	Functional MTI (Weak)	MIRT502672	PAR-CLIP	22012620
hsa-miR-1538	CTC1	Functional MTI (Weak)	MIRT502672	PAR-CLIP	21572407
hsa-miR-1538	CTC1	Functional MTI (Weak)	MIRT502672	PAR-CLIP	20371350
hsa-miR-1538	CTC1	Functional MTI (Weak)	MIRT502672	HITS-CLIP	23706177
hsa-miR-1538	CTC1	Functional MTI (Weak)	MIRT502672	PAR-CLIP	26701625
hsa-miR-1538	CTC1	Functional MTI (Weak)	MIRT502672	PAR-CLIP	27292025
hsa-miR-1538	TLK2	Functional MTI (Weak)	MIRT508247	PAR-CLIP	23446348
hsa-miR-1538	TLK2	Functional MTI (Weak)	MIRT508247	PAR-CLIP	27292025
hsa-miR-1538	KIF1C	Functional MTI (Weak)	MIRT517718	PAR-CLIP	23446348
hsa-miR-1538	ABCB11	Functional MTI (Weak)	MIRT519045	PAR-CLIP	23446348
hsa-miR-1538	BAZ2A	Functional MTI (Weak)	MIRT543047	PAR-CLIP	21572407
hsa-miR-1538	SRSF2	Functional MTI (Weak)	MIRT561495	PAR-CLIP	20371350
hsa-miR-1538	FAM160A1	Functional MTI (Weak)	MIRT567636	PAR-CLIP	20371350
hsa-miR-1538	GPRC5C	Functional MTI (Weak)	MIRT570858	PAR-CLIP	20371350
hsa-miR-1538	ADAMTS13	Functional MTI (Weak)	MIRT610470	HITS-CLIP	23824327
hsa-miR-1538	ADAMTS13	Functional MTI (Weak)	MIRT610470	HITS-CLIP	19536157
hsa-miR-1538	ACTN4	Functional MTI (Weak)	MIRT737895	PAR-CLIP	26701625
hsa-miR-1538	IBA57	Functional MTI (Weak)	MIRT737896	PAR-CLIP	26701625
hsa-miR-1538	KHSRP	Functional MTI (Weak)	MIRT737897	PAR-CLIP	26701625
hsa-miR-1538	LYPLA2	Functional MTI (Weak)	MIRT737898	PAR-CLIP	26701625
hsa-miR-1538	LYPLA2	Functional MTI (Weak)	MIRT737898	PAR-CLIP	27292025
hsa-miR-1538	NFIC	Functional MTI (Weak)	MIRT737899	PAR-CLIP	26701625
hsa-miR-1538	SSU72	Functional MTI (Weak)	MIRT737900	PAR-CLIP	26701625
hsa-miR-2110	BRD4	Functional MTI (Weak)	MIRT035757	CLASH	23622248
hsa-miR-2110	NCOR2	Functional MTI (Weak)	MIRT035758	CLASH	23622248
hsa-miR-2110	FASN	Functional MTI (Weak)	MIRT035759	CLASH	23622248
hsa-miR-2110	CCDC186	Functional MTI (Weak)	MIRT035760	CLASH	23622248
hsa-miR-2110	SHOC2	Functional MTI (Weak)	MIRT055403	PAR-CLIP	23592263
hsa-miR-2110	SHOC2	Functional MTI (Weak)	MIRT055403	PAR-CLIP	23446348
hsa-miR-2110	SHOC2	Functional MTI (Weak)	MIRT055403	PAR-CLIP	21572407
hsa-miR-2110	SHOC2	Functional MTI (Weak)	MIRT055403	PAR-CLIP	26701625
hsa-miR-2110	MARCH9	Functional MTI (Weak)	MIRT066205	PAR-CLIP	21572407
hsa-miR-2110	CCDC137	Functional MTI (Weak)	MIRT079365	PAR-CLIP	20371350
hsa-miR-2110	MIDN	Functional MTI (Weak)	MIRT081180	PAR-CLIP	20371350
hsa-miR-2110	MIDN	Functional MTI (Weak)	MIRT081180	HITS-CLIP	23313552
hsa-miR-2110	MIDN	Functional MTI (Weak)	MIRT081180	PAR-CLIP	26701625
hsa-miR-2110	HNRNPUL1	Functional MTI (Weak)	MIRT082397	PAR-CLIP	23446348
hsa-miR-2110	HNRNPUL1	Functional MTI (Weak)	MIRT082397	PAR-CLIP	21572407
hsa-miR-2110	BCL11A	Functional MTI (Weak)	MIRT089000	PAR-CLIP	22012620
hsa-miR-2110	SKI	Functional MTI (Weak)	MIRT133706	PAR-CLIP	21572407
hsa-miR-2110	SKI	Functional MTI (Weak)	MIRT133706	PAR-CLIP	20371350
hsa-miR-2110	TET3	Functional MTI (Weak)	MIRT160053	HITS-CLIP	23824327
hsa-miR-2110	TET3	Functional MTI (Weak)	MIRT160053	HITS-CLIP	23706177
hsa-miR-2110	RPRD2	Functional MTI (Weak)	MIRT180853	PAR-CLIP	22012620
hsa-miR-2110	SGPL1	Functional MTI (Weak)	MIRT263243	PAR-CLIP	23592263
hsa-miR-2110	CDT1	Functional MTI (Weak)	MIRT285532	PAR-CLIP	20371350
hsa-miR-2110	E2F3	Functional MTI (Weak)	MIRT317152	PAR-CLIP	23592263
hsa-miR-2110	E2F3	Functional MTI (Weak)	MIRT317152	PAR-CLIP	21572407
hsa-miR-2110	E2F3	Functional MTI (Weak)	MIRT317152	PAR-CLIP	26701625
hsa-miR-2110	E2F3	Functional MTI (Weak)	MIRT317152	PAR-CLIP	27292025
hsa-miR-2110	EIF4H	Functional MTI (Weak)	MIRT321166	PAR-CLIP	23592263
hsa-miR-2110	NCEH1	Functional MTI (Weak)	MIRT441482	PAR-CLIP	22100165
hsa-miR-2110	CNKSR3	Functional MTI (Weak)	MIRT443884	PAR-CLIP	22100165
hsa-miR-2110	WBP1L	Functional MTI (Weak)	MIRT445877	PAR-CLIP	22100165
hsa-miR-2110	GTPBP4	Functional MTI (Weak)	MIRT446195	PAR-CLIP	22100165
hsa-miR-2110	MRO	Functional MTI (Weak)	MIRT449308	PAR-CLIP	22100165
hsa-miR-2110	DRAXIN	Functional MTI (Weak)	MIRT450301	PAR-CLIP	22100165
hsa-miR-2110	EMX1	Functional MTI (Weak)	MIRT450512	PAR-CLIP	22100165
hsa-miR-2110	CIAPIN1	Functional MTI (Weak)	MIRT451534	PAR-CLIP	23592263
hsa-miR-2110	ALDH3B1	Functional MTI (Weak)	MIRT451820	PAR-CLIP	23592263
hsa-miR-2110	TRAM1	Functional MTI (Weak)	MIRT452239	PAR-CLIP	23592263
hsa-miR-2110	HLA-A	Functional MTI (Weak)	MIRT454207	PAR-CLIP	23592263
hsa-miR-2110	EPB41L4B	Functional MTI (Weak)	MIRT455447	PAR-CLIP	23592263
hsa-miR-2110	PFKFB2	Functional MTI (Weak)	MIRT456496	PAR-CLIP	23592263
hsa-miR-2110	SERINC1	Functional MTI (Weak)	MIRT457656	PAR-CLIP	23592263
hsa-miR-2110	TPP1	Functional MTI (Weak)	MIRT459819	PAR-CLIP	23592263
hsa-miR-2110	FEM1A	Functional MTI (Weak)	MIRT460556	PAR-CLIP	23592263
hsa-miR-2110	STS	Functional MTI (Weak)	MIRT462561	PAR-CLIP	23592263
hsa-miR-2110	ZNF740	Functional MTI (Weak)	MIRT462986	PAR-CLIP	23592263
hsa-miR-2110	TP53	Functional MTI (Weak)	MIRT465432	PAR-CLIP	23592263
hsa-miR-2110	UBE2V1	Functional MTI (Weak)	MIRT464671	PAR-CLIP	23592263
hsa-miR-2110	TMEM189	Functional MTI (Weak)	MIRT466015	PAR-CLIP	23592263
hsa-miR-2110	TMEM189-UBE2V1	Functional MTI (Weak)	MIRT465934	PAR-CLIP	23592263
hsa-miR-2110	SH3PXD2A	Functional MTI (Weak)	MIRT468122	PAR-CLIP	23592263
hsa-miR-2110	RAC1	Functional MTI (Weak)	MIRT469652	PAR-CLIP	23592263
hsa-miR-2110	PTPN14	Functional MTI (Weak)	MIRT469980	PAR-CLIP	23592263
hsa-miR-2110	MARCKSL1	Functional MTI (Weak)	MIRT473652	PAR-CLIP	23592263
hsa-miR-2110	MARK2	Functional MTI (Weak)	MIRT473596	PAR-CLIP	23592263
hsa-miR-2110	MAX	Functional MTI (Weak)	MIRT473531	PAR-CLIP	23592263
hsa-miR-2110	LCOR	Functional MTI (Weak)	MIRT474219	PAR-CLIP	23592263
hsa-miR-2110	LCOR	Functional MTI (Weak)	MIRT474219	PAR-CLIP	21572407
hsa-miR-2110	KIAA0895L	Functional MTI (Weak)	MIRT474771	PAR-CLIP	23592263
hsa-miR-2110	VPS72	Functional MTI (Weak)	MIRT479312	PAR-CLIP	23592263
hsa-miR-2110	AZIN1	Functional MTI (Weak)	MIRT481121	PAR-CLIP	23592263
hsa-miR-2110	AZIN1	Functional MTI (Weak)	MIRT481121	PAR-CLIP	21572407
hsa-miR-2110	AR	Functional MTI (Weak)	MIRT481682	PAR-CLIP	23592263
hsa-miR-2110	AEN	Functional MTI (Weak)	MIRT482381	PAR-CLIP	23592263
hsa-miR-2110	UNC5B	Functional MTI (Weak)	MIRT483833	PAR-CLIP	23592263
hsa-miR-2110	UNC5B	Functional MTI (Weak)	MIRT483833	PAR-CLIP	20371350
hsa-miR-2110	RNF11	Functional MTI (Weak)	MIRT484693	PAR-CLIP	23592263
hsa-miR-2110	POGZ	Functional MTI (Weak)	MIRT485238	PAR-CLIP	23592263
hsa-miR-2110	POGZ	Functional MTI (Weak)	MIRT485238	PAR-CLIP	27292025
hsa-miR-2110	MRE11	Functional MTI (Weak)	MIRT489518	PAR-CLIP	23592263
hsa-miR-2110	MRPL12	Functional MTI (Weak)	MIRT489147	PAR-CLIP	23592263
hsa-miR-2110	MRPL12	Functional MTI (Weak)	MIRT489147	PAR-CLIP	20371350
hsa-miR-2110	FXYD1	Functional MTI (Weak)	MIRT488748	PAR-CLIP	23592263
hsa-miR-2110	MRE11	Functional MTI (Weak)	MIRT489518	PAR-CLIP	24398324
hsa-miR-2110	MRE11	Functional MTI (Weak)	MIRT489518	PAR-CLIP	22012620
hsa-miR-2110	MRE11	Functional MTI (Weak)	MIRT489518	PAR-CLIP	20371350
hsa-miR-2110	MRE11	Functional MTI (Weak)	MIRT489518	PAR-CLIP	27292025
hsa-miR-2110	SRCAP	Functional MTI (Weak)	MIRT498908	PAR-CLIP	24398324
hsa-miR-2110	MAPK1	Functional MTI (Weak)	MIRT506640	PAR-CLIP	23446348
hsa-miR-2110	NAGK	Functional MTI (Weak)	MIRT506426	PAR-CLIP	23446348
hsa-miR-2110	NAGK	Functional MTI (Weak)	MIRT506426	PAR-CLIP	21572407
hsa-miR-2110	NAGK	Functional MTI (Weak)	MIRT506426	PAR-CLIP	20371350
hsa-miR-2110	MAPK1	Functional MTI (Weak)	MIRT506640	PAR-CLIP	21572407
hsa-miR-2110	FAM168A	Functional MTI (Weak)	MIRT507332	PAR-CLIP	23446348
hsa-miR-2110	YIPF4	Functional MTI (Weak)	MIRT513514	PAR-CLIP	23446348
hsa-miR-2110	YIPF4	Functional MTI (Weak)	MIRT513514	PAR-CLIP	21572407
hsa-miR-2110	YIPF4	Functional MTI (Weak)	MIRT513514	PAR-CLIP	20371350
hsa-miR-2110	DYNAP	Functional MTI (Weak)	MIRT513099	PAR-CLIP	23446348
hsa-miR-2110	DYNAP	Functional MTI (Weak)	MIRT513099	PAR-CLIP	26701625
hsa-miR-2110	POM121C	Functional MTI (Weak)	MIRT521800	PAR-CLIP	23446348
hsa-miR-2110	FRK	Functional MTI (Weak)	MIRT525078	PAR-CLIP	22012620
hsa-miR-2110	SCIN	Functional MTI (Weak)	MIRT530927	PAR-CLIP	22012620
hsa-miR-2110	SCIN	Functional MTI (Weak)	MIRT530927	PAR-CLIP	27292025
hsa-miR-2110	TRIM71	Functional MTI (Weak)	MIRT533498	PAR-CLIP	22012620
hsa-miR-2110	HNRNPD	Functional MTI (Weak)	MIRT536787	PAR-CLIP	22012620
hsa-miR-2110	CSNK2A1	Functional MTI (Weak)	MIRT544554	PAR-CLIP	21572407
hsa-miR-2110	VAT1	Functional MTI (Weak)	MIRT552977	PAR-CLIP	21572407
hsa-miR-2110	HAND1	Functional MTI (Weak)	MIRT557358	PAR-CLIP	21572407
hsa-miR-2110	TMEM69	Functional MTI (Weak)	MIRT560401	PAR-CLIP	20371350
hsa-miR-2110	SP1	Functional MTI (Weak)	MIRT565498	PAR-CLIP	20371350
hsa-miR-2110	CACNA1C	Functional MTI (Weak)	MIRT568962	PAR-CLIP	20371350
hsa-miR-2110	IL21R	Functional MTI (Weak)	MIRT569031	PAR-CLIP	20371350
hsa-miR-2110	TRIM21	Functional MTI (Weak)	MIRT573224	PAR-CLIP	20371350
hsa-miR-2110	ZNF703	Functional MTI (Weak)	MIRT574312	PAR-CLIP	20371350
hsa-miR-2110	MYO1H	Functional MTI (Weak)	MIRT620395	HITS-CLIP	23824327
hsa-miR-2110	OSMR	Functional MTI (Weak)	MIRT620936	HITS-CLIP	23824327
hsa-miR-2110	TMED4	Functional MTI (Weak)	MIRT638166	HITS-CLIP	23824327
hsa-miR-2110	SAMD9L	Functional MTI (Weak)	MIRT647743	HITS-CLIP	23824327
hsa-miR-2110	SAMD9L	Functional MTI (Weak)	MIRT647743	HITS-CLIP	27418678
hsa-miR-2110	MSI1	Functional MTI (Weak)	MIRT649991	HITS-CLIP	23824327
hsa-miR-2110	CBX8	Functional MTI (Weak)	MIRT669203	HITS-CLIP	23824327
hsa-miR-2110	ZNF708	Functional MTI (Weak)	MIRT684546	HITS-CLIP	23313552
hsa-miR-2110	ANGEL1	Functional MTI (Weak)	MIRT685837	HITS-CLIP	23313552
hsa-miR-2110	DCAF16	Functional MTI (Weak)	MIRT688547	HITS-CLIP	23313552
hsa-miR-2110	HBS1L	Functional MTI (Weak)	MIRT693252	HITS-CLIP	23313552
hsa-miR-2110	MIER3	Functional MTI (Weak)	MIRT701970	HITS-CLIP	23313552
hsa-miR-2110	MC2R	Functional MTI (Weak)	MIRT706385	HITS-CLIP	22927820
hsa-miR-2110	UGT2B4	Functional MTI (Weak)	MIRT707484	HITS-CLIP	21572407
hsa-miR-2110	INSIG2	Functional MTI (Weak)	MIRT711882	HITS-CLIP	19536157
hsa-miR-2110	CACNB2	Functional MTI (Weak)	MIRT716906	HITS-CLIP	19536157
hsa-miR-2110	HLX	Functional MTI (Weak)	MIRT717638	HITS-CLIP	19536157
hsa-miR-2110	ZNF281	Functional MTI (Weak)	MIRT719058	HITS-CLIP	19536157
hsa-miR-2110	NKIRAS2	Functional MTI (Weak)	MIRT723754	HITS-CLIP	19536157
hsa-miR-2110	GPR26	Functional MTI (Weak)	MIRT725479	HITS-CLIP	19536157
hsa-miR-2110	NPLOC4	Functional MTI (Weak)	MIRT738907	PAR-CLIP	26701625
hsa-miR-2110	PTK7	Functional MTI (Weak)	MIRT738908	PAR-CLIP	26701625
hsa-miR-2110	PYCR1	Functional MTI (Weak)	MIRT738909	PAR-CLIP	26701625
hsa-miR-2110	RALY	Functional MTI (Weak)	MIRT738910	PAR-CLIP	26701625
hsa-miR-2110	RGP1	Functional MTI (Weak)	MIRT738911	PAR-CLIP	26701625
hsa-miR-2110	RHBDD1	Functional MTI (Weak)	MIRT738912	PAR-CLIP	26701625
hsa-miR-2110	RHOC	Functional MTI (Weak)	MIRT738913	PAR-CLIP	26701625
hsa-miR-2110	ATXN1L	Functional MTI (Weak)	MIRT738891	PAR-CLIP	26701625
hsa-miR-2110	CBX5	Functional MTI (Weak)	MIRT738892	PAR-CLIP	26701625
hsa-miR-2110	CFL1	Functional MTI (Weak)	MIRT738893	PAR-CLIP	26701625
hsa-miR-2110	CLDN4	Functional MTI (Weak)	MIRT738894	PAR-CLIP	26701625
hsa-miR-2110	COPZ1	Functional MTI (Weak)	MIRT738895	PAR-CLIP	26701625
hsa-miR-2110	ECE1	Functional MTI (Weak)	MIRT738896	PAR-CLIP	26701625
hsa-miR-2110	FKBP8	Functional MTI (Weak)	MIRT738897	PAR-CLIP	26701625
hsa-miR-2110	GLIS2	Functional MTI (Weak)	MIRT738898	PAR-CLIP	26701625
hsa-miR-2110	GTPBP2	Functional MTI (Weak)	MIRT738899	PAR-CLIP	26701625
hsa-miR-2110	HIC2	Functional MTI (Weak)	MIRT738900	PAR-CLIP	26701625
hsa-miR-2110	HOXA7	Functional MTI (Weak)	MIRT738901	PAR-CLIP	26701625
hsa-miR-2110	HOXB6	Functional MTI (Weak)	MIRT738902	PAR-CLIP	26701625
hsa-miR-2110	MINOS1-NBL1	Functional MTI (Weak)	MIRT738903	PAR-CLIP	26701625
hsa-miR-2110	NACC1	Functional MTI (Weak)	MIRT738904	PAR-CLIP	26701625
hsa-miR-2110	NBL1	Functional MTI (Weak)	MIRT738905	PAR-CLIP	26701625
hsa-miR-2110	NFIC	Functional MTI (Weak)	MIRT738906	PAR-CLIP	26701625
hsa-miR-2110	RHOC	Functional MTI (Weak)	MIRT738913	PAR-CLIP	27292025
hsa-miR-2110	RPS6KA4	Functional MTI (Weak)	MIRT738914	PAR-CLIP	26701625
hsa-miR-2110	SBF1	Functional MTI (Weak)	MIRT738915	PAR-CLIP	26701625
hsa-miR-2110	SH3GL1	Functional MTI (Weak)	MIRT738916	PAR-CLIP	26701625
hsa-miR-2110	STK35	Functional MTI (Weak)	MIRT738917	PAR-CLIP	26701625
hsa-miR-2110	TEX261	Functional MTI (Weak)	MIRT738918	PAR-CLIP	26701625
hsa-miR-2110	ZBTB20	Functional MTI (Weak)	MIRT738919	PAR-CLIP	26701625
hsa-miR-2110	CRK	Functional MTI (Weak)	MIRT763779	PAR-CLIP	27292025
hsa-miR-2110	FAM49A	Functional MTI (Weak)	MIRT763780	PAR-CLIP	27292025
hsa-miR-2110	NDUFB11	Functional MTI (Weak)	MIRT763781	PAR-CLIP	27292025
hsa-miR-2110	NXPH3	Functional MTI (Weak)	MIRT763782	PAR-CLIP	27292025
hsa-miR-2110	PNPLA7	Functional MTI (Weak)	MIRT763783	PAR-CLIP	27292025
hsa-miR-2110	PTGIS	Functional MTI (Weak)	MIRT763784	PAR-CLIP	27292025
hsa-miR-2110	SPON2	Functional MTI (Weak)	MIRT763785	PAR-CLIP	27292025
hsa-miR-2110	TOR2A	Functional MTI (Weak)	MIRT763786	PAR-CLIP	27292025
hsa-miR-2110	TRMT112	Functional MTI (Weak)	MIRT763787	PAR-CLIP	27292025
hsa-miR-2110	USP2	Functional MTI (Weak)	MIRT763788	PAR-CLIP	27292025
hsa-miR-2278	GOSR1	Functional MTI (Weak)	MIRT076801	PAR-CLIP	21572407
hsa-miR-2278	ACTR2	Functional MTI (Weak)	MIRT089216	PAR-CLIP	23446348
hsa-miR-2278	ACTR2	Functional MTI (Weak)	MIRT089216	PAR-CLIP	21572407
hsa-miR-2278	ACTR2	Functional MTI (Weak)	MIRT089216	PAR-CLIP	20371350
hsa-miR-2278	ACTR2	Functional MTI (Weak)	MIRT089216	PAR-CLIP	26701625
hsa-miR-2278	ABT1	Functional MTI (Weak)	MIRT100101	PAR-CLIP	23592263
hsa-miR-2278	ABT1	Functional MTI (Weak)	MIRT100101	PAR-CLIP	24398324
hsa-miR-2278	ABT1	Functional MTI (Weak)	MIRT100101	PAR-CLIP	21572407
hsa-miR-2278	ABT1	Functional MTI (Weak)	MIRT100101	HITS-CLIP	23313552
hsa-miR-2278	ABT1	Functional MTI (Weak)	MIRT100101	PAR-CLIP	27292025
hsa-miR-2278	DCAF10	Functional MTI (Weak)	MIRT107785	PAR-CLIP	23446348
hsa-miR-2278	DCAF10	Functional MTI (Weak)	MIRT107785	PAR-CLIP	21572407
hsa-miR-2278	PPIL1	Functional MTI (Weak)	MIRT168842	PAR-CLIP	23446348
hsa-miR-2278	PPIL1	Functional MTI (Weak)	MIRT168842	PAR-CLIP	21572407
hsa-miR-2278	KLHL15	Functional MTI (Weak)	MIRT175953	PAR-CLIP	23446348
hsa-miR-2278	RPRD2	Functional MTI (Weak)	MIRT180917	PAR-CLIP	24398324
hsa-miR-2278	RPRD2	Functional MTI (Weak)	MIRT180917	PAR-CLIP	23446348
hsa-miR-2278	RPRD2	Functional MTI (Weak)	MIRT180917	PAR-CLIP	21572407
hsa-miR-2278	RPRD2	Functional MTI (Weak)	MIRT180917	PAR-CLIP	20371350
hsa-miR-2278	FGF2	Functional MTI (Weak)	MIRT211205	PAR-CLIP	20371350
hsa-miR-2278	MSL1	Functional MTI (Weak)	MIRT234349	PAR-CLIP	23446348
hsa-miR-2278	MSL1	Functional MTI (Weak)	MIRT234349	PAR-CLIP	21572407
hsa-miR-2278	MSL1	Functional MTI (Weak)	MIRT234349	PAR-CLIP	20371350
hsa-miR-2278	MSL1	Functional MTI (Weak)	MIRT234349	HITS-CLIP	24906430
hsa-miR-2278	EFNA3	Functional MTI (Weak)	MIRT333392	PAR-CLIP	20371350
hsa-miR-2278	RTL8C	Functional MTI (Weak)	MIRT366074	PAR-CLIP	23592263
hsa-miR-2278	RTL8C	Functional MTI (Weak)	MIRT366074	PAR-CLIP	20371350
hsa-miR-2278	EXT1	Functional MTI (Weak)	MIRT445459	PAR-CLIP	22100165
hsa-miR-2278	DMRT2	Functional MTI (Weak)	MIRT447779	PAR-CLIP	22100165
hsa-miR-2278	FMNL3	Functional MTI (Weak)	MIRT449964	PAR-CLIP	22100165
hsa-miR-2278	ENTHD1	Functional MTI (Weak)	MIRT453963	PAR-CLIP	23592263
hsa-miR-2278	CLPSL1	Functional MTI (Weak)	MIRT455583	PAR-CLIP	23592263
hsa-miR-2278	DDA1	Functional MTI (Weak)	MIRT456920	PAR-CLIP	23592263
hsa-miR-2278	ARMCX6	Functional MTI (Weak)	MIRT456632	PAR-CLIP	23592263
hsa-miR-2278	ZNF449	Functional MTI (Weak)	MIRT457705	PAR-CLIP	23592263
hsa-miR-2278	POC1A	Functional MTI (Weak)	MIRT459963	PAR-CLIP	23592263
hsa-miR-2278	CCL16	Functional MTI (Weak)	MIRT460168	PAR-CLIP	23592263
hsa-miR-2278	PACSIN1	Functional MTI (Weak)	MIRT461979	PAR-CLIP	23592263
hsa-miR-2278	ZC3HAV1L	Functional MTI (Weak)	MIRT463456	PAR-CLIP	23592263
hsa-miR-2278	WIPF2	Functional MTI (Weak)	MIRT463968	PAR-CLIP	23592263
hsa-miR-2278	VPS4A	Functional MTI (Weak)	MIRT464090	PAR-CLIP	23592263
hsa-miR-2278	VPS4A	Functional MTI (Weak)	MIRT464090	PAR-CLIP	26701625
hsa-miR-2278	UBE2Q1	Functional MTI (Weak)	MIRT464744	PAR-CLIP	23592263
hsa-miR-2278	UBE2Q1	Functional MTI (Weak)	MIRT464744	PAR-CLIP	27292025
hsa-miR-2278	SPOPL	Functional MTI (Weak)	MIRT467274	PAR-CLIP	23592263
hsa-miR-2278	SH3BP4	Functional MTI (Weak)	MIRT468152	PAR-CLIP	23592263
hsa-miR-2278	RHOA	Functional MTI (Weak)	MIRT469298	PAR-CLIP	23592263
hsa-miR-2278	RHOA	Functional MTI (Weak)	MIRT469298	PAR-CLIP	26701625
hsa-miR-2278	MAP2K7	Functional MTI (Weak)	MIRT473840	PAR-CLIP	23592263
hsa-miR-2278	MAP2K7	Functional MTI (Weak)	MIRT473840	PAR-CLIP	26701625
hsa-miR-2278	P3H1	Functional MTI (Weak)	MIRT474205	PAR-CLIP	23592263
hsa-miR-2278	MFSD14B	Functional MTI (Weak)	MIRT475670	PAR-CLIP	23592263
hsa-miR-2278	MFSD14B	Functional MTI (Weak)	MIRT475670	PAR-CLIP	21572407
hsa-miR-2278	MFSD14B	Functional MTI (Weak)	MIRT475670	PAR-CLIP	26701625
hsa-miR-2278	HDGF	Functional MTI (Weak)	MIRT475812	PAR-CLIP	23592263
hsa-miR-2278	HDGF	Functional MTI (Weak)	MIRT475812	PAR-CLIP	26701625
hsa-miR-2278	GNB1	Functional MTI (Weak)	MIRT476260	PAR-CLIP	23592263
hsa-miR-2278	GNB1	Functional MTI (Weak)	MIRT476260	PAR-CLIP	21572407
hsa-miR-2278	GNB1	Functional MTI (Weak)	MIRT476260	PAR-CLIP	20371350
hsa-miR-2278	FBLIM1	Functional MTI (Weak)	MIRT476925	PAR-CLIP	23592263
hsa-miR-2278	ENTPD7	Functional MTI (Weak)	MIRT477404	PAR-CLIP	23592263
hsa-miR-2278	CARD10	Functional MTI (Weak)	MIRT479982	PAR-CLIP	23592263
hsa-miR-2278	CALR	Functional MTI (Weak)	MIRT480118	PAR-CLIP	23592263
hsa-miR-2278	C11orf84	Functional MTI (Weak)	MIRT480468	PAR-CLIP	23592263
hsa-miR-2278	ABHD14B	Functional MTI (Weak)	MIRT482615	PAR-CLIP	23592263
hsa-miR-2278	B4GALT5	Functional MTI (Weak)	MIRT485774	PAR-CLIP	23592263
hsa-miR-2278	B4GALT5	Functional MTI (Weak)	MIRT485774	PAR-CLIP	26701625
hsa-miR-2278	HPCAL1	Functional MTI (Weak)	MIRT487669	PAR-CLIP	23592263
hsa-miR-2278	HPCAL1	Functional MTI (Weak)	MIRT487669	PAR-CLIP	20371350
hsa-miR-2278	HPCAL1	Functional MTI (Weak)	MIRT487669	PAR-CLIP	26701625
hsa-miR-2278	LDOC1	Functional MTI (Weak)	MIRT488322	PAR-CLIP	23592263
hsa-miR-2278	SHISA6	Functional MTI (Weak)	MIRT492292	PAR-CLIP	23592263
hsa-miR-2278	SHISA6	Functional MTI (Weak)	MIRT492292	PAR-CLIP	20371350
hsa-miR-2278	RTL8A	Functional MTI (Weak)	MIRT493922	PAR-CLIP	23592263
hsa-miR-2278	RTL8A	Functional MTI (Weak)	MIRT493922	PAR-CLIP	23446348
hsa-miR-2278	DNAH17	Functional MTI (Weak)	MIRT494113	PAR-CLIP	23592263
hsa-miR-2278	NRAS	Functional MTI (Weak)	MIRT501798	PAR-CLIP	24398324
hsa-miR-2278	AXIN2	Functional MTI (Weak)	MIRT508037	PAR-CLIP	23446348
hsa-miR-2278	AXIN2	Functional MTI (Weak)	MIRT508037	PAR-CLIP, HITS-CLIP	21572407
hsa-miR-2278	AXIN2	Functional MTI (Weak)	MIRT508037	PAR-CLIP	20371350
hsa-miR-2278	DIABLO	Functional MTI (Weak)	MIRT508671	PAR-CLIP	20371350
hsa-miR-2278	DIABLO	Functional MTI (Weak)	MIRT508671	PAR-CLIP	23446348
hsa-miR-2278	TMEM167A	Functional MTI (Weak)	MIRT510651	PAR-CLIP	23446348
hsa-miR-2278	TMEM167A	Functional MTI (Weak)	MIRT510651	PAR-CLIP	20371350
hsa-miR-2278	RPL7	Functional MTI (Weak)	MIRT515385	PAR-CLIP	23446348
hsa-miR-2278	DGAT1	Functional MTI (Weak)	MIRT529867	PAR-CLIP	22012620
hsa-miR-2278	TRIM71	Functional MTI (Weak)	MIRT533509	PAR-CLIP	22012620
hsa-miR-2278	TAF1D	Functional MTI (Weak)	MIRT533953	PAR-CLIP	22012620
hsa-miR-2278	MRPS10	Functional MTI (Weak)	MIRT542541	PAR-CLIP	21572407
hsa-miR-2278	ZBTB10	Functional MTI (Weak)	MIRT545953	PAR-CLIP	21572407
hsa-miR-2278	JARID2	Functional MTI (Weak)	MIRT547804	PAR-CLIP	21572407
hsa-miR-2278	OSCAR	Functional MTI (Weak)	MIRT550472	PAR-CLIP	21572407
hsa-miR-2278	ZNF136	Functional MTI (Weak)	MIRT552496	PAR-CLIP	21572407
hsa-miR-2278	TPM3	Functional MTI (Weak)	MIRT553443	PAR-CLIP	21572407
hsa-miR-2278	SIAH2	Functional MTI (Weak)	MIRT554310	PAR-CLIP	21572407
hsa-miR-2278	SIAH2	Functional MTI (Weak)	MIRT554310	PAR-CLIP	20371350
hsa-miR-2278	PYURF	Functional MTI (Weak)	MIRT555060	PAR-CLIP	21572407
hsa-miR-2278	PLPP3	Functional MTI (Weak)	MIRT555429	PAR-CLIP	21572407
hsa-miR-2278	GXYLT2	Functional MTI (Weak)	MIRT557416	PAR-CLIP	21572407
hsa-miR-2278	ATG14	Functional MTI (Weak)	MIRT559397	PAR-CLIP	21572407
hsa-miR-2278	PLAGL2	Functional MTI (Weak)	MIRT561740	PAR-CLIP	20371350
hsa-miR-2278	FZD9	Functional MTI (Weak)	MIRT567481	PAR-CLIP	20371350
hsa-miR-2278	DLC1	Functional MTI (Weak)	MIRT567765	PAR-CLIP	20371350
hsa-miR-2278	CBX6	Functional MTI (Weak)	MIRT568201	PAR-CLIP	20371350
hsa-miR-2278	ALKBH5	Functional MTI (Weak)	MIRT568540	PAR-CLIP	20371350
hsa-miR-2278	ACVR2A	Functional MTI (Weak)	MIRT568612	PAR-CLIP	20371350
hsa-miR-2278	UBE2H	Functional MTI (Weak)	MIRT571124	PAR-CLIP	20371350
hsa-miR-2278	RACGAP1	Functional MTI (Weak)	MIRT573582	PAR-CLIP	20371350
hsa-miR-2278	PLPBP	Functional MTI (Weak)	MIRT574061	PAR-CLIP	20371350
hsa-miR-2278	LY6G6E	Functional MTI (Weak)	MIRT608284	HITS-CLIP	24906430
hsa-miR-2278	ITGA11	Functional MTI (Weak)	MIRT608799	HITS-CLIP	24906430
hsa-miR-2278	ITGA11	Functional MTI (Weak)	MIRT608799	HITS-CLIP	23313552
hsa-miR-2278	ITGA11	Functional MTI (Weak)	MIRT608799	HITS-CLIP	27418678
hsa-miR-2278	BNC2	Functional MTI (Weak)	MIRT615468	HITS-CLIP	23824327
hsa-miR-2278	BNC2	Functional MTI (Weak)	MIRT615468	PAR-CLIP	27292025
hsa-miR-2278	BNC2	Functional MTI (Weak)	MIRT615468	HITS-CLIP	27418678
hsa-miR-2278	C21orf62	Functional MTI (Weak)	MIRT617372	HITS-CLIP	23824327
hsa-miR-2278	TNFAIP3	Functional MTI (Weak)	MIRT621769	HITS-CLIP	23824327
hsa-miR-2278	ENAH	Functional MTI (Weak)	MIRT628251	HITS-CLIP	23824327
hsa-miR-2278	PDLIM3	Functional MTI (Weak)	MIRT637779	HITS-CLIP	23824327
hsa-miR-2278	ANKRD36	Functional MTI (Weak)	MIRT646600	HITS-CLIP	23824327
hsa-miR-2278	PSMG1	Functional MTI (Weak)	MIRT654666	HITS-CLIP	23824327
hsa-miR-2278	PAK3	Functional MTI (Weak)	MIRT655487	HITS-CLIP	23824327
hsa-miR-2278	FAM199X	Functional MTI (Weak)	MIRT658420	HITS-CLIP	23824327
hsa-miR-2278	EVC	Functional MTI (Weak)	MIRT691894	HITS-CLIP	23313552
hsa-miR-2278	TCTN2	Functional MTI (Weak)	MIRT695166	HITS-CLIP	23313552
hsa-miR-2278	ZNF35	Functional MTI (Weak)	MIRT713152	HITS-CLIP	19536157
hsa-miR-2278	AJAP1	Functional MTI (Weak)	MIRT713443	HITS-CLIP	19536157
hsa-miR-2278	ARHGAP32	Functional MTI (Weak)	MIRT714443	HITS-CLIP	19536157
hsa-miR-2278	NECAB3	Functional MTI (Weak)	MIRT719886	HITS-CLIP	19536157
hsa-miR-2278	MN1	Functional MTI (Weak)	MIRT723855	HITS-CLIP	19536157
hsa-miR-2278	ATP8A2	Functional MTI (Weak)	MIRT739122	PAR-CLIP	26701625
hsa-miR-2278	BICDL1	Functional MTI (Weak)	MIRT739123	PAR-CLIP	26701625
hsa-miR-2278	C16orf87	Functional MTI (Weak)	MIRT739124	PAR-CLIP	26701625
hsa-miR-2278	COL1A1	Functional MTI (Weak)	MIRT739125	PAR-CLIP	26701625
hsa-miR-2278	DIAPH1	Functional MTI (Weak)	MIRT739126	PAR-CLIP	26701625
hsa-miR-2278	ELK4	Functional MTI (Weak)	MIRT739127	PAR-CLIP	26701625
hsa-miR-2278	EPN2	Functional MTI (Weak)	MIRT739128	PAR-CLIP	26701625
hsa-miR-2278	FIGNL1	Functional MTI (Weak)	MIRT739129	PAR-CLIP	26701625
hsa-miR-2278	GDI1	Functional MTI (Weak)	MIRT739130	PAR-CLIP	26701625
hsa-miR-2278	GDI1	Functional MTI (Weak)	MIRT739130	PAR-CLIP	27292025
hsa-miR-2278	GPAT4	Functional MTI (Weak)	MIRT739131	PAR-CLIP	26701625
hsa-miR-2278	GRAMD1B	Functional MTI (Weak)	MIRT739132	PAR-CLIP	26701625
hsa-miR-2278	MECP2	Functional MTI (Weak)	MIRT739133	PAR-CLIP	26701625
hsa-miR-2278	MLLT1	Functional MTI (Weak)	MIRT739134	PAR-CLIP	26701625
hsa-miR-2278	MLX	Functional MTI (Weak)	MIRT739135	PAR-CLIP	26701625
hsa-miR-2278	OGDH	Functional MTI (Weak)	MIRT739136	PAR-CLIP	26701625
hsa-miR-2278	OGDH	Functional MTI (Weak)	MIRT739136	PAR-CLIP	27292025
hsa-miR-2278	PDP1	Functional MTI (Weak)	MIRT739137	PAR-CLIP	26701625
hsa-miR-2278	PHACTR4	Functional MTI (Weak)	MIRT739138	PAR-CLIP	26701625
hsa-miR-2278	PISD	Functional MTI (Weak)	MIRT739139	PAR-CLIP	26701625
hsa-miR-2278	PLD3	Functional MTI (Weak)	MIRT739140	PAR-CLIP	26701625
hsa-miR-2278	PSMG4	Functional MTI (Weak)	MIRT739141	PAR-CLIP	26701625
hsa-miR-2278	PTPRJ	Functional MTI (Weak)	MIRT739142	PAR-CLIP	26701625
hsa-miR-2278	RAB5C	Functional MTI (Weak)	MIRT739143	PAR-CLIP	26701625
hsa-miR-2278	RNH1	Functional MTI (Weak)	MIRT739144	PAR-CLIP	26701625
hsa-miR-2278	SEC61A1	Functional MTI (Weak)	MIRT739145	PAR-CLIP	26701625
hsa-miR-2278	ZNF319	Functional MTI (Weak)	MIRT739146	PAR-CLIP	26701625
hsa-miR-2278	ATOH8	Functional MTI (Weak)	MIRT763986	PAR-CLIP	27292025
hsa-miR-2278	BCAS4	Functional MTI (Weak)	MIRT763987	PAR-CLIP	27292025
hsa-miR-2278	PRR13	Functional MTI (Weak)	MIRT763988	PAR-CLIP	27292025
hsa-miR-2278	RRP7A	Functional MTI (Weak)	MIRT763989	PAR-CLIP	27292025
hsa-miR-2278	SPON2	Functional MTI (Weak)	MIRT763990	PAR-CLIP	27292025
hsa-miR-2278	AFTPH	Functional MTI (Weak)	MIRT784297	HITS-CLIP	27418678
hsa-miR-2278	C17orf99	Functional MTI (Weak)	MIRT784298	HITS-CLIP	27418678
hsa-miR-296-3p	KCNH1	Functional MTI	MIRT006973	Luciferase reporter assay, qRT-PCR, Western blot	22999387
hsa-miR-296-3p	LMNA	Functional MTI (Weak)	MIRT038445	CLASH	23622248
hsa-miR-296-3p	SUPT16H	Functional MTI (Weak)	MIRT038337	CLASH	23622248
hsa-miR-296-3p	HOXA6	Functional MTI (Weak)	MIRT038338	CLASH	23622248
hsa-miR-296-3p	FAT3	Functional MTI (Weak)	MIRT038339	CLASH	23622248
hsa-miR-296-3p	NAT14	Functional MTI (Weak)	MIRT038340	CLASH	23622248
hsa-miR-296-3p	RBM20	Functional MTI (Weak)	MIRT038341	CLASH	23622248
hsa-miR-296-3p	MACF1	Functional MTI (Weak)	MIRT038342	CLASH	23622248
hsa-miR-296-3p	PLCXD1	Functional MTI (Weak)	MIRT038343	CLASH	23622248
hsa-miR-296-3p	TBC1D20	Functional MTI (Weak)	MIRT038344	CLASH	23622248
hsa-miR-296-3p	GAPDH	Functional MTI (Weak)	MIRT038345	CLASH	23622248
hsa-miR-296-3p	PLAGL2	Functional MTI (Weak)	MIRT038346	CLASH	23622248
hsa-miR-296-3p	HIST1H2BD	Functional MTI (Weak)	MIRT038347	CLASH	23622248
hsa-miR-296-3p	ZC3H7B	Functional MTI (Weak)	MIRT038348	CLASH	23622248
hsa-miR-296-3p	PTP4A2	Functional MTI (Weak)	MIRT038349	CLASH	23622248
hsa-miR-296-3p	RPAP1	Functional MTI (Weak)	MIRT038350	CLASH	23622248
hsa-miR-296-3p	NUP210	Functional MTI (Weak)	MIRT038351	CLASH	23622248
hsa-miR-296-3p	UBR4	Functional MTI (Weak)	MIRT038352	CLASH	23622248
hsa-miR-296-3p	RAPGEFL1	Functional MTI (Weak)	MIRT038353	CLASH	23622248
hsa-miR-296-3p	MIEF1	Functional MTI (Weak)	MIRT038354	CLASH	23622248
hsa-miR-296-3p	TTC12	Functional MTI (Weak)	MIRT038355	CLASH	23622248
hsa-miR-296-3p	NDE1	Functional MTI (Weak)	MIRT038356	CLASH	23622248
hsa-miR-296-3p	HSP90AB1	Functional MTI (Weak)	MIRT038357	CLASH	23622248
hsa-miR-296-3p	POGK	Functional MTI (Weak)	MIRT038358	CLASH	23622248
hsa-miR-296-3p	RPL8	Functional MTI (Weak)	MIRT038359	CLASH	23622248
hsa-miR-296-3p	SPI1	Functional MTI (Weak)	MIRT038360	CLASH	23622248
hsa-miR-296-3p	BRD2	Functional MTI (Weak)	MIRT038361	CLASH	23622248
hsa-miR-296-3p	SF3B4	Functional MTI (Weak)	MIRT038362	CLASH	23622248
hsa-miR-296-3p	ETV6	Functional MTI (Weak)	MIRT038363	CLASH	23622248
hsa-miR-296-3p	ARF1	Functional MTI (Weak)	MIRT038364	CLASH	23622248
hsa-miR-296-3p	EEF2	Functional MTI (Weak)	MIRT038365	CLASH	23622248
hsa-miR-296-3p	SNRPC	Functional MTI (Weak)	MIRT038366	CLASH	23622248
hsa-miR-296-3p	VCP	Functional MTI (Weak)	MIRT038367	CLASH	23622248
hsa-miR-296-3p	COX2	Functional MTI (Weak)	MIRT038368	CLASH	23622248
hsa-miR-296-3p	ACTN4	Functional MTI (Weak)	MIRT038369	CLASH	23622248
hsa-miR-296-3p	MLF2	Functional MTI (Weak)	MIRT038370	CLASH	23622248
hsa-miR-296-3p	HSPA1B	Functional MTI (Weak)	MIRT038371	CLASH	23622248
hsa-miR-296-3p	SBF1	Functional MTI (Weak)	MIRT038372	CLASH	23622248
hsa-miR-296-3p	TTLL12	Functional MTI (Weak)	MIRT038373	CLASH	23622248
hsa-miR-296-3p	RPLP1	Functional MTI (Weak)	MIRT038374	CLASH	23622248
hsa-miR-296-3p	GRINA	Functional MTI (Weak)	MIRT038514	CLASH	23622248
hsa-miR-296-3p	HIF1AN	Functional MTI (Weak)	MIRT038515	CLASH	23622248
hsa-miR-296-3p	SETDB1	Functional MTI (Weak)	MIRT038516	CLASH	23622248
hsa-miR-296-3p	PSPH	Functional MTI (Weak)	MIRT038375	CLASH	23622248
hsa-miR-296-3p	VMP1	Functional MTI (Weak)	MIRT038376	CLASH	23622248
hsa-miR-296-3p	FGFR1	Functional MTI (Weak)	MIRT038377	CLASH	23622248
hsa-miR-296-3p	CAPNS1	Functional MTI (Weak)	MIRT038378	CLASH	23622248
hsa-miR-296-3p	FAM102A	Functional MTI (Weak)	MIRT038379	CLASH	23622248
hsa-miR-296-3p	ND2	Functional MTI (Weak)	MIRT038380	CLASH	23622248
hsa-miR-296-3p	OSBPL9	Functional MTI (Weak)	MIRT038381	CLASH	23622248
hsa-miR-296-3p	NUDC	Functional MTI (Weak)	MIRT038382	CLASH	23622248
hsa-miR-296-3p	TOMM22	Functional MTI (Weak)	MIRT038383	CLASH	23622248
hsa-miR-296-3p	TUBA1B	Functional MTI (Weak)	MIRT038384	CLASH	23622248
hsa-miR-296-3p	PPP1R1A	Functional MTI (Weak)	MIRT038385	CLASH	23622248
hsa-miR-296-3p	MARS	Functional MTI (Weak)	MIRT038386	CLASH	23622248
hsa-miR-296-3p	GPI	Functional MTI (Weak)	MIRT038387	CLASH	23622248
hsa-miR-296-3p	HIPK2	Functional MTI (Weak)	MIRT038388	CLASH	23622248
hsa-miR-296-3p	DHRS11	Functional MTI (Weak)	MIRT038389	CLASH	23622248
hsa-miR-296-3p	PHGDH	Functional MTI (Weak)	MIRT038390	CLASH	23622248
hsa-miR-296-3p	C1orf43	Functional MTI (Weak)	MIRT038391	CLASH	23622248
hsa-miR-296-3p	KDM2A	Functional MTI (Weak)	MIRT038392	CLASH	23622248
hsa-miR-296-3p	BOP1	Functional MTI (Weak)	MIRT038393	CLASH	23622248
hsa-miR-296-3p	GLUL	Functional MTI (Weak)	MIRT038394	CLASH	23622248
hsa-miR-296-3p	MCM10	Functional MTI (Weak)	MIRT038395	CLASH	23622248
hsa-miR-296-3p	HIST2H2BE	Functional MTI (Weak)	MIRT038396	CLASH	23622248
hsa-miR-296-3p	TUBA1C	Functional MTI (Weak)	MIRT038397	CLASH	23622248
hsa-miR-296-3p	ATP6	Functional MTI (Weak)	MIRT038398	CLASH	23622248
hsa-miR-296-3p	PRRC2B	Functional MTI (Weak)	MIRT038399	CLASH	23622248
hsa-miR-296-3p	PUM1	Functional MTI (Weak)	MIRT038400	CLASH	23622248
hsa-miR-296-3p	ND4	Functional MTI (Weak)	MIRT038401	CLASH	23622248
hsa-miR-296-3p	RPF1	Functional MTI (Weak)	MIRT038402	CLASH	23622248
hsa-miR-296-3p	HIST2H2BF	Functional MTI (Weak)	MIRT038403	CLASH	23622248
hsa-miR-296-3p	NOB1	Functional MTI (Weak)	MIRT038404	CLASH	23622248
hsa-miR-296-3p	COX3	Functional MTI (Weak)	MIRT038405	CLASH	23622248
hsa-miR-296-3p	NPM1	Functional MTI (Weak)	MIRT038406	CLASH	23622248
hsa-miR-296-3p	HLA-E	Functional MTI (Weak)	MIRT038407	CLASH	23622248
hsa-miR-296-3p	DICER1	Functional MTI (Weak)	MIRT038408	CLASH	23622248
hsa-miR-296-3p	UBC	Functional MTI (Weak)	MIRT038409	CLASH	23622248
hsa-miR-296-3p	MLH3	Functional MTI (Weak)	MIRT038410	CLASH	23622248
hsa-miR-296-3p	SCN1B	Functional MTI (Weak)	MIRT038411	CLASH	23622248
hsa-miR-296-3p	POLG	Functional MTI (Weak)	MIRT038412	CLASH	23622248
hsa-miR-296-3p	PPRC1	Functional MTI (Weak)	MIRT038413	CLASH	23622248
hsa-miR-296-3p	CHTOP	Functional MTI (Weak)	MIRT038414	CLASH	23622248
hsa-miR-296-3p	ZNF20	Functional MTI (Weak)	MIRT038415	CLASH	23622248
hsa-miR-296-3p	SH3RF1	Functional MTI (Weak)	MIRT038416	CLASH	23622248
hsa-miR-296-3p	NOCT	Functional MTI (Weak)	MIRT038417	CLASH	23622248
hsa-miR-296-3p	EIF5A	Functional MTI (Weak)	MIRT038418	CLASH	23622248
hsa-miR-296-3p	CRTAP	Functional MTI (Weak)	MIRT038419	CLASH	23622248
hsa-miR-296-3p	ELP1	Functional MTI (Weak)	MIRT038420	CLASH	23622248
hsa-miR-296-3p	HMGA1	Functional MTI (Weak)	MIRT038421	CLASH	23622248
hsa-miR-296-3p	DOCK1	Functional MTI (Weak)	MIRT038422	CLASH	23622248
hsa-miR-296-3p	SHROOM2	Functional MTI (Weak)	MIRT038423	CLASH	23622248
hsa-miR-296-3p	ZFHX4	Functional MTI (Weak)	MIRT038424	CLASH	23622248
hsa-miR-296-3p	CCDC184	Functional MTI (Weak)	MIRT038425	CLASH	23622248
hsa-miR-296-3p	HES1	Functional MTI (Weak)	MIRT038426	CLASH	23622248
hsa-miR-296-3p	RACK1	Functional MTI (Weak)	MIRT038427	CLASH	23622248
hsa-miR-296-3p	ITSN1	Functional MTI (Weak)	MIRT038428	CLASH	23622248
hsa-miR-296-3p	HIST1H2BC	Functional MTI (Weak)	MIRT038429	CLASH	23622248
hsa-miR-296-3p	ZNF777	Functional MTI (Weak)	MIRT038430	CLASH	23622248
hsa-miR-296-3p	VARS	Functional MTI (Weak)	MIRT038431	CLASH	23622248
hsa-miR-296-3p	MAPK8IP2	Functional MTI (Weak)	MIRT038432	CLASH	23622248
hsa-miR-296-3p	EEF1A1	Functional MTI (Weak)	MIRT038433	CLASH	23622248
hsa-miR-296-3p	CHRM3	Functional MTI (Weak)	MIRT038434	CLASH	23622248
hsa-miR-296-3p	NDST1	Functional MTI (Weak)	MIRT038435	CLASH	23622248
hsa-miR-296-3p	PKM	Functional MTI (Weak)	MIRT038436	CLASH	23622248
hsa-miR-296-3p	ADGRV1	Functional MTI (Weak)	MIRT038437	CLASH	23622248
hsa-miR-296-3p	MTA3	Functional MTI (Weak)	MIRT038438	CLASH	23622248
hsa-miR-296-3p	MLEC	Functional MTI (Weak)	MIRT038439	CLASH	23622248
hsa-miR-296-3p	ATAT1	Functional MTI (Weak)	MIRT038440	CLASH	23622248
hsa-miR-296-3p	IRF1	Functional MTI (Weak)	MIRT038441	CLASH	23622248
hsa-miR-296-3p	PIK3R2	Functional MTI (Weak)	MIRT038442	CLASH	23622248
hsa-miR-296-3p	LGALS3BP	Functional MTI (Weak)	MIRT038443	CLASH	23622248
hsa-miR-296-3p	CDC25B	Functional MTI (Weak)	MIRT038444	CLASH	23622248
hsa-miR-296-3p	MAPK7	Functional MTI (Weak)	MIRT038446	CLASH	23622248
hsa-miR-296-3p	PITPNM2	Functional MTI (Weak)	MIRT038447	CLASH	23622248
hsa-miR-296-3p	CYP1A1	Functional MTI (Weak)	MIRT038448	CLASH	23622248
hsa-miR-296-3p	HECTD4	Functional MTI (Weak)	MIRT038449	CLASH	23622248
hsa-miR-296-3p	TMEM63B	Functional MTI (Weak)	MIRT038450	CLASH	23622248
hsa-miR-296-3p	PRPF8	Functional MTI (Weak)	MIRT038451	CLASH	23622248
hsa-miR-296-3p	CCNK	Functional MTI (Weak)	MIRT038452	CLASH	23622248
hsa-miR-296-3p	DNAJC8	Functional MTI (Weak)	MIRT038453	CLASH	23622248
hsa-miR-296-3p	SET	Functional MTI (Weak)	MIRT038454	CLASH	23622248
hsa-miR-296-3p	RPRD2	Functional MTI (Weak)	MIRT038455	CLASH	23622248
hsa-miR-296-3p	RNF6	Functional MTI (Weak)	MIRT038456	CLASH	23622248
hsa-miR-296-3p	PBXIP1	Functional MTI (Weak)	MIRT038457	CLASH	23622248
hsa-miR-296-3p	TTL	Functional MTI (Weak)	MIRT038458	CLASH	23622248
hsa-miR-296-3p	MAP1S	Functional MTI (Weak)	MIRT038459	CLASH	23622248
hsa-miR-296-3p	ERO1A	Functional MTI (Weak)	MIRT038460	CLASH	23622248
hsa-miR-296-3p	CTSK	Functional MTI (Weak)	MIRT038461	CLASH	23622248
hsa-miR-296-3p	LYPLA2	Functional MTI (Weak)	MIRT038462	CLASH	23622248
hsa-miR-296-3p	ND5	Functional MTI (Weak)	MIRT038463	CLASH	23622248
hsa-miR-296-3p	ARID1A	Functional MTI (Weak)	MIRT038464	CLASH	23622248
hsa-miR-296-3p	SNRPD2	Functional MTI (Weak)	MIRT038465	CLASH	23622248
hsa-miR-296-3p	SENP3	Functional MTI (Weak)	MIRT038466	CLASH	23622248
hsa-miR-296-3p	KAT6A	Functional MTI (Weak)	MIRT038467	CLASH	23622248
hsa-miR-296-3p	ZBED1	Functional MTI (Weak)	MIRT038468	CLASH	23622248
hsa-miR-296-3p	HIST1H2BO	Functional MTI (Weak)	MIRT038469	CLASH	23622248
hsa-miR-296-3p	PTMS	Functional MTI (Weak)	MIRT038470	CLASH	23622248
hsa-miR-296-3p	SRCAP	Functional MTI (Weak)	MIRT038471	CLASH	23622248
hsa-miR-296-3p	TMX2	Functional MTI (Weak)	MIRT038472	CLASH	23622248
hsa-miR-296-3p	CTNNA1	Functional MTI (Weak)	MIRT038473	CLASH	23622248
hsa-miR-296-3p	TXN2	Functional MTI (Weak)	MIRT038474	CLASH	23622248
hsa-miR-296-3p	MPP2	Functional MTI (Weak)	MIRT038475	CLASH	23622248
hsa-miR-296-3p	CDKN2A	Functional MTI (Weak)	MIRT038476	CLASH	23622248
hsa-miR-296-3p	C19orf54	Functional MTI (Weak)	MIRT038477	CLASH	23622248
hsa-miR-296-3p	SMARCAL1	Functional MTI (Weak)	MIRT038478	CLASH	23622248
hsa-miR-296-3p	PCGF2	Functional MTI (Weak)	MIRT038479	CLASH	23622248
hsa-miR-296-3p	SLC25A1	Functional MTI (Weak)	MIRT038480	CLASH	23622248
hsa-miR-296-3p	FBXL16	Functional MTI (Weak)	MIRT038481	CLASH	23622248
hsa-miR-296-3p	SERTAD2	Functional MTI (Weak)	MIRT038482	CLASH	23622248
hsa-miR-296-3p	ZNF703	Functional MTI (Weak)	MIRT038483	CLASH	23622248
hsa-miR-296-3p	PTMA	Functional MTI (Weak)	MIRT038484	CLASH	23622248
hsa-miR-296-3p	SEC24B	Functional MTI (Weak)	MIRT038485	CLASH	23622248
hsa-miR-296-3p	SH3GL1	Functional MTI (Weak)	MIRT038486	CLASH	23622248
hsa-miR-296-3p	SPATS2	Functional MTI (Weak)	MIRT038487	CLASH	23622248
hsa-miR-296-3p	ZBTB22	Functional MTI (Weak)	MIRT038488	CLASH	23622248
hsa-miR-296-3p	ARHGAP35	Functional MTI (Weak)	MIRT038489	CLASH	23622248
hsa-miR-296-3p	PRRC2A	Functional MTI (Weak)	MIRT038490	CLASH	23622248
hsa-miR-296-3p	TLE3	Functional MTI (Weak)	MIRT038491	CLASH	23622248
hsa-miR-296-3p	ERCC1	Functional MTI (Weak)	MIRT038492	CLASH	23622248
hsa-miR-296-3p	CHCHD6	Functional MTI (Weak)	MIRT038493	CLASH	23622248
hsa-miR-296-3p	ZMAT5	Functional MTI (Weak)	MIRT038494	CLASH	23622248
hsa-miR-296-3p	LRP3	Functional MTI (Weak)	MIRT038495	CLASH	23622248
hsa-miR-296-3p	SLC7A5	Functional MTI (Weak)	MIRT038496	CLASH	23622248
hsa-miR-296-3p	SLC7A5	Functional MTI (Weak)	MIRT038496	HITS-CLIP	19536157
hsa-miR-296-3p	DCAF8	Functional MTI (Weak)	MIRT038497	CLASH	23622248
hsa-miR-296-3p	EGLN1	Functional MTI (Weak)	MIRT038498	CLASH	23622248
hsa-miR-296-3p	AARS	Functional MTI (Weak)	MIRT038499	CLASH	23622248
hsa-miR-296-3p	EDF1	Functional MTI (Weak)	MIRT038500	CLASH	23622248
hsa-miR-296-3p	NOP2	Functional MTI (Weak)	MIRT038501	CLASH	23622248
hsa-miR-296-3p	TSC2	Functional MTI (Weak)	MIRT038502	CLASH	23622248
hsa-miR-296-3p	NONO	Functional MTI (Weak)	MIRT038503	CLASH	23622248
hsa-miR-296-3p	C11orf84	Functional MTI (Weak)	MIRT038504	CLASH	23622248
hsa-miR-296-3p	CXADR	Functional MTI (Weak)	MIRT038505	CLASH	23622248
hsa-miR-296-3p	KDM5B	Functional MTI (Weak)	MIRT038506	CLASH	23622248
hsa-miR-296-3p	CHTF8	Functional MTI (Weak)	MIRT038507	CLASH	23622248
hsa-miR-296-3p	SEC63	Functional MTI (Weak)	MIRT038508	CLASH	23622248
hsa-miR-296-3p	SATB1	Functional MTI (Weak)	MIRT038509	CLASH	23622248
hsa-miR-296-3p	PELI1	Functional MTI (Weak)	MIRT038510	CLASH	23622248
hsa-miR-296-3p	ZNF219	Functional MTI (Weak)	MIRT038511	CLASH	23622248
hsa-miR-296-3p	RPUSD3	Functional MTI (Weak)	MIRT038512	CLASH	23622248
hsa-miR-296-3p	RPL27A	Functional MTI (Weak)	MIRT038513	CLASH	23622248
hsa-miR-296-3p	ICAM1	Functional MTI	MIRT054646	Flow, Immunohistochemistry, Luciferase reporter assay, qRT-PCR, Western blot	24263102
hsa-miR-296-3p	TCERG1	Functional MTI (Weak)	MIRT095689	PAR-CLIP	20371350
hsa-miR-296-3p	MAZ	Functional MTI (Weak)	MIRT115515	PAR-CLIP	23592263
hsa-miR-296-3p	NAA30	Functional MTI (Weak)	MIRT191409	PAR-CLIP	21572407
hsa-miR-296-3p	ZNF253	Functional MTI (Weak)	MIRT199897	HITS-CLIP	23313552
hsa-miR-296-3p	ZNF440	Functional MTI (Weak)	MIRT234942	PAR-CLIP	23446348
hsa-miR-296-3p	ZNF440	Functional MTI (Weak)	MIRT234942	PAR-CLIP	20371350
hsa-miR-296-3p	ZNF268	Functional MTI (Weak)	MIRT271120	PAR-CLIP	23446348
hsa-miR-296-3p	ZNF268	Functional MTI (Weak)	MIRT271120	PAR-CLIP	20371350
hsa-miR-296-3p	MT2A	Functional MTI (Weak)	MIRT284325	PAR-CLIP	23592263
hsa-miR-296-3p	SEPT7	Functional MTI (Weak)	MIRT320650	HITS-CLIP	23824327
hsa-miR-296-3p	ZNF844	Functional MTI (Weak)	MIRT346925	PAR-CLIP	21572407
hsa-miR-296-3p	ZNF844	Functional MTI (Weak)	MIRT346925	PAR-CLIP	20371350
hsa-miR-296-3p	HNRNPUL1	Functional MTI (Weak)	MIRT348353	PAR-CLIP	23592263
hsa-miR-296-3p	OIT3	Functional MTI (Weak)	MIRT449981	PAR-CLIP	22100165
hsa-miR-296-3p	ZNF138	Functional MTI (Weak)	MIRT452913	PAR-CLIP	23592263
hsa-miR-296-3p	ZNF138	Functional MTI (Weak)	MIRT452913	PAR-CLIP	22012620
hsa-miR-296-3p	ZNF138	Functional MTI (Weak)	MIRT452913	PAR-CLIP	20371350
hsa-miR-296-3p	TFAP2A	Functional MTI (Weak)	MIRT466425	PAR-CLIP	23592263
hsa-miR-296-3p	TFAP2A	Functional MTI (Weak)	MIRT466425	PAR-CLIP	23446348
hsa-miR-296-3p	TFAP2A	Functional MTI (Weak)	MIRT466425	PAR-CLIP	21572407
hsa-miR-296-3p	TFAP2A	Functional MTI (Weak)	MIRT466425	PAR-CLIP	20371350
hsa-miR-296-3p	MARK2	Functional MTI (Weak)	MIRT473609	PAR-CLIP	23592263
hsa-miR-296-3p	KMT2D	Functional MTI (Weak)	MIRT474352	PAR-CLIP	23592263
hsa-miR-296-3p	KMT2D	Functional MTI (Weak)	MIRT474352	PAR-CLIP	26701625
hsa-miR-296-3p	KMT2D	Functional MTI (Weak)	MIRT474352	PAR-CLIP	27292025
hsa-miR-296-3p	KCTD21	Functional MTI (Weak)	MIRT474918	PAR-CLIP	23592263
hsa-miR-296-3p	GBA2	Functional MTI (Weak)	MIRT476455	PAR-CLIP	23592263
hsa-miR-296-3p	GBA2	Functional MTI (Weak)	MIRT476455	PAR-CLIP	26701625
hsa-miR-296-3p	STEAP3	Functional MTI (Weak)	MIRT486983	PAR-CLIP	23592263
hsa-miR-296-3p	STEAP3	Functional MTI (Weak)	MIRT486983	PAR-CLIP	20371350
hsa-miR-296-3p	SSPN	Functional MTI (Weak)	MIRT491416	PAR-CLIP	23592263
hsa-miR-296-3p	HILPDA	Functional MTI (Weak)	MIRT491083	PAR-CLIP	23592263
hsa-miR-296-3p	SSPN	Functional MTI (Weak)	MIRT491416	PAR-CLIP	20371350
hsa-miR-296-3p	ANKRD52	Functional MTI (Weak)	MIRT495946	PAR-CLIP	22291592
hsa-miR-296-3p	ZNF669	Functional MTI (Weak)	MIRT499469	PAR-CLIP	24398324
hsa-miR-296-3p	ZNF669	Functional MTI (Weak)	MIRT499469	PAR-CLIP	23446348
hsa-miR-296-3p	ZNF669	Functional MTI (Weak)	MIRT499469	PAR-CLIP	21572407
hsa-miR-296-3p	ZNF669	Functional MTI (Weak)	MIRT499469	PAR-CLIP	20371350
hsa-miR-296-3p	ZNF781	Functional MTI (Weak)	MIRT500274	PAR-CLIP	24398324
hsa-miR-296-3p	ZNF781	Functional MTI (Weak)	MIRT500274	PAR-CLIP	21572407
hsa-miR-296-3p	ZNF781	Functional MTI (Weak)	MIRT500274	PAR-CLIP	20371350
hsa-miR-296-3p	ZNF788	Functional MTI (Weak)	MIRT500262	PAR-CLIP	24398324
hsa-miR-296-3p	ZNF788	Functional MTI (Weak)	MIRT500262	PAR-CLIP	21572407
hsa-miR-296-3p	ZNF788	Functional MTI (Weak)	MIRT500262	PAR-CLIP	20371350
hsa-miR-296-3p	ZNF487	Functional MTI (Weak)	MIRT500330	PAR-CLIP	24398324
hsa-miR-296-3p	ZNF667	Functional MTI (Weak)	MIRT500297	PAR-CLIP	24398324
hsa-miR-296-3p	ZNF667	Functional MTI (Weak)	MIRT500297	PAR-CLIP	23446348
hsa-miR-296-3p	ZNF667	Functional MTI (Weak)	MIRT500297	PAR-CLIP	21572407
hsa-miR-296-3p	ZNF667	Functional MTI (Weak)	MIRT500297	PAR-CLIP	20371350
hsa-miR-296-3p	ZNF487	Functional MTI (Weak)	MIRT500330	PAR-CLIP	21572407
hsa-miR-296-3p	ZNF487	Functional MTI (Weak)	MIRT500330	PAR-CLIP	20371350
hsa-miR-296-3p	ZNF791	Functional MTI (Weak)	MIRT504968	PAR-CLIP	23446348
hsa-miR-296-3p	ZNF791	Functional MTI (Weak)	MIRT504968	PAR-CLIP	21572407
hsa-miR-296-3p	ZNF791	Functional MTI (Weak)	MIRT504968	PAR-CLIP	20371350
hsa-miR-296-3p	ZNF732	Functional MTI (Weak)	MIRT515155	PAR-CLIP	23446348
hsa-miR-296-3p	ZNF732	Functional MTI (Weak)	MIRT515155	PAR-CLIP	21572407
hsa-miR-296-3p	ZNF732	Functional MTI (Weak)	MIRT515155	PAR-CLIP	20371350
hsa-miR-296-3p	ZNF732	Functional MTI (Weak)	MIRT515155	HITS-CLIP	23313552
hsa-miR-296-3p	MSRB1	Functional MTI (Weak)	MIRT515286	PAR-CLIP	23446348
hsa-miR-296-3p	TRMO	Functional MTI (Weak)	MIRT515961	PAR-CLIP	23446348
hsa-miR-296-3p	NOM1	Functional MTI (Weak)	MIRT518649	PAR-CLIP	23446348
hsa-miR-296-3p	FKBP14	Functional MTI (Weak)	MIRT519385	PAR-CLIP	23446348
hsa-miR-296-3p	ZNF394	Functional MTI (Weak)	MIRT519753	PAR-CLIP	23446348
hsa-miR-296-3p	SHROOM4	Functional MTI (Weak)	MIRT521127	PAR-CLIP	23446348
hsa-miR-296-3p	PHC3	Functional MTI (Weak)	MIRT521945	PAR-CLIP	23446348
hsa-miR-296-3p	PHC3	Functional MTI (Weak)	MIRT521945	PAR-CLIP	21572407
hsa-miR-296-3p	GPR157	Functional MTI (Weak)	MIRT523422	PAR-CLIP	20371350
hsa-miR-296-3p	GPR157	Functional MTI (Weak)	MIRT523422	PAR-CLIP	23446348
hsa-miR-296-3p	ZNF621	Functional MTI (Weak)	MIRT529642	PAR-CLIP	22012620
hsa-miR-296-3p	ZNF780B	Functional MTI (Weak)	MIRT543631	PAR-CLIP	21572407
hsa-miR-296-3p	ZNF266	Functional MTI (Weak)	MIRT544385	PAR-CLIP	21572407
hsa-miR-296-3p	ISG20L2	Functional MTI (Weak)	MIRT547819	PAR-CLIP	21572407
hsa-miR-296-3p	ZNF117	Functional MTI (Weak)	MIRT551799	PAR-CLIP	21572407
hsa-miR-296-3p	ZNF117	Functional MTI (Weak)	MIRT551799	PAR-CLIP	20371350
hsa-miR-296-3p	HAND1	Functional MTI (Weak)	MIRT557370	PAR-CLIP	21572407
hsa-miR-296-3p	CA8	Functional MTI (Weak)	MIRT559001	PAR-CLIP	21572407
hsa-miR-296-3p	ZNF99	Functional MTI (Weak)	MIRT562719	PAR-CLIP	20371350
hsa-miR-296-3p	SMC4	Functional MTI (Weak)	MIRT563668	PAR-CLIP	20371350
hsa-miR-296-3p	SMC4	Functional MTI (Weak)	MIRT563668	PAR-CLIP	27292025
hsa-miR-296-3p	ZNF286B	Functional MTI (Weak)	MIRT564721	PAR-CLIP	20371350
hsa-miR-296-3p	COX6B1	Functional MTI (Weak)	MIRT567978	PAR-CLIP	20371350
hsa-miR-296-3p	MSL2	Functional MTI (Weak)	MIRT571886	PAR-CLIP	20371350
hsa-miR-296-3p	VSIG10	Functional MTI (Weak)	MIRT612314	HITS-CLIP	23824327
hsa-miR-296-3p	TMEM233	Functional MTI (Weak)	MIRT635120	HITS-CLIP	23824327
hsa-miR-296-3p	SLC22A6	Functional MTI (Weak)	MIRT646399	HITS-CLIP	23824327
hsa-miR-296-3p	NXPE1	Functional MTI (Weak)	MIRT661421	HITS-CLIP	23824327
hsa-miR-296-3p	ZNF594	Functional MTI (Weak)	MIRT686194	HITS-CLIP	23313552
hsa-miR-296-3p	TRIOBP	Functional MTI (Weak)	MIRT698068	HITS-CLIP	23313552
hsa-miR-296-3p	FKBP15	Functional MTI (Weak)	MIRT703532	HITS-CLIP	23313552
hsa-miR-296-3p	LSAMP	Functional MTI (Weak)	MIRT708733	HITS-CLIP	19536157
hsa-miR-296-3p	FZR1	Functional MTI (Weak)	MIRT708947	HITS-CLIP	19536157
hsa-miR-296-3p	IL20RB	Functional MTI (Weak)	MIRT714137	HITS-CLIP	19536157
hsa-miR-296-3p	PYGO1	Functional MTI (Weak)	MIRT718818	HITS-CLIP	19536157
hsa-miR-296-3p	STAT5A	Functional MTI	MIRT734490	Immunoprecipitaion, Luciferase reporter assay	26923924
hsa-miR-296-3p	CX3CR1	Functional MTI	MIRT733640	Luciferase reporter assay, qRT-PCR, Western blot	27186308
hsa-miR-296-3p	ASB16	Functional MTI (Weak)	MIRT739511	PAR-CLIP	26701625
hsa-miR-296-3p	B4GALT2	Functional MTI (Weak)	MIRT739512	PAR-CLIP	26701625
hsa-miR-296-3p	CASTOR2	Functional MTI (Weak)	MIRT739513	PAR-CLIP	26701625
hsa-miR-296-3p	CRCP	Functional MTI (Weak)	MIRT739514	PAR-CLIP	26701625
hsa-miR-296-3p	ESYT1	Functional MTI (Weak)	MIRT739515	PAR-CLIP	26701625
hsa-miR-296-3p	FBXW7	Functional MTI (Weak)	MIRT739516	PAR-CLIP	26701625
hsa-miR-296-3p	FBXW7	Functional MTI (Weak)	MIRT739516	PAR-CLIP	27292025
hsa-miR-296-3p	FOSL1	Functional MTI (Weak)	MIRT739517	PAR-CLIP	26701625
hsa-miR-296-3p	GAN	Functional MTI (Weak)	MIRT739518	PAR-CLIP	26701625
hsa-miR-296-3p	ITM2C	Functional MTI (Weak)	MIRT739519	PAR-CLIP	26701625
hsa-miR-296-3p	LARP1	Functional MTI (Weak)	MIRT739520	PAR-CLIP	26701625
hsa-miR-296-3p	TMEM54	Functional MTI (Weak)	MIRT739521	PAR-CLIP	26701625
hsa-miR-296-3p	ZBTB7A	Functional MTI (Weak)	MIRT739522	PAR-CLIP	26701625
hsa-miR-296-3p	TRMT112	Functional MTI (Weak)	MIRT764349	PAR-CLIP	27292025
hsa-miR-296-3p	MAP2K2	Functional MTI (Weak)	MIRT784375	HITS-CLIP	27418678
hsa-miR-296-3p	TRABD2A	Functional MTI (Weak)	MIRT784376	HITS-CLIP	27418678
hsa-miR-296-5p	WNK4	Functional MTI	MIRT004559	Luciferase reporter assay, qRT-PCR, Western blot	20561597
hsa-miR-296-5p	HGS	Functional MTI	MIRT004900	Luciferase reporter assay, Western blot	18977327
hsa-miR-296-5p	HGS	Functional MTI	MIRT004900	qRT-PCR, Western blot	26500043
hsa-miR-296-5p	IKBKE	Functional MTI	MIRT006572	Luciferase reporter assay	22114321
hsa-miR-296-5p	SCRIB	Functional MTI	MIRT006438	Luciferase reporter assay	21643016
hsa-miR-296-5p	BBC3	Functional MTI	MIRT006683	Luciferase reporter assay, qRT-PCR, Western blot	21633093
hsa-miR-296-5p	CDX1	Functional MTI	MIRT054157	Immunohistochemistry, Luciferase reporter assay, Microarray, qRT-PCR, Western blot	23353818
hsa-miR-296-5p	KCTD12	Functional MTI (Weak)	MIRT069026	PAR-CLIP	23446348
hsa-miR-296-5p	KCTD12	Functional MTI (Weak)	MIRT069026	PAR-CLIP	21572407
hsa-miR-296-5p	ARL8A	Functional MTI (Weak)	MIRT132295	PAR-CLIP	23592263
hsa-miR-296-5p	SP1	Functional MTI (Weak)	MIRT248249	PAR-CLIP	23592263
hsa-miR-296-5p	RNF44	Functional MTI (Weak)	MIRT256751	PAR-CLIP	20371350
hsa-miR-296-5p	RNF44	Functional MTI (Weak)	MIRT256751	PAR-CLIP	27292025
hsa-miR-296-5p	LUZP1	Functional MTI (Weak)	MIRT272486	PAR-CLIP	23446348
hsa-miR-296-5p	LUZP1	Functional MTI (Weak)	MIRT272486	PAR-CLIP	21572407
hsa-miR-296-5p	LUZP1	Functional MTI (Weak)	MIRT272486	PAR-CLIP	20371350
hsa-miR-296-5p	PIN1	Functional MTI	MIRT438128	Luciferase reporter assay	24915000
hsa-miR-296-5p	SUMF2	Functional MTI (Weak)	MIRT453073	PAR-CLIP	23592263
hsa-miR-296-5p	SUMF2	Functional MTI (Weak)	MIRT453073	PAR-CLIP	21572407
hsa-miR-296-5p	SUMF2	Functional MTI (Weak)	MIRT453073	PAR-CLIP	20371350
hsa-miR-296-5p	MTFMT	Functional MTI (Weak)	MIRT462501	PAR-CLIP	23592263
hsa-miR-296-5p	MTFMT	Functional MTI (Weak)	MIRT462501	PAR-CLIP	23446348
hsa-miR-296-5p	MTFMT	Functional MTI (Weak)	MIRT462501	PAR-CLIP	21572407
hsa-miR-296-5p	MTFMT	Functional MTI (Weak)	MIRT462501	PAR-CLIP	20371350
hsa-miR-296-5p	MTSS1L	Functional MTI (Weak)	MIRT472742	PAR-CLIP	23592263
hsa-miR-296-5p	COPS7B	Functional MTI (Weak)	MIRT478964	PAR-CLIP	23592263
hsa-miR-296-5p	SYT2	Functional MTI (Weak)	MIRT483565	PAR-CLIP	23592263
hsa-miR-296-5p	SYT2	Functional MTI (Weak)	MIRT483565	PAR-CLIP	27292025
hsa-miR-296-5p	DNLZ	Functional MTI (Weak)	MIRT488230	PAR-CLIP	23592263
hsa-miR-296-5p	VAMP1	Functional MTI (Weak)	MIRT488536	PAR-CLIP	23592263
hsa-miR-296-5p	GNB2	Functional MTI (Weak)	MIRT489962	PAR-CLIP	23592263
hsa-miR-296-5p	SOX12	Functional MTI (Weak)	MIRT492184	PAR-CLIP	23592263
hsa-miR-296-5p	SETD1B	Functional MTI (Weak)	MIRT492320	PAR-CLIP	23592263
hsa-miR-296-5p	NXN	Functional MTI (Weak)	MIRT492824	PAR-CLIP	23592263
hsa-miR-296-5p	NXN	Functional MTI (Weak)	MIRT492824	PAR-CLIP	20371350
hsa-miR-296-5p	VPS51	Functional MTI (Weak)	MIRT495391	PAR-CLIP	23708386
hsa-miR-296-5p	DPY19L1	Functional MTI (Weak)	MIRT495876	PAR-CLIP	22291592
hsa-miR-296-5p	VPS37B	Functional MTI (Weak)	MIRT513599	PAR-CLIP	23446348
hsa-miR-296-5p	S100A2	Functional MTI (Weak)	MIRT528710	PAR-CLIP	22012620
hsa-miR-296-5p	ZDHHC15	Functional MTI (Weak)	MIRT528354	PAR-CLIP	22012620
hsa-miR-296-5p	POLR2E	Functional MTI (Weak)	MIRT532729	PAR-CLIP	22012620
hsa-miR-296-5p	TMEM133	Functional MTI (Weak)	MIRT533776	PAR-CLIP	22012620
hsa-miR-296-5p	TMEM86A	Functional MTI (Weak)	MIRT533669	PAR-CLIP	22012620
hsa-miR-296-5p	SLC12A7	Functional MTI (Weak)	MIRT534257	PAR-CLIP	22012620
hsa-miR-296-5p	NFIC	Functional MTI (Weak)	MIRT570603	PAR-CLIP	20371350
hsa-miR-296-5p	NFIC	Functional MTI (Weak)	MIRT570603	PAR-CLIP	26701625
hsa-miR-296-5p	ADAMTS13	Functional MTI (Weak)	MIRT610468	HITS-CLIP	23824327
hsa-miR-296-5p	ADAMTS13	Functional MTI (Weak)	MIRT610468	HITS-CLIP	19536157
hsa-miR-296-5p	GOSR2	Functional MTI (Weak)	MIRT617174	HITS-CLIP	23824327
hsa-miR-296-5p	NAA15	Functional MTI (Weak)	MIRT623187	HITS-CLIP	23824327
hsa-miR-296-5p	ELAVL3	Functional MTI (Weak)	MIRT624037	HITS-CLIP	23824327
hsa-miR-296-5p	TOGARAM2	Functional MTI (Weak)	MIRT635308	HITS-CLIP	23824327
hsa-miR-296-5p	PLEKHA2	Functional MTI (Weak)	MIRT654977	HITS-CLIP	23824327
hsa-miR-296-5p	ARL4C	Functional MTI (Weak)	MIRT660521	HITS-CLIP	23824327
hsa-miR-296-5p	OSCAR	Functional MTI (Weak)	MIRT691841	HITS-CLIP	23313552
hsa-miR-296-5p	B4GALT1	Functional MTI (Weak)	MIRT705282	HITS-CLIP	23313552
hsa-miR-296-5p	SRSF10	Functional MTI (Weak)	MIRT712181	HITS-CLIP	19536157
hsa-miR-296-5p	MFRP	Functional MTI (Weak)	MIRT715905	HITS-CLIP	19536157
hsa-miR-296-5p	ACVRL1	Functional MTI (Weak)	MIRT715917	HITS-CLIP	19536157
hsa-miR-296-5p	TOM1	Functional MTI (Weak)	MIRT716262	HITS-CLIP	19536157
hsa-miR-296-5p	CDC42EP4	Functional MTI (Weak)	MIRT718207	HITS-CLIP	19536157
hsa-miR-296-5p	PSMF1	Functional MTI (Weak)	MIRT718192	HITS-CLIP	19536157
hsa-miR-296-5p	ZDHHC8	Functional MTI (Weak)	MIRT718251	HITS-CLIP	19536157
hsa-miR-296-5p	GIGYF1	Functional MTI (Weak)	MIRT719265	HITS-CLIP	19536157
hsa-miR-296-5p	CHCHD4	Functional MTI (Weak)	MIRT720314	HITS-CLIP	19536157
hsa-miR-296-5p	SUSD2	Functional MTI (Weak)	MIRT722810	HITS-CLIP	19536157
hsa-miR-296-5p	S100B	Functional MTI	MIRT731708	Luciferase reporter assay, qRT-PCR, Western blot	27186401
hsa-miR-296-5p	ELAVL1	Functional MTI	MIRT731587	Luciferase reporter assay	26898797
hsa-miR-296-5p	PLK1	Functional MTI	MIRT732109	Luciferase reporter assay, Western blot	26549165
hsa-miR-296-5p	PLK1	Functional MTI (Weak)	MIRT732109	PAR-CLIP	26701625
hsa-miR-296-5p	HMGA1	Functional MTI	MIRT732722	Luciferase reporter assay	26898758
hsa-miR-296-5p	FGFR1	Functional MTI	MIRT734669	Immunohistochemistry, Luciferase reporter assay, qRT-PCR, Western blot	27714806
hsa-miR-296-5p	VEGFA	Functional MTI	MIRT734906	qRT-PCR, Western blot	26500043
hsa-miR-296-5p	KDR	Functional MTI	MIRT734907	qRT-PCR, Western blot	26500043
hsa-miR-296-5p	DLL4	Functional MTI	MIRT734908	qRT-PCR, Western blot	26500043
hsa-miR-296-5p	NOTCH1	Functional MTI	MIRT734909	qRT-PCR, Western blot	26500043
hsa-miR-296-5p	CASP8	Functional MTI	MIRT734976	Immunoprecipitaion, Luciferase reporter assay, qRT-PCR	27927008
hsa-miR-296-5p	NGFR	Functional MTI	MIRT734977	Immunoprecipitaion, Luciferase reporter assay, qRT-PCR	27927008
hsa-miR-296-5p	KLHDC10	Functional MTI (Weak)	MIRT739523	PAR-CLIP	26701625
hsa-miR-296-5p	RNF40	Functional MTI (Weak)	MIRT739524	PAR-CLIP	26701625
hsa-miR-296-5p	RTL10	Functional MTI (Weak)	MIRT739525	PAR-CLIP	26701625
hsa-miR-296-5p	SLC7A5	Functional MTI (Weak)	MIRT739526	PAR-CLIP	26701625
hsa-miR-296-5p	TRIM41	Functional MTI (Weak)	MIRT739527	PAR-CLIP	26701625
hsa-miR-296-5p	TRMU	Functional MTI (Weak)	MIRT739528	PAR-CLIP	26701625
hsa-miR-296-5p	ZCCHC3	Functional MTI (Weak)	MIRT739529	PAR-CLIP	26701625
hsa-miR-296-5p	NFIX	Functional MTI (Weak)	MIRT764350	PAR-CLIP	27292025
hsa-miR-296-5p	REEP4	Functional MTI (Weak)	MIRT764351	PAR-CLIP	27292025
hsa-miR-296-5p	PCNP	Functional MTI (Weak)	MIRT784377	HITS-CLIP	27418678
hsa-miR-296-5p	RPRD2	Functional MTI (Weak)	MIRT784378	HITS-CLIP	27418678
hsa-miR-3135a	SETD5	Functional MTI (Weak)	MIRT092740	PAR-CLIP	23592263
hsa-miR-3135a	SETD5	Functional MTI (Weak)	MIRT092740	PAR-CLIP	21572407
hsa-miR-3135a	PCMT1	Functional MTI (Weak)	MIRT098840	PAR-CLIP	21572407
hsa-miR-3135a	TMEM214	Functional MTI (Weak)	MIRT462095	PAR-CLIP	23592263
hsa-miR-3135a	SLC7A5	Functional MTI (Weak)	MIRT467617	PAR-CLIP	23592263
hsa-miR-3135a	SLC7A5	Functional MTI (Weak)	MIRT467617	PAR-CLIP	26701625
hsa-miR-3135a	PGM2L1	Functional MTI (Weak)	MIRT471258	PAR-CLIP	23592263
hsa-miR-3135a	KLF10	Functional MTI (Weak)	MIRT474676	PAR-CLIP	23592263
hsa-miR-3135a	KLF10	Functional MTI (Weak)	MIRT474676	PAR-CLIP	20371350
hsa-miR-3135a	KCTD5	Functional MTI (Weak)	MIRT474882	PAR-CLIP	23592263
hsa-miR-3135a	KCTD5	Functional MTI (Weak)	MIRT474882	PAR-CLIP	24398324
hsa-miR-3135a	DESI1	Functional MTI (Weak)	MIRT495898	PAR-CLIP	22291592
hsa-miR-3135a	IKZF3	Functional MTI (Weak)	MIRT511377	PAR-CLIP	23446348
hsa-miR-3135a	SLC8A1	Functional MTI (Weak)	MIRT534180	PAR-CLIP	22012620
hsa-miR-3135a	CEP104	Functional MTI (Weak)	MIRT540056	PAR-CLIP	21572407
hsa-miR-3135a	CEP104	Functional MTI (Weak)	MIRT540056	PAR-CLIP	27292025
hsa-miR-3135a	GSTM4	Functional MTI (Weak)	MIRT540184	PAR-CLIP	21572407
hsa-miR-3135a	GTF2B	Functional MTI (Weak)	MIRT540147	PAR-CLIP	21572407
hsa-miR-3135a	GTF2B	Functional MTI (Weak)	MIRT540147	HITS-CLIP	23706177
hsa-miR-3135a	GTF2B	Functional MTI (Weak)	MIRT540147	PAR-CLIP	27292025
hsa-miR-3135a	ZNF71	Functional MTI (Weak)	MIRT540465	PAR-CLIP	21572407
hsa-miR-3135a	ERCC1	Functional MTI (Weak)	MIRT540584	PAR-CLIP	21572407
hsa-miR-3135a	ERCC1	Functional MTI (Weak)	MIRT540584	HITS-CLIP	23706177
hsa-miR-3135a	WDR12	Functional MTI (Weak)	MIRT542390	PAR-CLIP	21572407
hsa-miR-3135a	SYNJ2BP	Functional MTI (Weak)	MIRT542407	PAR-CLIP	21572407
hsa-miR-3135a	SYNJ2BP	Functional MTI (Weak)	MIRT542407	PAR-CLIP	27292025
hsa-miR-3135a	WDR12	Functional MTI (Weak)	MIRT542390	PAR-CLIP	27292025
hsa-miR-3135a	TAF11	Functional MTI (Weak)	MIRT542657	PAR-CLIP	21572407
hsa-miR-3135a	C9orf64	Functional MTI (Weak)	MIRT544052	PAR-CLIP, HITS-CLIP	21572407
hsa-miR-3135a	AGBL5	Functional MTI (Weak)	MIRT551350	PAR-CLIP	21572407
hsa-miR-3135a	KLHL28	Functional MTI (Weak)	MIRT556685	PAR-CLIP	21572407
hsa-miR-3135a	RAD54L2	Functional MTI (Weak)	MIRT561678	PAR-CLIP	20371350
hsa-miR-3135a	SYNPO2L	Functional MTI (Weak)	MIRT610461	HITS-CLIP	23824327
hsa-miR-3135a	SYNPO2L	Functional MTI (Weak)	MIRT610461	HITS-CLIP	23313552
hsa-miR-3135a	SRRD	Functional MTI (Weak)	MIRT632361	HITS-CLIP	23824327
hsa-miR-3135a	ARSK	Functional MTI (Weak)	MIRT636713	HITS-CLIP	23824327
hsa-miR-3135a	PPM1D	Functional MTI (Weak)	MIRT637684	HITS-CLIP	23824327
hsa-miR-3135a	KIAA1143	Functional MTI (Weak)	MIRT648531	HITS-CLIP	23824327
hsa-miR-3135a	ELK1	Functional MTI (Weak)	MIRT658732	HITS-CLIP	23824327
hsa-miR-3135a	RNF115	Functional MTI (Weak)	MIRT666554	HITS-CLIP	23824327
hsa-miR-3135a	RNF115	Functional MTI (Weak)	MIRT666554	PAR-CLIP	27292025
hsa-miR-3135a	KNSTRN	Functional MTI (Weak)	MIRT667689	HITS-CLIP	23824327
hsa-miR-3135a	KNSTRN	Functional MTI (Weak)	MIRT667689	PAR-CLIP	27292025
hsa-miR-3135a	GDE1	Functional MTI (Weak)	MIRT668169	HITS-CLIP	23824327
hsa-miR-3135a	DNAL1	Functional MTI (Weak)	MIRT668692	HITS-CLIP	23824327
hsa-miR-3135a	DYRK1A	Functional MTI (Weak)	MIRT668634	HITS-CLIP	23824327
hsa-miR-3135a	GMCL1	Functional MTI (Weak)	MIRT679412	HITS-CLIP	23824327
hsa-miR-3135a	SLC2A5	Functional MTI (Weak)	MIRT692259	HITS-CLIP	23313552
hsa-miR-3135a	GINM1	Functional MTI (Weak)	MIRT693281	HITS-CLIP	23313552
hsa-miR-3135a	TNFRSF13C	Functional MTI (Weak)	MIRT698158	HITS-CLIP	23313552
hsa-miR-3135a	ARHGEF18	Functional MTI (Weak)	MIRT705567	HITS-CLIP	23313552
hsa-miR-3135a	PLEKHG5	Functional MTI (Weak)	MIRT740118	PAR-CLIP	26701625
hsa-miR-3135a	PRMT1	Functional MTI (Weak)	MIRT740119	PAR-CLIP	26701625
hsa-miR-3135a	SELENON	Functional MTI (Weak)	MIRT740120	PAR-CLIP	26701625
hsa-miR-3135a	SLC16A3	Functional MTI (Weak)	MIRT740121	PAR-CLIP	26701625
hsa-miR-3135a	TOR4A	Functional MTI (Weak)	MIRT740122	PAR-CLIP	26701625
hsa-miR-3135a	CCND1	Functional MTI (Weak)	MIRT764900	PAR-CLIP	27292025
hsa-miR-3135a	CDCP1	Functional MTI (Weak)	MIRT764901	PAR-CLIP	27292025
hsa-miR-3135a	COX18	Functional MTI (Weak)	MIRT764902	PAR-CLIP	27292025
hsa-miR-3135a	EDC3	Functional MTI (Weak)	MIRT764903	PAR-CLIP	27292025
hsa-miR-3135a	IMPACT	Functional MTI (Weak)	MIRT764904	PAR-CLIP	27292025
hsa-miR-3135a	KIAA1324	Functional MTI (Weak)	MIRT764905	PAR-CLIP	27292025
hsa-miR-3135a	BTBD19	Functional MTI (Weak)	MIRT784606	HITS-CLIP	27418678
hsa-miR-3135a	MARCH6	Functional MTI (Weak)	MIRT784607	HITS-CLIP	27418678
hsa-miR-3142	MAP3K21	Functional MTI (Weak)	MIRT064262	PAR-CLIP	21572407
hsa-miR-3142	CALM3	Functional MTI (Weak)	MIRT082506	PAR-CLIP	23592263
hsa-miR-3142	CALM3	Functional MTI (Weak)	MIRT082506	PAR-CLIP	24398324
hsa-miR-3142	CALM3	Functional MTI (Weak)	MIRT082506	PAR-CLIP	23446348
hsa-miR-3142	CALM3	Functional MTI (Weak)	MIRT082506	PAR-CLIP	21572407
hsa-miR-3142	CALM3	Functional MTI (Weak)	MIRT082506	PAR-CLIP	20371350
hsa-miR-3142	CALM3	Functional MTI (Weak)	MIRT082506	PAR-CLIP	26701625
hsa-miR-3142	CDV3	Functional MTI (Weak)	MIRT161037	PAR-CLIP	20371350
hsa-miR-3142	PLCB3	Functional MTI (Weak)	MIRT442897	PAR-CLIP	22100165
hsa-miR-3142	CLNS1A	Functional MTI (Weak)	MIRT452164	PAR-CLIP	23592263
hsa-miR-3142	BZW1	Functional MTI (Weak)	MIRT480554	PAR-CLIP	23592263
hsa-miR-3142	ZNF74	Functional MTI (Weak)	MIRT483698	PAR-CLIP	23592263
hsa-miR-3142	ZNF74	Functional MTI (Weak)	MIRT483698	PAR-CLIP	23446348
hsa-miR-3142	ZNF74	Functional MTI (Weak)	MIRT483698	PAR-CLIP	20371350
hsa-miR-3142	MKNK2	Functional MTI (Weak)	MIRT493188	PAR-CLIP	23592263
hsa-miR-3142	GJB2	Functional MTI (Weak)	MIRT496248	PAR-CLIP	22291592
hsa-miR-3142	DOCK9	Functional MTI (Weak)	MIRT496321	PAR-CLIP	22291592
hsa-miR-3142	ZC3H6	Functional MTI (Weak)	MIRT496383	PAR-CLIP	22291592
hsa-miR-3142	RAB11FIP4	Functional MTI (Weak)	MIRT496446	PAR-CLIP	22291592
hsa-miR-3142	TPT1	Functional MTI (Weak)	MIRT496304	PAR-CLIP	22291592
hsa-miR-3142	RBM24	Functional MTI (Weak)	MIRT496307	PAR-CLIP	22291592
hsa-miR-3142	NEU3	Functional MTI (Weak)	MIRT496466	PAR-CLIP	22291592
hsa-miR-3142	ADAMTS17	Functional MTI (Weak)	MIRT496485	PAR-CLIP	22291592
hsa-miR-3142	ANG	Functional MTI (Weak)	MIRT497620	PAR-CLIP	22291592
hsa-miR-3142	CAMSAP2	Functional MTI (Weak)	MIRT507887	PAR-CLIP	23446348
hsa-miR-3142	CAMSAP2	Functional MTI (Weak)	MIRT507887	PAR-CLIP	21572407
hsa-miR-3142	FKBP14	Functional MTI (Weak)	MIRT513563	PAR-CLIP	23446348
hsa-miR-3142	FKBP14	Functional MTI (Weak)	MIRT513563	PAR-CLIP	26701625
hsa-miR-3142	FKBP14	Functional MTI (Weak)	MIRT513563	PAR-CLIP	27292025
hsa-miR-3142	DNAJA2	Functional MTI (Weak)	MIRT558353	PAR-CLIP	21572407
hsa-miR-3142	CSRNP3	Functional MTI (Weak)	MIRT558533	PAR-CLIP	21572407
hsa-miR-3142	ZNF772	Functional MTI (Weak)	MIRT561231	PAR-CLIP	20371350
hsa-miR-3142	RAD54L2	Functional MTI (Weak)	MIRT561680	PAR-CLIP	20371350
hsa-miR-3142	SPANXN1	Functional MTI (Weak)	MIRT615612	HITS-CLIP	23824327
hsa-miR-3142	TMEM251	Functional MTI (Weak)	MIRT628606	HITS-CLIP	23824327
hsa-miR-3142	CYLD	Functional MTI (Weak)	MIRT640131	HITS-CLIP	23824327
hsa-miR-3142	GSTO2	Functional MTI (Weak)	MIRT657545	HITS-CLIP	23824327
hsa-miR-3142	IP6K1	Functional MTI (Weak)	MIRT667884	HITS-CLIP	23824327
hsa-miR-3142	QRFPR	Functional MTI (Weak)	MIRT683975	HITS-CLIP	23313552
hsa-miR-3142	RPL35	Functional MTI (Weak)	MIRT687012	HITS-CLIP	23313552
hsa-miR-3142	RANGAP1	Functional MTI (Weak)	MIRT709239	HITS-CLIP	19536157
hsa-miR-3142	XPOT	Functional MTI (Weak)	MIRT718308	HITS-CLIP	19536157
hsa-miR-3142	MRPS15	Functional MTI (Weak)	MIRT722179	HITS-CLIP	19536157
hsa-miR-3142	SLC24A2	Functional MTI (Weak)	MIRT723105	HITS-CLIP	19536157
hsa-miR-3142	CARM1	Functional MTI (Weak)	MIRT740202	PAR-CLIP	26701625
hsa-miR-3142	EIF4H	Functional MTI (Weak)	MIRT740203	PAR-CLIP	26701625
hsa-miR-3142	LYPLA2	Functional MTI (Weak)	MIRT740204	PAR-CLIP	26701625
hsa-miR-3142	LYPLA2	Functional MTI (Weak)	MIRT740204	PAR-CLIP	27292025
hsa-miR-3142	YKT6	Functional MTI (Weak)	MIRT740205	PAR-CLIP	26701625
hsa-miR-3142	ZC3H7B	Functional MTI (Weak)	MIRT740206	PAR-CLIP	26701625
hsa-miR-3652	BIRC5	Functional MTI (Weak)	MIRT079082	PAR-CLIP	23446348
hsa-miR-3652	BIRC5	Functional MTI (Weak)	MIRT079082	PAR-CLIP	21572407
hsa-miR-3652	BIRC5	Functional MTI (Weak)	MIRT079082	PAR-CLIP	20371350
hsa-miR-3652	DNAJB9	Functional MTI (Weak)	MIRT169965	PAR-CLIP	23446348
hsa-miR-3652	DNAJB9	Functional MTI (Weak)	MIRT169965	PAR-CLIP	21572407
hsa-miR-3652	UBN2	Functional MTI (Weak)	MIRT239577	PAR-CLIP	20371350
hsa-miR-3652	SLC26A2	Functional MTI (Weak)	MIRT312489	HITS-CLIP	23313552
hsa-miR-3652	TFPI	Functional MTI (Weak)	MIRT445173	PAR-CLIP	22100165
hsa-miR-3652	AKAP1	Functional MTI (Weak)	MIRT446600	PAR-CLIP	22100165
hsa-miR-3652	ILK	Functional MTI (Weak)	MIRT451912	PAR-CLIP	23592263
hsa-miR-3652	OSBPL10	Functional MTI (Weak)	MIRT454230	PAR-CLIP	23592263
hsa-miR-3652	OSBPL10	Functional MTI (Weak)	MIRT454230	PAR-CLIP	24398324
hsa-miR-3652	OSBPL10	Functional MTI (Weak)	MIRT454230	PAR-CLIP	23446348
hsa-miR-3652	OSBPL10	Functional MTI (Weak)	MIRT454230	PAR-CLIP, HITS-CLIP	21572407
hsa-miR-3652	OSBPL10	Functional MTI (Weak)	MIRT454230	PAR-CLIP	20371350
hsa-miR-3652	OSBPL10	Functional MTI (Weak)	MIRT454230	HITS-CLIP	23824327
hsa-miR-3652	OSBPL10	Functional MTI (Weak)	MIRT454230	HITS-CLIP	23706177
hsa-miR-3652	OSBPL10	Functional MTI (Weak)	MIRT454230	PAR-CLIP	26701625
hsa-miR-3652	OSBPL10	Functional MTI (Weak)	MIRT454230	PAR-CLIP	27292025
hsa-miR-3652	SMOX	Functional MTI (Weak)	MIRT457722	PAR-CLIP	23592263
hsa-miR-3652	VPS37C	Functional MTI (Weak)	MIRT459693	PAR-CLIP	23592263
hsa-miR-3652	PIGO	Functional MTI (Weak)	MIRT459902	PAR-CLIP	23592263
hsa-miR-3652	PIGO	Functional MTI (Weak)	MIRT459902	PAR-CLIP	24398324
hsa-miR-3652	PIGO	Functional MTI (Weak)	MIRT459902	PAR-CLIP	23446348
hsa-miR-3652	PIGO	Functional MTI (Weak)	MIRT459902	PAR-CLIP, HITS-CLIP	21572407
hsa-miR-3652	PIGO	Functional MTI (Weak)	MIRT459902	PAR-CLIP	20371350
hsa-miR-3652	PIGO	Functional MTI (Weak)	MIRT459902	HITS-CLIP	23824327
hsa-miR-3652	PIGO	Functional MTI (Weak)	MIRT459902	PAR-CLIP	27292025
hsa-miR-3652	HMOX1	Functional MTI (Weak)	MIRT462662	PAR-CLIP	23592263
hsa-miR-3652	SUPT16H	Functional MTI (Weak)	MIRT466793	PAR-CLIP	23592263
hsa-miR-3652	RPS14	Functional MTI (Weak)	MIRT468952	PAR-CLIP	23592263
hsa-miR-3652	REL	Functional MTI (Weak)	MIRT469454	PAR-CLIP	23592263
hsa-miR-3652	RAB5B	Functional MTI (Weak)	MIRT469694	PAR-CLIP	23592263
hsa-miR-3652	REL	Functional MTI (Weak)	MIRT469454	PAR-CLIP	23446348
hsa-miR-3652	REL	Functional MTI (Weak)	MIRT469454	PAR-CLIP	21572407
hsa-miR-3652	REL	Functional MTI (Weak)	MIRT469454	PAR-CLIP	27292025
hsa-miR-3652	RAB5B	Functional MTI (Weak)	MIRT469694	PAR-CLIP	23446348
hsa-miR-3652	RAB5B	Functional MTI (Weak)	MIRT469694	PAR-CLIP	21572407
hsa-miR-3652	RAB5B	Functional MTI (Weak)	MIRT469694	PAR-CLIP	20371350
hsa-miR-3652	RAB5B	Functional MTI (Weak)	MIRT469694	PAR-CLIP	27292025
hsa-miR-3652	PTEN	Functional MTI (Weak)	MIRT470098	PAR-CLIP	23592263
hsa-miR-3652	PPP1R11	Functional MTI (Weak)	MIRT470501	PAR-CLIP	23592263
hsa-miR-3652	PODXL	Functional MTI (Weak)	MIRT470742	PAR-CLIP	23592263
hsa-miR-3652	MAP3K9	Functional MTI (Weak)	MIRT473755	PAR-CLIP	23592263
hsa-miR-3652	FHL2	Functional MTI (Weak)	MIRT476860	PAR-CLIP	23592263
hsa-miR-3652	FHL2	Functional MTI (Weak)	MIRT476860	PAR-CLIP	23446348
hsa-miR-3652	ADAR	Functional MTI (Weak)	MIRT482459	PAR-CLIP	23592263
hsa-miR-3652	ADAR	Functional MTI (Weak)	MIRT482459	PAR-CLIP	21572407
hsa-miR-3652	CD3E	Functional MTI (Weak)	MIRT488511	PAR-CLIP	23592263
hsa-miR-3652	FBXO40	Functional MTI (Weak)	MIRT489005	PAR-CLIP	23592263
hsa-miR-3652	ZBED3	Functional MTI (Weak)	MIRT496022	PAR-CLIP	22291592
hsa-miR-3652	GJA5	Functional MTI (Weak)	MIRT496945	PAR-CLIP	22291592
hsa-miR-3652	PRMT3	Functional MTI (Weak)	MIRT497660	PAR-CLIP	22291592
hsa-miR-3652	AP3B2	Functional MTI (Weak)	MIRT498655	PAR-CLIP	24398324
hsa-miR-3652	AP3B2	Functional MTI (Weak)	MIRT498655	PAR-CLIP	23446348
hsa-miR-3652	AP3B2	Functional MTI (Weak)	MIRT498655	PAR-CLIP	20371350
hsa-miR-3652	ORC4	Functional MTI (Weak)	MIRT498969	PAR-CLIP	24398324
hsa-miR-3652	ORC4	Functional MTI (Weak)	MIRT498969	PAR-CLIP	23446348
hsa-miR-3652	ORC4	Functional MTI (Weak)	MIRT498969	PAR-CLIP	21572407
hsa-miR-3652	ORC4	Functional MTI (Weak)	MIRT498969	PAR-CLIP	20371350
hsa-miR-3652	ZNF485	Functional MTI (Weak)	MIRT499313	PAR-CLIP	24398324
hsa-miR-3652	ZNF485	Functional MTI (Weak)	MIRT499313	PAR-CLIP	23446348
hsa-miR-3652	ZNF485	Functional MTI (Weak)	MIRT499313	PAR-CLIP	22012620
hsa-miR-3652	ZNF485	Functional MTI (Weak)	MIRT499313	PAR-CLIP, HITS-CLIP	21572407
hsa-miR-3652	ZNF485	Functional MTI (Weak)	MIRT499313	PAR-CLIP	20371350
hsa-miR-3652	UTP4	Functional MTI (Weak)	MIRT499758	PAR-CLIP	24398324
hsa-miR-3652	UTP4	Functional MTI (Weak)	MIRT499758	PAR-CLIP	23446348
hsa-miR-3652	UTP4	Functional MTI (Weak)	MIRT499758	PAR-CLIP	22012620
hsa-miR-3652	UTP4	Functional MTI (Weak)	MIRT499758	PAR-CLIP, HITS-CLIP	21572407
hsa-miR-3652	UTP4	Functional MTI (Weak)	MIRT499758	PAR-CLIP	20371350
hsa-miR-3652	MAPK8IP3	Functional MTI (Weak)	MIRT500201	PAR-CLIP	24398324
hsa-miR-3652	MAPK8IP3	Functional MTI (Weak)	MIRT500201	PAR-CLIP	20371350
hsa-miR-3652	MAPK8IP3	Functional MTI (Weak)	MIRT500201	PAR-CLIP	26701625
hsa-miR-3652	SLC2A1	Functional MTI (Weak)	MIRT501125	PAR-CLIP	24398324
hsa-miR-3652	RTL8A	Functional MTI (Weak)	MIRT504180	PAR-CLIP	23446348
hsa-miR-3652	RTL8A	Functional MTI (Weak)	MIRT504180	PAR-CLIP	27292025
hsa-miR-3652	EDEM3	Functional MTI (Weak)	MIRT507466	PAR-CLIP	23446348
hsa-miR-3652	TOMM70	Functional MTI (Weak)	MIRT509944	PAR-CLIP	23446348
hsa-miR-3652	TOMM70	Functional MTI (Weak)	MIRT509944	PAR-CLIP	22012620
hsa-miR-3652	TOMM70	Functional MTI (Weak)	MIRT509944	PAR-CLIP	20371350
hsa-miR-3652	THOC5	Functional MTI (Weak)	MIRT514874	PAR-CLIP	23446348
hsa-miR-3652	GTF2F1	Functional MTI (Weak)	MIRT515504	PAR-CLIP	23446348
hsa-miR-3652	SEPT14	Functional MTI (Weak)	MIRT515718	PAR-CLIP	23446348
hsa-miR-3652	SEPT14	Functional MTI (Weak)	MIRT515718	HITS-CLIP	23824327
hsa-miR-3652	COPA	Functional MTI (Weak)	MIRT516407	PAR-CLIP	23446348
hsa-miR-3652	CEP89	Functional MTI (Weak)	MIRT518061	PAR-CLIP	23446348
hsa-miR-3652	CEP89	Functional MTI (Weak)	MIRT518061	HITS-CLIP	23824327
hsa-miR-3652	PYCARD	Functional MTI (Weak)	MIRT519222	PAR-CLIP	23446348
hsa-miR-3652	TRAM2	Functional MTI (Weak)	MIRT520498	PAR-CLIP	23446348
hsa-miR-3652	TRAM2	Functional MTI (Weak)	MIRT520498	PAR-CLIP	21572407
hsa-miR-3652	MCAM	Functional MTI (Weak)	MIRT522557	PAR-CLIP	23446348
hsa-miR-3652	MCAM	Functional MTI (Weak)	MIRT522557	PAR-CLIP	22012620
hsa-miR-3652	FBXO27	Functional MTI (Weak)	MIRT523763	PAR-CLIP	23446348
hsa-miR-3652	FBXO27	Functional MTI (Weak)	MIRT523763	PAR-CLIP	22012620
hsa-miR-3652	YWHAB	Functional MTI (Weak)	MIRT529365	PAR-CLIP	22012620
hsa-miR-3652	YWHAB	Functional MTI (Weak)	MIRT529365	HITS-CLIP	21572407
hsa-miR-3652	TIMM29	Functional MTI (Weak)	MIRT531638	PAR-CLIP	22012620
hsa-miR-3652	TIMM29	Functional MTI (Weak)	MIRT531638	HITS-CLIP	21572407
hsa-miR-3652	SLC4A1	Functional MTI (Weak)	MIRT531912	PAR-CLIP	22012620
hsa-miR-3652	SNX3	Functional MTI (Weak)	MIRT532395	PAR-CLIP	22012620
hsa-miR-3652	YIPF4	Functional MTI (Weak)	MIRT533114	PAR-CLIP	22012620
hsa-miR-3652	YIPF4	Functional MTI (Weak)	MIRT533114	HITS-CLIP	23824327
hsa-miR-3652	YIPF4	Functional MTI (Weak)	MIRT533114	HITS-CLIP	27418678
hsa-miR-3652	PARVB	Functional MTI (Weak)	MIRT535469	PAR-CLIP	22012620
hsa-miR-3652	PARVB	Functional MTI (Weak)	MIRT535469	HITS-CLIP	21572407
hsa-miR-3652	HSPA4L	Functional MTI (Weak)	MIRT536741	PAR-CLIP	22012620
hsa-miR-3652	ABCF1	Functional MTI (Weak)	MIRT539521	PAR-CLIP	22012620
hsa-miR-3652	ABCF1	Functional MTI (Weak)	MIRT539521	HITS-CLIP	21572407
hsa-miR-3652	RBM43	Functional MTI (Weak)	MIRT540437	PAR-CLIP	21572407
hsa-miR-3652	ERC1	Functional MTI (Weak)	MIRT542980	PAR-CLIP	21572407
hsa-miR-3652	AP1S1	Functional MTI (Weak)	MIRT544672	PAR-CLIP	21572407
hsa-miR-3652	PRELID1	Functional MTI (Weak)	MIRT545035	PAR-CLIP	21572407
hsa-miR-3652	L2HGDH	Functional MTI (Weak)	MIRT564233	PAR-CLIP	20371350
hsa-miR-3652	L2HGDH	Functional MTI (Weak)	MIRT564233	HITS-CLIP	21572407
hsa-miR-3652	SAMD4B	Functional MTI (Weak)	MIRT565925	PAR-CLIP	20371350
hsa-miR-3652	DNAJC10	Functional MTI (Weak)	MIRT570143	PAR-CLIP	20371350
hsa-miR-3652	ORC6	Functional MTI (Weak)	MIRT570784	PAR-CLIP	20371350
hsa-miR-3652	HM13	Functional MTI (Weak)	MIRT571142	PAR-CLIP	20371350
hsa-miR-3652	C9orf62	Functional MTI (Weak)	MIRT571204	PAR-CLIP	20371350
hsa-miR-3652	MKI67	Functional MTI (Weak)	MIRT573889	PAR-CLIP	20371350
hsa-miR-3652	ABL2	Functional MTI (Weak)	MIRT607521	HITS-CLIP	24906430
hsa-miR-3652	IDS	Functional MTI (Weak)	MIRT607044	HITS-CLIP	24906430
hsa-miR-3652	POM121L7P	Functional MTI (Weak)	MIRT607063	HITS-CLIP	24906430
hsa-miR-3652	HEBP2	Functional MTI (Weak)	MIRT607488	HITS-CLIP	24906430
hsa-miR-3652	PHLDA3	Functional MTI (Weak)	MIRT607840	HITS-CLIP	24906430
hsa-miR-3652	BTN3A2	Functional MTI (Weak)	MIRT607653	HITS-CLIP	24906430
hsa-miR-3652	RHBDL2	Functional MTI (Weak)	MIRT607792	HITS-CLIP	24906430
hsa-miR-3652	ANG	Functional MTI (Weak)	MIRT607926	HITS-CLIP	24906430
hsa-miR-3652	ZFP14	Functional MTI (Weak)	MIRT608073	HITS-CLIP	24906430
hsa-miR-3652	SYAP1	Functional MTI (Weak)	MIRT608140	HITS-CLIP	24906430
hsa-miR-3652	SNX22	Functional MTI (Weak)	MIRT607964	HITS-CLIP	24906430
hsa-miR-3652	ZFP14	Functional MTI (Weak)	MIRT608073	HITS-CLIP	27418678
hsa-miR-3652	CRISPLD2	Functional MTI (Weak)	MIRT608096	HITS-CLIP	24906430
hsa-miR-3652	MTO1	Functional MTI (Weak)	MIRT617551	HITS-CLIP	23824327
hsa-miR-3652	CCS	Functional MTI (Weak)	MIRT617442	HITS-CLIP	23824327
hsa-miR-3652	LACTB	Functional MTI (Weak)	MIRT618123	HITS-CLIP	23824327
hsa-miR-3652	HLA-E	Functional MTI (Weak)	MIRT618771	HITS-CLIP	23824327
hsa-miR-3652	MEAF6	Functional MTI (Weak)	MIRT618925	HITS-CLIP	23824327
hsa-miR-3652	TIAL1	Functional MTI (Weak)	MIRT619245	HITS-CLIP	23824327
hsa-miR-3652	C10orf67	Functional MTI (Weak)	MIRT620153	HITS-CLIP	23824327
hsa-miR-3652	METTL27	Functional MTI (Weak)	MIRT620569	HITS-CLIP	23824327
hsa-miR-3652	METTL27	Functional MTI (Weak)	MIRT620569	HITS-CLIP	19536157
hsa-miR-3652	NAA50	Functional MTI (Weak)	MIRT623168	HITS-CLIP	23824327
hsa-miR-3652	POU2F3	Functional MTI (Weak)	MIRT622653	HITS-CLIP	23824327
hsa-miR-3652	POU2F3	Functional MTI (Weak)	MIRT622653	HITS-CLIP	23313552
hsa-miR-3652	ORAI2	Functional MTI (Weak)	MIRT622975	HITS-CLIP	23824327
hsa-miR-3652	ORAI2	Functional MTI (Weak)	MIRT622975	PAR-CLIP	27292025
hsa-miR-3652	MAGI3	Functional MTI (Weak)	MIRT623345	HITS-CLIP	23824327
hsa-miR-3652	DGKE	Functional MTI (Weak)	MIRT624164	HITS-CLIP	23824327
hsa-miR-3652	AKR7L	Functional MTI (Weak)	MIRT625395	HITS-CLIP	23824327
hsa-miR-3652	AKR7L	Functional MTI (Weak)	MIRT625395	PAR-CLIP	27292025
hsa-miR-3652	AGAP9	Functional MTI (Weak)	MIRT625266	HITS-CLIP	23824327
hsa-miR-3652	OPTN	Functional MTI (Weak)	MIRT625693	HITS-CLIP	23824327
hsa-miR-3652	MKLN1	Functional MTI (Weak)	MIRT626092	HITS-CLIP	23824327
hsa-miR-3652	CHDH	Functional MTI (Weak)	MIRT626430	HITS-CLIP	23824327
hsa-miR-3652	FIG4	Functional MTI (Weak)	MIRT627012	HITS-CLIP	23824327
hsa-miR-3652	SF3A1	Functional MTI (Weak)	MIRT627076	HITS-CLIP	23824327
hsa-miR-3652	SF3A1	Functional MTI (Weak)	MIRT627076	HITS-CLIP	27418678
hsa-miR-3652	THAP2	Functional MTI (Weak)	MIRT627419	HITS-CLIP	23824327
hsa-miR-3652	TAS2R5	Functional MTI (Weak)	MIRT627439	HITS-CLIP	23824327
hsa-miR-3652	TAS2R5	Functional MTI (Weak)	MIRT627439	PAR-CLIP	27292025
hsa-miR-3652	HS3ST1	Functional MTI (Weak)	MIRT627139	HITS-CLIP	23824327
hsa-miR-3652	TSHZ2	Functional MTI (Weak)	MIRT627345	HITS-CLIP	23824327
hsa-miR-3652	KAT7	Functional MTI (Weak)	MIRT628077	HITS-CLIP	23824327
hsa-miR-3652	KAT7	Functional MTI (Weak)	MIRT628077	HITS-CLIP	19536157
hsa-miR-3652	CYB5D1	Functional MTI (Weak)	MIRT628275	HITS-CLIP	23824327
hsa-miR-3652	CINP	Functional MTI (Weak)	MIRT629233	HITS-CLIP	23824327
hsa-miR-3652	F2RL1	Functional MTI (Weak)	MIRT629093	HITS-CLIP	23824327
hsa-miR-3652	UNC13A	Functional MTI (Weak)	MIRT629284	HITS-CLIP	23824327
hsa-miR-3652	WDR31	Functional MTI (Weak)	MIRT629633	HITS-CLIP	23824327
hsa-miR-3652	ADM2	Functional MTI (Weak)	MIRT629405	HITS-CLIP	23824327
hsa-miR-3652	RFC2	Functional MTI (Weak)	MIRT629582	HITS-CLIP	23824327
hsa-miR-3652	NOM1	Functional MTI (Weak)	MIRT629872	HITS-CLIP	23824327
hsa-miR-3652	TERF2	Functional MTI (Weak)	MIRT630041	HITS-CLIP	23824327
hsa-miR-3652	NIP7	Functional MTI (Weak)	MIRT630059	HITS-CLIP	23824327
hsa-miR-3652	NARS	Functional MTI (Weak)	MIRT629981	HITS-CLIP	23824327
hsa-miR-3652	ARHGEF5	Functional MTI (Weak)	MIRT630126	HITS-CLIP	23824327
hsa-miR-3652	ZBTB8A	Functional MTI (Weak)	MIRT630153	HITS-CLIP	23824327
hsa-miR-3652	ZBTB8A	Functional MTI (Weak)	MIRT630153	HITS-CLIP	27418678
hsa-miR-3652	PSMB5	Functional MTI (Weak)	MIRT630276	HITS-CLIP	23824327
hsa-miR-3652	SMTNL2	Functional MTI (Weak)	MIRT630249	HITS-CLIP	23824327
hsa-miR-3652	NKAP	Functional MTI (Weak)	MIRT630346	HITS-CLIP	23824327
hsa-miR-3652	CYP20A1	Functional MTI (Weak)	MIRT630495	HITS-CLIP	23824327
hsa-miR-3652	CENPM	Functional MTI (Weak)	MIRT631262	HITS-CLIP	23824327
hsa-miR-3652	IL2RA	Functional MTI (Weak)	MIRT631402	HITS-CLIP	23824327
hsa-miR-3652	RPS15A	Functional MTI (Weak)	MIRT632469	HITS-CLIP	23824327
hsa-miR-3652	CXorf21	Functional MTI (Weak)	MIRT633081	HITS-CLIP	23824327
hsa-miR-3652	RAB11FIP1	Functional MTI (Weak)	MIRT632511	HITS-CLIP	23824327
hsa-miR-3652	PDP2	Functional MTI (Weak)	MIRT632595	HITS-CLIP	23824327
hsa-miR-3652	DUSP18	Functional MTI (Weak)	MIRT632993	HITS-CLIP	23824327
hsa-miR-3652	ZNF573	Functional MTI (Weak)	MIRT633237	HITS-CLIP	23824327
hsa-miR-3652	SLC1A5	Functional MTI (Weak)	MIRT633285	HITS-CLIP	23824327
hsa-miR-3652	PGBD5	Functional MTI (Weak)	MIRT633533	HITS-CLIP	23824327
hsa-miR-3652	SGO1	Functional MTI (Weak)	MIRT634336	HITS-CLIP	23824327
hsa-miR-3652	PLIN3	Functional MTI (Weak)	MIRT634068	HITS-CLIP	23824327
hsa-miR-3652	MFSD4B	Functional MTI (Weak)	MIRT634598	HITS-CLIP	23824327
hsa-miR-3652	MFSD4B	Functional MTI (Weak)	MIRT634598	PAR-CLIP	27292025
hsa-miR-3652	GDE1	Functional MTI (Weak)	MIRT634676	HITS-CLIP	23824327
hsa-miR-3652	MYH11	Functional MTI (Weak)	MIRT635048	HITS-CLIP	23824327
hsa-miR-3652	MAVS	Functional MTI (Weak)	MIRT635104	HITS-CLIP	23824327
hsa-miR-3652	QPRT	Functional MTI (Weak)	MIRT635234	HITS-CLIP	23824327
hsa-miR-3652	BMS1	Functional MTI (Weak)	MIRT635321	HITS-CLIP	23824327
hsa-miR-3652	FMN1	Functional MTI (Weak)	MIRT636515	HITS-CLIP	23824327
hsa-miR-3652	CDK4	Functional MTI (Weak)	MIRT636652	HITS-CLIP	23824327
hsa-miR-3652	RNF157	Functional MTI (Weak)	MIRT636266	HITS-CLIP	23824327
hsa-miR-3652	LRCH3	Functional MTI (Weak)	MIRT636448	HITS-CLIP	23824327
hsa-miR-3652	SLC16A5	Functional MTI (Weak)	MIRT636754	HITS-CLIP	23824327
hsa-miR-3652	BAMBI	Functional MTI (Weak)	MIRT637133	HITS-CLIP	23824327
hsa-miR-3652	ROMO1	Functional MTI (Weak)	MIRT637187	HITS-CLIP	23824327
hsa-miR-3652	RGS9BP	Functional MTI (Weak)	MIRT637531	HITS-CLIP	23824327
hsa-miR-3652	IBA57	Functional MTI (Weak)	MIRT637285	HITS-CLIP	23824327
hsa-miR-3652	OLA1	Functional MTI (Weak)	MIRT637786	HITS-CLIP	23824327
hsa-miR-3652	LILRA2	Functional MTI (Weak)	MIRT637922	HITS-CLIP	23824327
hsa-miR-3652	PLXDC2	Functional MTI (Weak)	MIRT638447	HITS-CLIP	23824327
hsa-miR-3652	PLXDC2	Functional MTI (Weak)	MIRT638447	PAR-CLIP	27292025
hsa-miR-3652	ARSK	Functional MTI (Weak)	MIRT640672	HITS-CLIP	23824327
hsa-miR-3652	ARSK	Functional MTI (Weak)	MIRT640672	HITS-CLIP	23313552
hsa-miR-3652	PTGR2	Functional MTI (Weak)	MIRT642642	HITS-CLIP	23824327
hsa-miR-3652	HACD4	Functional MTI (Weak)	MIRT643079	HITS-CLIP	23824327
hsa-miR-3652	SLC35E3	Functional MTI (Weak)	MIRT644235	HITS-CLIP	23824327
hsa-miR-3652	TMCO1	Functional MTI (Weak)	MIRT644663	HITS-CLIP	23824327
hsa-miR-3652	SLC35E2B	Functional MTI (Weak)	MIRT645088	HITS-CLIP	23824327
hsa-miR-3652	ACP6	Functional MTI (Weak)	MIRT645989	HITS-CLIP	23824327
hsa-miR-3652	FAM217B	Functional MTI (Weak)	MIRT646504	HITS-CLIP	23824327
hsa-miR-3652	SEC23B	Functional MTI (Weak)	MIRT647093	HITS-CLIP	23824327
hsa-miR-3652	ADCY2	Functional MTI (Weak)	MIRT647012	HITS-CLIP	23824327
hsa-miR-3652	ABCA6	Functional MTI (Weak)	MIRT648864	HITS-CLIP	23824327
hsa-miR-3652	NFX1	Functional MTI (Weak)	MIRT647711	HITS-CLIP	23824327
hsa-miR-3652	NFX1	Functional MTI (Weak)	MIRT647711	HITS-CLIP	23313552
hsa-miR-3652	FADS6	Functional MTI (Weak)	MIRT648039	HITS-CLIP	23824327
hsa-miR-3652	PIGG	Functional MTI (Weak)	MIRT648509	HITS-CLIP	23824327
hsa-miR-3652	ZNF551	Functional MTI (Weak)	MIRT648917	HITS-CLIP	23824327
hsa-miR-3652	DNPEP	Functional MTI (Weak)	MIRT649178	HITS-CLIP	23824327
hsa-miR-3652	YME1L1	Functional MTI (Weak)	MIRT651424	HITS-CLIP	23824327
hsa-miR-3652	XIAP	Functional MTI (Weak)	MIRT651463	HITS-CLIP	23824327
hsa-miR-3652	TMEM40	Functional MTI (Weak)	MIRT652397	HITS-CLIP	23824327
hsa-miR-3652	TIMM8A	Functional MTI (Weak)	MIRT652594	HITS-CLIP	23824327
hsa-miR-3652	SLC25A33	Functional MTI (Weak)	MIRT653686	HITS-CLIP	23824327
hsa-miR-3652	RPS6KA5	Functional MTI (Weak)	MIRT654121	HITS-CLIP	23824327
hsa-miR-3652	PXMP4	Functional MTI (Weak)	MIRT654574	HITS-CLIP	23824327
hsa-miR-3652	MSH5	Functional MTI (Weak)	MIRT656153	HITS-CLIP	23824327
hsa-miR-3652	MAP4K2	Functional MTI (Weak)	MIRT656469	HITS-CLIP	23824327
hsa-miR-3652	DPY19L4	Functional MTI (Weak)	MIRT658904	HITS-CLIP	23824327
hsa-miR-3652	CEP135	Functional MTI (Weak)	MIRT659585	HITS-CLIP	23824327
hsa-miR-3652	ARL17B	Functional MTI (Weak)	MIRT661235	HITS-CLIP	23824327
hsa-miR-3652	SPIB	Functional MTI (Weak)	MIRT661098	HITS-CLIP	23824327
hsa-miR-3652	LIN52	Functional MTI (Weak)	MIRT661290	HITS-CLIP	23824327
hsa-miR-3652	MCM8	Functional MTI (Weak)	MIRT662620	HITS-CLIP	23824327
hsa-miR-3652	PGBD4	Functional MTI (Weak)	MIRT662234	HITS-CLIP	23824327
hsa-miR-3652	MTAP	Functional MTI (Weak)	MIRT662543	HITS-CLIP	23824327
hsa-miR-3652	MCM8	Functional MTI (Weak)	MIRT662620	PAR-CLIP	27292025
hsa-miR-3652	LRRC3C	Functional MTI (Weak)	MIRT662733	HITS-CLIP	23824327
hsa-miR-3652	OMD	Functional MTI (Weak)	MIRT662841	HITS-CLIP	23824327
hsa-miR-3652	ZNF74	Functional MTI (Weak)	MIRT663339	HITS-CLIP	23824327
hsa-miR-3652	JPH2	Functional MTI (Weak)	MIRT662954	HITS-CLIP	23824327
hsa-miR-3652	MED18	Functional MTI (Weak)	MIRT662906	HITS-CLIP	23824327
hsa-miR-3652	IYD	Functional MTI (Weak)	MIRT663495	HITS-CLIP	23824327
hsa-miR-3652	CCR6	Functional MTI (Weak)	MIRT663540	HITS-CLIP	23824327
hsa-miR-3652	MASTL	Functional MTI (Weak)	MIRT663521	HITS-CLIP	23824327
hsa-miR-3652	ZNF786	Functional MTI (Weak)	MIRT663970	HITS-CLIP	23824327
hsa-miR-3652	MRI1	Functional MTI (Weak)	MIRT663902	HITS-CLIP	23824327
hsa-miR-3652	ZYG11B	Functional MTI (Weak)	MIRT664466	HITS-CLIP	23824327
hsa-miR-3652	TIGD6	Functional MTI (Weak)	MIRT664414	HITS-CLIP	23824327
hsa-miR-3652	C16orf45	Functional MTI (Weak)	MIRT664348	HITS-CLIP	23824327
hsa-miR-3652	ZYG11B	Functional MTI (Weak)	MIRT664466	PAR-CLIP	27292025
hsa-miR-3652	WDR17	Functional MTI (Weak)	MIRT665451	HITS-CLIP	23824327
hsa-miR-3652	TEP1	Functional MTI (Weak)	MIRT664753	HITS-CLIP	23824327
hsa-miR-3652	PTCD3	Functional MTI (Weak)	MIRT664956	HITS-CLIP	23824327
hsa-miR-3652	TDRD1	Functional MTI (Weak)	MIRT664971	HITS-CLIP	23824327
hsa-miR-3652	ELK1	Functional MTI (Weak)	MIRT665021	HITS-CLIP	23824327
hsa-miR-3652	ESF1	Functional MTI (Weak)	MIRT665196	HITS-CLIP	23824327
hsa-miR-3652	WDR17	Functional MTI (Weak)	MIRT665451	PAR-CLIP	27292025
hsa-miR-3652	XKR4	Functional MTI (Weak)	MIRT665356	HITS-CLIP	23824327
hsa-miR-3652	RAB10	Functional MTI (Weak)	MIRT666761	HITS-CLIP	23824327
hsa-miR-3652	SSTR2	Functional MTI (Weak)	MIRT666076	HITS-CLIP	23824327
hsa-miR-3652	SLC16A10	Functional MTI (Weak)	MIRT666317	HITS-CLIP	23824327
hsa-miR-3652	SLC16A10	Functional MTI (Weak)	MIRT666317	HITS-CLIP	27418678
hsa-miR-3652	SBNO1	Functional MTI (Weak)	MIRT666484	HITS-CLIP	23824327
hsa-miR-3652	RNF170	Functional MTI (Weak)	MIRT666517	HITS-CLIP	23824327
hsa-miR-3652	RBM23	Functional MTI (Weak)	MIRT666695	HITS-CLIP	23824327
hsa-miR-3652	NFE2L1	Functional MTI (Weak)	MIRT667222	HITS-CLIP	23824327
hsa-miR-3652	LRAT	Functional MTI (Weak)	MIRT667556	HITS-CLIP	23824327
hsa-miR-3652	MPLKIP	Functional MTI (Weak)	MIRT667356	HITS-CLIP	23824327
hsa-miR-3652	MAPK1	Functional MTI (Weak)	MIRT667471	HITS-CLIP	23824327
hsa-miR-3652	KDELR1	Functional MTI (Weak)	MIRT667747	HITS-CLIP	23824327
hsa-miR-3652	GMEB1	Functional MTI (Weak)	MIRT668085	HITS-CLIP	23824327
hsa-miR-3652	GK5	Functional MTI (Weak)	MIRT668118	HITS-CLIP	23824327
hsa-miR-3652	STXBP2	Functional MTI (Weak)	MIRT668342	HITS-CLIP	23824327
hsa-miR-3652	ESYT2	Functional MTI (Weak)	MIRT668506	HITS-CLIP	23824327
hsa-miR-3652	NCBP3	Functional MTI (Weak)	MIRT669290	HITS-CLIP	23824327
hsa-miR-3652	ALG14	Functional MTI (Weak)	MIRT669546	HITS-CLIP	23824327
hsa-miR-3652	BROX	Functional MTI (Weak)	MIRT669856	HITS-CLIP	23824327
hsa-miR-3652	BROX	Functional MTI (Weak)	MIRT669856	HITS-CLIP	19536157
hsa-miR-3652	TECPR1	Functional MTI (Weak)	MIRT670014	HITS-CLIP	23824327
hsa-miR-3652	CNDP1	Functional MTI (Weak)	MIRT669776	HITS-CLIP	23824327
hsa-miR-3652	CCDC142	Functional MTI (Weak)	MIRT670176	HITS-CLIP	23824327
hsa-miR-3652	PTDSS2	Functional MTI (Weak)	MIRT670713	HITS-CLIP	23824327
hsa-miR-3652	HEYL	Functional MTI (Weak)	MIRT671668	HITS-CLIP	23824327
hsa-miR-3652	IFNAR1	Functional MTI (Weak)	MIRT670865	HITS-CLIP	23824327
hsa-miR-3652	IFNAR1	Functional MTI (Weak)	MIRT670865	HITS-CLIP	23313552
hsa-miR-3652	PTGIS	Functional MTI (Weak)	MIRT670995	HITS-CLIP	23824327
hsa-miR-3652	SMG1	Functional MTI (Weak)	MIRT671349	HITS-CLIP	23824327
hsa-miR-3652	SLC38A9	Functional MTI (Weak)	MIRT671490	HITS-CLIP	23824327
hsa-miR-3652	ZNF841	Functional MTI (Weak)	MIRT671106	HITS-CLIP	23824327
hsa-miR-3652	FLYWCH2	Functional MTI (Weak)	MIRT671474	HITS-CLIP	23824327
hsa-miR-3652	LIMS1	Functional MTI (Weak)	MIRT671553	HITS-CLIP	23824327
hsa-miR-3652	SYNPO2L	Functional MTI (Weak)	MIRT673094	HITS-CLIP	23824327
hsa-miR-3652	SIK2	Functional MTI (Weak)	MIRT672248	HITS-CLIP	23824327
hsa-miR-3652	POLR2D	Functional MTI (Weak)	MIRT672429	HITS-CLIP	23824327
hsa-miR-3652	NKPD1	Functional MTI (Weak)	MIRT672595	HITS-CLIP	23824327
hsa-miR-3652	PLEKHS1	Functional MTI (Weak)	MIRT671921	HITS-CLIP	23824327
hsa-miR-3652	PLEKHS1	Functional MTI (Weak)	MIRT671921	HITS-CLIP	23313552
hsa-miR-3652	PLEKHS1	Functional MTI (Weak)	MIRT671921	PAR-CLIP	27292025
hsa-miR-3652	F2	Functional MTI (Weak)	MIRT672195	HITS-CLIP	23824327
hsa-miR-3652	DCAF7	Functional MTI (Weak)	MIRT672213	HITS-CLIP	23824327
hsa-miR-3652	GP2	Functional MTI (Weak)	MIRT672289	HITS-CLIP	23824327
hsa-miR-3652	GP2	Functional MTI (Weak)	MIRT672289	PAR-CLIP	27292025
hsa-miR-3652	ZNF655	Functional MTI (Weak)	MIRT672956	HITS-CLIP	23824327
hsa-miR-3652	TMEM56	Functional MTI (Weak)	MIRT673169	HITS-CLIP	23824327
hsa-miR-3652	ANKRD9	Functional MTI (Weak)	MIRT674024	HITS-CLIP	23824327
hsa-miR-3652	INO80	Functional MTI (Weak)	MIRT673250	HITS-CLIP	23824327
hsa-miR-3652	INMT	Functional MTI (Weak)	MIRT673968	HITS-CLIP	23824327
hsa-miR-3652	RNF19B	Functional MTI (Weak)	MIRT673294	HITS-CLIP	23824327
hsa-miR-3652	KDELC2	Functional MTI (Weak)	MIRT673572	HITS-CLIP	23824327
hsa-miR-3652	TCF23	Functional MTI (Weak)	MIRT673734	HITS-CLIP	23824327
hsa-miR-3652	ZNF284	Functional MTI (Weak)	MIRT674256	HITS-CLIP	23824327
hsa-miR-3652	NAGK	Functional MTI (Weak)	MIRT674282	HITS-CLIP	23824327
hsa-miR-3652	SNTB2	Functional MTI (Weak)	MIRT675098	HITS-CLIP	23824327
hsa-miR-3652	PRR23A	Functional MTI (Weak)	MIRT674515	HITS-CLIP	23824327
hsa-miR-3652	PRR23A	Functional MTI (Weak)	MIRT674515	PAR-CLIP	27292025
hsa-miR-3652	MYCBP	Functional MTI (Weak)	MIRT674390	HITS-CLIP	23824327
hsa-miR-3652	PEX2	Functional MTI (Weak)	MIRT674945	HITS-CLIP	23824327
hsa-miR-3652	MOGAT1	Functional MTI (Weak)	MIRT675143	HITS-CLIP	23824327
hsa-miR-3652	MOGAT1	Functional MTI (Weak)	MIRT675143	HITS-CLIP	23313552
hsa-miR-3652	TMEM250	Functional MTI (Weak)	MIRT676024	HITS-CLIP	23824327
hsa-miR-3652	PLEKHM3	Functional MTI (Weak)	MIRT676427	HITS-CLIP	23824327
hsa-miR-3652	ARIH2OS	Functional MTI (Weak)	MIRT676593	HITS-CLIP	23824327
hsa-miR-3652	TAF1	Functional MTI (Weak)	MIRT676841	HITS-CLIP	23824327
hsa-miR-3652	SLC35E1	Functional MTI (Weak)	MIRT677929	HITS-CLIP	23824327
hsa-miR-3652	SLC35E1	Functional MTI (Weak)	MIRT677929	HITS-CLIP	23313552
hsa-miR-3652	ULBP3	Functional MTI (Weak)	MIRT678384	HITS-CLIP	23824327
hsa-miR-3652	PLA2G16	Functional MTI (Weak)	MIRT680140	HITS-CLIP	23824327
hsa-miR-3652	ZNF281	Functional MTI (Weak)	MIRT680341	HITS-CLIP	23824327
hsa-miR-3652	ZNF281	Functional MTI (Weak)	MIRT680341	HITS-CLIP	27418678
hsa-miR-3652	FLG2	Functional MTI (Weak)	MIRT682825	HITS-CLIP	23706177
hsa-miR-3652	SAR1A	Functional MTI (Weak)	MIRT682879	HITS-CLIP	23706177
hsa-miR-3652	MFSD13A	Functional MTI (Weak)	MIRT684403	HITS-CLIP	23313552
hsa-miR-3652	KIAA1143	Functional MTI (Weak)	MIRT685274	HITS-CLIP	23313552
hsa-miR-3652	KCNA7	Functional MTI (Weak)	MIRT686060	HITS-CLIP	23313552
hsa-miR-3652	NAP1L4	Functional MTI (Weak)	MIRT692007	HITS-CLIP	23313552
hsa-miR-3652	C3orf62	Functional MTI (Weak)	MIRT693889	HITS-CLIP	23313552
hsa-miR-3652	PHLDA2	Functional MTI (Weak)	MIRT700804	HITS-CLIP	23313552
hsa-miR-3652	PRKCA	Functional MTI (Weak)	MIRT700606	HITS-CLIP	23313552
hsa-miR-3652	MRPS25	Functional MTI (Weak)	MIRT701804	HITS-CLIP	23313552
hsa-miR-3652	PCSK6	Functional MTI (Weak)	MIRT701006	HITS-CLIP	23313552
hsa-miR-3652	LYRM4	Functional MTI (Weak)	MIRT702173	HITS-CLIP	23313552
hsa-miR-3652	ALDH6A1	Functional MTI (Weak)	MIRT705786	HITS-CLIP	23313552
hsa-miR-3652	ACOT9	Functional MTI (Weak)	MIRT706203	HITS-CLIP	22927820
hsa-miR-3652	ADAM17	Functional MTI (Weak)	MIRT705924	HITS-CLIP	23313552
hsa-miR-3652	PNPT1	Functional MTI (Weak)	MIRT706629	HITS-CLIP	21572407
hsa-miR-3652	COL13A1	Functional MTI (Weak)	MIRT706679	HITS-CLIP	21572407
hsa-miR-3652	GPR155	Functional MTI (Weak)	MIRT706704	HITS-CLIP	21572407
hsa-miR-3652	RNF216	Functional MTI (Weak)	MIRT706658	HITS-CLIP	21572407
hsa-miR-3652	ANKRD36	Functional MTI (Weak)	MIRT706775	HITS-CLIP	21572407
hsa-miR-3652	FANCC	Functional MTI (Weak)	MIRT706961	HITS-CLIP	21572407
hsa-miR-3652	DNAJB13	Functional MTI (Weak)	MIRT706842	HITS-CLIP	21572407
hsa-miR-3652	ST3GAL1	Functional MTI (Weak)	MIRT706895	HITS-CLIP	21572407
hsa-miR-3652	XPO5	Functional MTI (Weak)	MIRT706979	HITS-CLIP	21572407
hsa-miR-3652	THAP6	Functional MTI (Weak)	MIRT706914	HITS-CLIP	21572407
hsa-miR-3652	MAFF	Functional MTI (Weak)	MIRT706862	HITS-CLIP	21572407
hsa-miR-3652	RRP36	Functional MTI (Weak)	MIRT707013	HITS-CLIP	21572407
hsa-miR-3652	ACTR5	Functional MTI (Weak)	MIRT707030	HITS-CLIP	21572407
hsa-miR-3652	MED29	Functional MTI (Weak)	MIRT707071	HITS-CLIP	21572407
hsa-miR-3652	ZNF24	Functional MTI (Weak)	MIRT708287	HITS-CLIP	19536157
hsa-miR-3652	SPECC1	Functional MTI (Weak)	MIRT709367	HITS-CLIP	19536157
hsa-miR-3652	CUBN	Functional MTI (Weak)	MIRT709691	HITS-CLIP	19536157
hsa-miR-3652	TMEM184A	Functional MTI (Weak)	MIRT712100	HITS-CLIP	19536157
hsa-miR-3652	SLC2A8	Functional MTI (Weak)	MIRT713575	HITS-CLIP	19536157
hsa-miR-3652	IL7R	Functional MTI (Weak)	MIRT723838	HITS-CLIP	19536157
hsa-miR-3652	AKT1S1	Functional MTI (Weak)	MIRT741881	PAR-CLIP	26701625
hsa-miR-3652	ARHGDIA	Functional MTI (Weak)	MIRT741882	PAR-CLIP	26701625
hsa-miR-3652	BCL2L1	Functional MTI (Weak)	MIRT741883	PAR-CLIP	26701625
hsa-miR-3652	CBX8	Functional MTI (Weak)	MIRT741884	PAR-CLIP	26701625
hsa-miR-3652	CELF1	Functional MTI (Weak)	MIRT741885	PAR-CLIP	26701625
hsa-miR-3652	CENPO	Functional MTI (Weak)	MIRT741886	PAR-CLIP	26701625
hsa-miR-3652	ECE1	Functional MTI (Weak)	MIRT741887	PAR-CLIP	26701625
hsa-miR-3652	ECE1	Functional MTI (Weak)	MIRT741887	PAR-CLIP	27292025
hsa-miR-3652	FBXL19	Functional MTI (Weak)	MIRT741888	PAR-CLIP	26701625
hsa-miR-3652	FSCN1	Functional MTI (Weak)	MIRT741889	PAR-CLIP	26701625
hsa-miR-3652	GAN	Functional MTI (Weak)	MIRT741890	PAR-CLIP	26701625
hsa-miR-3652	GTF3C1	Functional MTI (Weak)	MIRT741891	PAR-CLIP	26701625
hsa-miR-3652	INTS3	Functional MTI (Weak)	MIRT741892	PAR-CLIP	26701625
hsa-miR-3652	KDM6B	Functional MTI (Weak)	MIRT741893	PAR-CLIP	26701625
hsa-miR-3652	LMNB2	Functional MTI (Weak)	MIRT741894	PAR-CLIP	26701625
hsa-miR-3652	MAP2K7	Functional MTI (Weak)	MIRT741895	PAR-CLIP	26701625
hsa-miR-3652	NFIC	Functional MTI (Weak)	MIRT741896	PAR-CLIP	26701625
hsa-miR-3652	PABPN1	Functional MTI (Weak)	MIRT741897	PAR-CLIP	26701625
hsa-miR-3652	PKM	Functional MTI (Weak)	MIRT741898	PAR-CLIP	26701625
hsa-miR-3652	POLR2E	Functional MTI (Weak)	MIRT741899	PAR-CLIP	26701625
hsa-miR-3652	PPP1R9B	Functional MTI (Weak)	MIRT741900	PAR-CLIP	26701625
hsa-miR-3652	SCAMP4	Functional MTI (Weak)	MIRT741901	PAR-CLIP	26701625
hsa-miR-3652	XPC	Functional MTI (Weak)	MIRT741902	PAR-CLIP	26701625
hsa-miR-3652	XPC	Functional MTI (Weak)	MIRT741902	PAR-CLIP	27292025
hsa-miR-3652	AGO3	Functional MTI (Weak)	MIRT766266	PAR-CLIP	27292025
hsa-miR-3652	ITGA3	Functional MTI (Weak)	MIRT766288	PAR-CLIP	27292025
hsa-miR-3652	KLHL7	Functional MTI (Weak)	MIRT766289	PAR-CLIP	27292025
hsa-miR-3652	KRI1	Functional MTI (Weak)	MIRT766290	PAR-CLIP	27292025
hsa-miR-3652	LYN	Functional MTI (Weak)	MIRT766291	PAR-CLIP	27292025
hsa-miR-3652	MAPKAPK5	Functional MTI (Weak)	MIRT766292	PAR-CLIP	27292025
hsa-miR-3652	MGAT1	Functional MTI (Weak)	MIRT766293	PAR-CLIP	27292025
hsa-miR-3652	MLXIP	Functional MTI (Weak)	MIRT766294	PAR-CLIP	27292025
hsa-miR-3652	MPRIP	Functional MTI (Weak)	MIRT766295	PAR-CLIP	27292025
hsa-miR-3652	MREG	Functional MTI (Weak)	MIRT766296	PAR-CLIP	27292025
hsa-miR-3652	MSRB1	Functional MTI (Weak)	MIRT766297	PAR-CLIP	27292025
hsa-miR-3652	NAA10	Functional MTI (Weak)	MIRT766298	PAR-CLIP	27292025
hsa-miR-3652	NDUFS1	Functional MTI (Weak)	MIRT766299	PAR-CLIP	27292025
hsa-miR-3652	NEURL1	Functional MTI (Weak)	MIRT766300	PAR-CLIP	27292025
hsa-miR-3652	NKD1	Functional MTI (Weak)	MIRT766301	PAR-CLIP	27292025
hsa-miR-3652	NOL10	Functional MTI (Weak)	MIRT766302	PAR-CLIP	27292025
hsa-miR-3652	NUDT3	Functional MTI (Weak)	MIRT766303	PAR-CLIP	27292025
hsa-miR-3652	ORC1	Functional MTI (Weak)	MIRT766304	PAR-CLIP	27292025
hsa-miR-3652	PIK3R2	Functional MTI (Weak)	MIRT766305	PAR-CLIP	27292025
hsa-miR-3652	POLD4	Functional MTI (Weak)	MIRT766306	PAR-CLIP	27292025
hsa-miR-3652	PRPF38A	Functional MTI (Weak)	MIRT766307	PAR-CLIP	27292025
hsa-miR-3652	QSOX1	Functional MTI (Weak)	MIRT766308	PAR-CLIP	27292025
hsa-miR-3652	RACGAP1	Functional MTI (Weak)	MIRT766309	PAR-CLIP	27292025
hsa-miR-3652	SEC14L4	Functional MTI (Weak)	MIRT766310	PAR-CLIP	27292025
hsa-miR-3652	SIGLEC6	Functional MTI (Weak)	MIRT766311	PAR-CLIP	27292025
hsa-miR-3652	SLC12A7	Functional MTI (Weak)	MIRT766312	PAR-CLIP	27292025
hsa-miR-3652	SMYD4	Functional MTI (Weak)	MIRT766313	PAR-CLIP	27292025
hsa-miR-3652	TFDP2	Functional MTI (Weak)	MIRT766314	PAR-CLIP	27292025
hsa-miR-3652	TIMM50	Functional MTI (Weak)	MIRT766315	PAR-CLIP	27292025
hsa-miR-3652	AK3	Functional MTI (Weak)	MIRT766267	PAR-CLIP	27292025
hsa-miR-3652	TUBD1	Functional MTI (Weak)	MIRT766316	PAR-CLIP	27292025
hsa-miR-3652	APOBEC3A	Functional MTI (Weak)	MIRT766268	PAR-CLIP	27292025
hsa-miR-3652	UROS	Functional MTI (Weak)	MIRT766317	PAR-CLIP	27292025
hsa-miR-3652	VWC2	Functional MTI (Weak)	MIRT766318	PAR-CLIP	27292025
hsa-miR-3652	ZNF106	Functional MTI (Weak)	MIRT766319	PAR-CLIP	27292025
hsa-miR-3652	ZNF154	Functional MTI (Weak)	MIRT766320	PAR-CLIP	27292025
hsa-miR-3652	ZNF226	Functional MTI (Weak)	MIRT766321	PAR-CLIP	27292025
hsa-miR-3652	ZNF320	Functional MTI (Weak)	MIRT766322	PAR-CLIP	27292025
hsa-miR-3652	ZNF347	Functional MTI (Weak)	MIRT766323	PAR-CLIP	27292025
hsa-miR-3652	ZNF34	Functional MTI (Weak)	MIRT766324	PAR-CLIP	27292025
hsa-miR-3652	ZNF713	Functional MTI (Weak)	MIRT766325	PAR-CLIP	27292025
hsa-miR-3652	ARSA	Functional MTI (Weak)	MIRT766269	PAR-CLIP	27292025
hsa-miR-3652	AS3MT	Functional MTI (Weak)	MIRT766270	PAR-CLIP	27292025
hsa-miR-3652	BORCS7	Functional MTI (Weak)	MIRT766271	PAR-CLIP	27292025
hsa-miR-3652	C4orf19	Functional MTI (Weak)	MIRT766272	PAR-CLIP	27292025
hsa-miR-3652	CCDC170	Functional MTI (Weak)	MIRT766273	PAR-CLIP	27292025
hsa-miR-3652	CISD2	Functional MTI (Weak)	MIRT766274	PAR-CLIP	27292025
hsa-miR-3652	COQ7	Functional MTI (Weak)	MIRT766275	PAR-CLIP	27292025
hsa-miR-3652	DBT	Functional MTI (Weak)	MIRT766276	PAR-CLIP	27292025
hsa-miR-3652	DCAF16	Functional MTI (Weak)	MIRT766277	PAR-CLIP	27292025
hsa-miR-3652	EEF2K	Functional MTI (Weak)	MIRT766278	PAR-CLIP	27292025
hsa-miR-3652	EMC3	Functional MTI (Weak)	MIRT766279	PAR-CLIP	27292025
hsa-miR-3652	FAM210B	Functional MTI (Weak)	MIRT766280	PAR-CLIP	27292025
hsa-miR-3652	FFAR1	Functional MTI (Weak)	MIRT766281	PAR-CLIP	27292025
hsa-miR-3652	GALNT6	Functional MTI (Weak)	MIRT766282	PAR-CLIP	27292025
hsa-miR-3652	GPR161	Functional MTI (Weak)	MIRT766283	PAR-CLIP	27292025
hsa-miR-3652	GPR75	Functional MTI (Weak)	MIRT766284	PAR-CLIP	27292025
hsa-miR-3652	GPSM2	Functional MTI (Weak)	MIRT766285	PAR-CLIP	27292025
hsa-miR-3652	GRSF1	Functional MTI (Weak)	MIRT766286	PAR-CLIP	27292025
hsa-miR-3652	HEATR5A	Functional MTI (Weak)	MIRT766287	PAR-CLIP	27292025
hsa-miR-3652	ABI2	Functional MTI (Weak)	MIRT785003	HITS-CLIP	27418678
hsa-miR-3652	CALCOCO2	Functional MTI (Weak)	MIRT785004	HITS-CLIP	27418678
hsa-miR-3652	FAM9B	Functional MTI (Weak)	MIRT785005	HITS-CLIP	27418678
hsa-miR-3652	FUT11	Functional MTI (Weak)	MIRT785006	HITS-CLIP	27418678
hsa-miR-3652	GFPT1	Functional MTI (Weak)	MIRT785007	HITS-CLIP	27418678
hsa-miR-3652	ISPD	Functional MTI (Weak)	MIRT785008	HITS-CLIP	27418678
hsa-miR-3652	LUC7L	Functional MTI (Weak)	MIRT785009	HITS-CLIP	27418678
hsa-miR-3652	MAGT1	Functional MTI (Weak)	MIRT785010	HITS-CLIP	27418678
hsa-miR-3652	METTL2B	Functional MTI (Weak)	MIRT785011	HITS-CLIP	27418678
hsa-miR-3652	PIGX	Functional MTI (Weak)	MIRT785012	HITS-CLIP	27418678
hsa-miR-3652	PTPN2	Functional MTI (Weak)	MIRT785013	HITS-CLIP	27418678
hsa-miR-3652	SMAGP	Functional MTI (Weak)	MIRT785014	HITS-CLIP	27418678
hsa-miR-3652	TTLL12	Functional MTI (Weak)	MIRT785015	HITS-CLIP	27418678
hsa-miR-3652	UBE2G2	Functional MTI (Weak)	MIRT785016	HITS-CLIP	27418678
hsa-miR-3652	ZC3H15	Functional MTI (Weak)	MIRT785017	HITS-CLIP	27418678
hsa-miR-3652	ZNF417	Functional MTI (Weak)	MIRT785018	HITS-CLIP	27418678
hsa-miR-3652	MAN2B2	Functional MTI (Weak)	MIRT790322	HITS-CLIP	28735896
hsa-miR-3652	MMP17	Functional MTI (Weak)	MIRT790323	HITS-CLIP	28735896
hsa-miR-3683	NR1D2	Functional MTI (Weak)	MIRT471994	PAR-CLIP	23592263
hsa-miR-3683	M6PR	Functional MTI (Weak)	MIRT473895	PAR-CLIP	23592263
hsa-miR-3683	M6PR	Functional MTI (Weak)	MIRT473895	PAR-CLIP	23446348
hsa-miR-3683	M6PR	Functional MTI (Weak)	MIRT473895	PAR-CLIP, HITS-CLIP	21572407
hsa-miR-3683	M6PR	Functional MTI (Weak)	MIRT473895	PAR-CLIP	20371350
hsa-miR-3683	HOXC11	Functional MTI (Weak)	MIRT513861	PAR-CLIP	23446348
hsa-miR-3683	FN3KRP	Functional MTI (Weak)	MIRT518823	PAR-CLIP	23446348
hsa-miR-3683	NELFE	Functional MTI (Weak)	MIRT528204	PAR-CLIP	22012620
hsa-miR-3683	HOOK3	Functional MTI (Weak)	MIRT612892	HITS-CLIP	23824327
hsa-miR-3683	HOOK3	Functional MTI (Weak)	MIRT612892	HITS-CLIP	19536157
hsa-miR-3683	HOOK3	Functional MTI (Weak)	MIRT612892	HITS-CLIP	27418678
hsa-miR-3683	HOOK3	Functional MTI (Weak)	MIRT612892	HITS-CLIP	28735896
hsa-miR-3683	ACTR1A	Functional MTI (Weak)	MIRT617613	HITS-CLIP	23824327
hsa-miR-3683	ANKRD42	Functional MTI (Weak)	MIRT625568	HITS-CLIP	23824327
hsa-miR-3683	XKR4	Functional MTI (Weak)	MIRT627253	HITS-CLIP	23824327
hsa-miR-3683	REPIN1	Functional MTI (Weak)	MIRT690449	HITS-CLIP	23313552
hsa-miR-3683	LGALS3BP	Functional MTI (Weak)	MIRT766768	PAR-CLIP	27292025
hsa-miR-3683	THAP1	Functional MTI (Weak)	MIRT766769	PAR-CLIP	27292025
hsa-miR-3683	MBL2	Functional MTI (Weak)	MIRT785229	HITS-CLIP	27418678
hsa-miR-3939	ELK4	Functional MTI (Weak)	MIRT610805	HITS-CLIP	23824327
hsa-miR-3939	ELK4	Functional MTI (Weak)	MIRT610805	HITS-CLIP	27418678
hsa-miR-3939	COL8A1	Functional MTI (Weak)	MIRT612016	HITS-CLIP	23824327
hsa-miR-3939	COL8A1	Functional MTI (Weak)	MIRT612016	HITS-CLIP	23313552
hsa-miR-3939	COL8A1	Functional MTI (Weak)	MIRT612016	HITS-CLIP	27418678
hsa-miR-3939	SIK1	Functional MTI (Weak)	MIRT612493	HITS-CLIP	27418678
hsa-miR-3939	SIK1	Functional MTI (Weak)	MIRT612493	HITS-CLIP	23824327
hsa-miR-3939	CRY2	Functional MTI (Weak)	MIRT613178	HITS-CLIP	23824327
hsa-miR-3939	PRMT8	Functional MTI (Weak)	MIRT613754	HITS-CLIP	23824327
hsa-miR-3939	LHFPL3	Functional MTI (Weak)	MIRT616969	HITS-CLIP	23824327
hsa-miR-3939	PKP1	Functional MTI (Weak)	MIRT625972	HITS-CLIP	23824327
hsa-miR-3939	GRN	Functional MTI (Weak)	MIRT627127	HITS-CLIP	23824327
hsa-miR-3939	FAM212B	Functional MTI (Weak)	MIRT663353	HITS-CLIP	23824327
hsa-miR-3939	HPS4	Functional MTI (Weak)	MIRT670141	HITS-CLIP	23824327
hsa-miR-3939	HPS4	Functional MTI (Weak)	MIRT670141	HITS-CLIP	19536157
hsa-miR-3939	HPS4	Functional MTI (Weak)	MIRT670141	HITS-CLIP	27418678
hsa-miR-3939	KDM2A	Functional MTI (Weak)	MIRT743137	PAR-CLIP	26701625
hsa-miR-3976	BCL7A	Functional MTI (Weak)	MIRT062815	PAR-CLIP	22012620
hsa-miR-3976	FBXO28	Functional MTI (Weak)	MIRT063626	PAR-CLIP	21572407
hsa-miR-3976	ZNF460	Functional MTI (Weak)	MIRT152229	PAR-CLIP	24398324
hsa-miR-3976	ZNF460	Functional MTI (Weak)	MIRT152229	PAR-CLIP	23446348
hsa-miR-3976	ZNF460	Functional MTI (Weak)	MIRT152229	PAR-CLIP	21572407
hsa-miR-3976	ZNF460	Functional MTI (Weak)	MIRT152229	PAR-CLIP	20371350
hsa-miR-3976	CCND2	Functional MTI (Weak)	MIRT186437	HITS-CLIP	23824327
hsa-miR-3976	BLOC1S6	Functional MTI (Weak)	MIRT192847	PAR-CLIP	21572407
hsa-miR-3976	PRR11	Functional MTI (Weak)	MIRT197626	PAR-CLIP	22012620
hsa-miR-3976	PRR11	Functional MTI (Weak)	MIRT197626	PAR-CLIP	21572407
hsa-miR-3976	PRR11	Functional MTI (Weak)	MIRT197626	PAR-CLIP	20371350
hsa-miR-3976	ZNF264	Functional MTI (Weak)	MIRT294393	HITS-CLIP	21572407
hsa-miR-3976	ZNF264	Functional MTI (Weak)	MIRT294393	PAR-CLIP	27292025
hsa-miR-3976	IFNAR1	Functional MTI (Weak)	MIRT298227	PAR-CLIP	23446348
hsa-miR-3976	IFNAR1	Functional MTI (Weak)	MIRT298227	PAR-CLIP	21572407
hsa-miR-3976	IFNAR1	Functional MTI (Weak)	MIRT298227	PAR-CLIP	20371350
hsa-miR-3976	STS	Functional MTI (Weak)	MIRT443774	PAR-CLIP	22100165
hsa-miR-3976	TSPAN14	Functional MTI (Weak)	MIRT444661	PAR-CLIP	22100165
hsa-miR-3976	WDR1	Functional MTI (Weak)	MIRT452508	PAR-CLIP	23592263
hsa-miR-3976	CCL16	Functional MTI (Weak)	MIRT460158	PAR-CLIP	23592263
hsa-miR-3976	TMEM170A	Functional MTI (Weak)	MIRT466117	PAR-CLIP	23592263
hsa-miR-3976	TMEM170A	Functional MTI (Weak)	MIRT466117	PAR-CLIP	24398324
hsa-miR-3976	TMEM170A	Functional MTI (Weak)	MIRT466117	PAR-CLIP	23446348
hsa-miR-3976	TMEM170A	Functional MTI (Weak)	MIRT466117	PAR-CLIP	22012620
hsa-miR-3976	TMEM170A	Functional MTI (Weak)	MIRT466117	PAR-CLIP	21572407
hsa-miR-3976	TMEM170A	Functional MTI (Weak)	MIRT466117	PAR-CLIP	20371350
hsa-miR-3976	SFXN1	Functional MTI (Weak)	MIRT468270	PAR-CLIP	23592263
hsa-miR-3976	ELL2	Functional MTI (Weak)	MIRT477490	PAR-CLIP	23592263
hsa-miR-3976	DNAJB4	Functional MTI (Weak)	MIRT478070	PAR-CLIP	23592263
hsa-miR-3976	AKT3	Functional MTI (Weak)	MIRT482108	PAR-CLIP	23592263
hsa-miR-3976	AKT3	Functional MTI (Weak)	MIRT482108	PAR-CLIP	21572407
hsa-miR-3976	IVNS1ABP	Functional MTI (Weak)	MIRT485458	PAR-CLIP	23592263
hsa-miR-3976	HPCAL1	Functional MTI (Weak)	MIRT487657	PAR-CLIP	23592263
hsa-miR-3976	HPCAL1	Functional MTI (Weak)	MIRT487657	PAR-CLIP	20371350
hsa-miR-3976	HPCAL1	Functional MTI (Weak)	MIRT487657	PAR-CLIP	26701625
hsa-miR-3976	COPA	Functional MTI (Weak)	MIRT488428	PAR-CLIP	23592263
hsa-miR-3976	PDE4DIP	Functional MTI (Weak)	MIRT488398	PAR-CLIP	23592263
hsa-miR-3976	PDE4DIP	Functional MTI (Weak)	MIRT488398	HITS-CLIP	23824327
hsa-miR-3976	SEPT8	Functional MTI (Weak)	MIRT492344	PAR-CLIP	23592263
hsa-miR-3976	TRIM73	Functional MTI (Weak)	MIRT496176	PAR-CLIP	22291592
hsa-miR-3976	TRIM74	Functional MTI (Weak)	MIRT496230	PAR-CLIP	22291592
hsa-miR-3976	PCSK9	Functional MTI (Weak)	MIRT499835	PAR-CLIP	24398324
hsa-miR-3976	PCSK9	Functional MTI (Weak)	MIRT499835	PAR-CLIP	23446348
hsa-miR-3976	PCSK9	Functional MTI (Weak)	MIRT499835	PAR-CLIP	21572407
hsa-miR-3976	PCSK9	Functional MTI (Weak)	MIRT499835	PAR-CLIP	20371350
hsa-miR-3976	POLD3	Functional MTI (Weak)	MIRT500140	PAR-CLIP	24398324
hsa-miR-3976	POLD3	Functional MTI (Weak)	MIRT500140	PAR-CLIP	23446348
hsa-miR-3976	POLD3	Functional MTI (Weak)	MIRT500140	PAR-CLIP, HITS-CLIP	21572407
hsa-miR-3976	POLD3	Functional MTI (Weak)	MIRT500140	PAR-CLIP	20371350
hsa-miR-3976	POLD3	Functional MTI (Weak)	MIRT500140	PAR-CLIP	26701625
hsa-miR-3976	POLD3	Functional MTI (Weak)	MIRT500140	PAR-CLIP	27292025
hsa-miR-3976	BCL9L	Functional MTI (Weak)	MIRT503118	PAR-CLIP	24398324
hsa-miR-3976	BCL9L	Functional MTI (Weak)	MIRT503118	PAR-CLIP	26701625
hsa-miR-3976	PLXDC2	Functional MTI (Weak)	MIRT515882	PAR-CLIP	23446348
hsa-miR-3976	DBT	Functional MTI (Weak)	MIRT516291	PAR-CLIP	23446348
hsa-miR-3976	ZNF675	Functional MTI (Weak)	MIRT516691	PAR-CLIP	23446348
hsa-miR-3976	ZNF675	Functional MTI (Weak)	MIRT516691	PAR-CLIP, HITS-CLIP	21572407
hsa-miR-3976	ZNF675	Functional MTI (Weak)	MIRT516691	PAR-CLIP	20371350
hsa-miR-3976	ZNF675	Functional MTI (Weak)	MIRT516691	PAR-CLIP	27292025
hsa-miR-3976	NDUFV3	Functional MTI (Weak)	MIRT517110	PAR-CLIP	23446348
hsa-miR-3976	VHLL	Functional MTI (Weak)	MIRT517146	PAR-CLIP	23446348
hsa-miR-3976	VHLL	Functional MTI (Weak)	MIRT517146	PAR-CLIP, HITS-CLIP	21572407
hsa-miR-3976	VHLL	Functional MTI (Weak)	MIRT517146	PAR-CLIP	20371350
hsa-miR-3976	VHLL	Functional MTI (Weak)	MIRT517146	PAR-CLIP	27292025
hsa-miR-3976	ZNF347	Functional MTI (Weak)	MIRT517315	PAR-CLIP	23446348
hsa-miR-3976	ZNF347	Functional MTI (Weak)	MIRT517315	PAR-CLIP, HITS-CLIP	21572407
hsa-miR-3976	ZNF347	Functional MTI (Weak)	MIRT517315	PAR-CLIP	20371350
hsa-miR-3976	ZNF347	Functional MTI (Weak)	MIRT517315	PAR-CLIP	27292025
hsa-miR-3976	CACNG1	Functional MTI (Weak)	MIRT519346	PAR-CLIP	23446348
hsa-miR-3976	CACNG1	Functional MTI (Weak)	MIRT519346	PAR-CLIP	20371350
hsa-miR-3976	MRPS10	Functional MTI (Weak)	MIRT519567	PAR-CLIP	23446348
hsa-miR-3976	SAMD12	Functional MTI (Weak)	MIRT521253	PAR-CLIP	23446348
hsa-miR-3976	SAMD12	Functional MTI (Weak)	MIRT521253	PAR-CLIP, HITS-CLIP	21572407
hsa-miR-3976	SAMD12	Functional MTI (Weak)	MIRT521253	PAR-CLIP	20371350
hsa-miR-3976	SAMD12	Functional MTI (Weak)	MIRT521253	HITS-CLIP	23824327
hsa-miR-3976	NPFFR1	Functional MTI (Weak)	MIRT522222	PAR-CLIP	23446348
hsa-miR-3976	MAN1A2	Functional MTI (Weak)	MIRT522658	PAR-CLIP	23446348
hsa-miR-3976	MAN1A2	Functional MTI (Weak)	MIRT522658	PAR-CLIP, HITS-CLIP	21572407
hsa-miR-3976	MAN1A2	Functional MTI (Weak)	MIRT522658	PAR-CLIP	20371350
hsa-miR-3976	KHSRP	Functional MTI (Weak)	MIRT522879	PAR-CLIP	23446348
hsa-miR-3976	KHSRP	Functional MTI (Weak)	MIRT522879	PAR-CLIP	21572407
hsa-miR-3976	ZNF468	Functional MTI (Weak)	MIRT525182	PAR-CLIP	22012620
hsa-miR-3976	ZBTB37	Functional MTI (Weak)	MIRT533054	PAR-CLIP	22012620
hsa-miR-3976	NR2E1	Functional MTI (Weak)	MIRT535632	PAR-CLIP	22012620
hsa-miR-3976	LEFTY1	Functional MTI (Weak)	MIRT536336	PAR-CLIP	22012620
hsa-miR-3976	SKA2	Functional MTI (Weak)	MIRT543115	PAR-CLIP	21572407
hsa-miR-3976	PPIL1	Functional MTI (Weak)	MIRT544132	PAR-CLIP	21572407
hsa-miR-3976	EIF4A3	Functional MTI (Weak)	MIRT545414	PAR-CLIP	21572407
hsa-miR-3976	ARF3	Functional MTI (Weak)	MIRT545535	PAR-CLIP	21572407
[truncated: 3,712 more rows]
