# Supplementary material for: ΜicroRNA (miRNA) Variants in Male Infertility: Insights from Whole-Genome Sequencing
Source: Genes (Basel). 2024 Oct 29;15(11):1393. doi: 10.3390/genes15111393 (PMC11593656; doi:10.3390/genes15111393)
Supplement: Supplementary file 1 [file genes-15-01393-s001.zip › Table S3.xlsx]

## Sheet: Teratozoospermia
LD	Variant ID	Position	Ref/Alt	Score	3D interacting gene	Enhancer	Promoter	TFBS	Motif	alleles_gmaf	alleles_EAS	alleles_AMR	alleles_AFR	alleles_EUR	alleles_SAS
	rs17797090	chr12:104324265	G/A	203.36	GNN and other 7		123	141		A,0.066893	0.001	0.0793	0.0764	0.1083	0.0706
	rs73024234	chr6:167411387		202.02	RNASET2 and other 4	4	97	143
	rs74904371	chr1:98510846	C/T	65.09	MIR137 and other 3	58	31	6		T,0.0207668	0	0.0086	0.0053	0.0437	0.0481
	rs2682818	chr12:81329535	A/C	18.24	LIN7A and other 4	8	22			A,0.242412	0.747	0.8818	0.6604	0.8549	0.7117
	rs10670323	chr19:54228741	G/GAAAGA	17.23	MIR512-1 and other 40					AAAGA,0.154553	0.0774	0.0706	0.3306	0.1004	0.1115
	rs72563729	chr1:1102562	G/A	13.67	MIR429 and other 13	15	6	1		A,0.0081869	0.002	0.0014	0.0008	0.0189	0.0184
	rs5996397	chr22:23165339	C/G	11.19	MIR650,IGLL5	32		1	4	G,0.152556	0	0.1398	0.3472	0.1501	0.0583
	rs199671138	chr2:133014620		7.38		18	1
	rs200194626	chr2:133014616		7.33		18	1
	rs142342924	chr3:20179129	G/A	5.73	SGOL1-AS1 and other 4	1			3	A,0.108826	0.1766	0.0375	0.1074	0.0666	0.135
	rs12233076	chr2:240007543	C/T	5.71	MIR4440,MIR4441	6	2	7		T,0.348442	0.3671	0.487	0.329	0.3091	0.2975
	rs374409015	chr7:102111924	C/T	3.82		2		4	2	T,0.0103834	0	0.0115	0.0008	0.0308	0.0123
	rs6787734	chr3:20179096	C/T	3.09	SGOL1-AS1 and other 4	1				T,0.422324	0.5794	0.1888	0.5953	0.1213	0.502
	rs451887	chr21:44371113	T/C	1.38	CBS and other 2					T,0.125799	0.873	0.7839	0.9395	0.8678	0.8579
	rs4994089	chr6:57254938		1.35		1		1
	rs6943868	chr7:7106599	T/A	1.27	LOC100131257					A,0.126797	0.0069	0.0418	0.4054	0.0318	0.0317
	rs78831152	chr3:175087407	C/T	1.07	MIR4789	2				T,0.117612	0.1399	0.1599	0.0779	0.0984	0.138
	rs1844035	chr9:68415385		0.8		2
	rs7210937	chr17:12820645	G/C	0.69	ELAC2,ARHGAP44	1				C,0.352037	0.4554	0.1643	0.5976	0.0746	0.3323
	rs35170395	chr14:28102475	CTA/C	0.59	LINC00645					-,0.174121	0.2123	0.1297	0.1921	0.173	0.1431

## Sheet: Asthenozoospermia
LD	Variant ID	Position	Ref/Alt	Score	3D interacting gene	Enhancer	Promoter	TFBS	Motif	alleles_gmaf	alleles_EAS	alleles_AMR	alleles_AFR	alleles_EUR	alleles_SAS
	rs67030829	chr6:2854298	C/T	213.74	MIR4645 and other 9	22	94	105		T,0.00479233	0	0.0043	0.0091	0.007	0.002
	rs17091403	chr10:115933904	C/T	205.72	TDRD1 and other 3		120	112	4	T,0.043131	0.002	0.0389	0.0401	0.0855	0.0491
	rs17797090	chr12:104324265	G/A	203.36	GNN and other 7		123	141		A,0.066893	0.001	0.0793	0.0764	0.1083	0.0706
	rs73024234	chr6:167411387		202.02	RNASET2 and other 4	4	97	143
	rs73024232	chr6:167411336		201.97	RNASET2 and other 4	4	97	143
	rs12803915	chr11:65211978	G/A	56.74	FRMD8 and other 14	46	1	28		A,0.138179	0.1429	0.1182	0.1021	0.2217	0.1104
	rs2682818	chr12:81329535	A/C	18.24	LIN7A and other 4	8	22			A,0.242412	0.747	0.8818	0.6604	0.8549	0.7117
	rs74704964	chr19:54238207	C/T	17.68	MIR512-1 and other 40	2				T,0.0147764	0	0.0115	0.0045	0.0447	0.0153
	rs5996397	chr22:23165339	C/G	11.19	MIR650,IGLL5	32		1	4	G,0.152556	0	0.1398	0.3472	0.1501	0.0583
	rs11435035	chr15:90393948	C/CT	7.04	PEX11A and other 10	13	2	1		-,0.36881	0.6756	0.6772	0.5923	0.66	0.5757
	rs142342924	chr3:20179129	G/A	5.73	SGOL1-AS1 and other 4	1			3	A,0.108826	0.1766	0.0375	0.1074	0.0666	0.135
	rs12233076	chr2:240007543	C/T	5.71	MIR4440,MIR4441	6	2	7		T,0.348442	0.3671	0.487	0.329	0.3091	0.2975
	rs10061133	chr5:54466543	A/G	5.52	MIR449B and other 8	3				G,0.122204	0.2649	0.0605	0.0477	0.1004	0.1421
	rs113454901	chr9:137741479	G/A	5.31	MIR3689B and other 9				1	G,0.11262	0.9821	0.8876	0.907	0.8181	0.8344
	rs117258475	chr20:57392685	G/A	5.05	MIR298 and other 6	7				A,0.00499201	0	0.0014	0	0.0119	0.0123
	rs356125	chr9:97572243	G/A	4.85	MIR2278,C9orf3	12			1	A,0.0427316	0.0308	0.0893	0.0038	0.0417	0.0757
	rs6787734	chr3:20179096	C/T	3.09	SGOL1-AS1 and other 4	1				T,0.422324	0.5794	0.1888	0.5953	0.1213	0.502
	rs12549434	chr8:103137662	T/C	3	MIR5680 and other 2	7				C,0.0680911	0.0139	0.1037	0.1142	0.0507	0.0542
	rs921372085	chr7:4828218		2.53	MIR4656,RBAKDN	1			2
	rs78832554	chr2:240882475	G/A	1.66	MIR4786					A,0.0123802	0	0.0159	0.0038	0.0348	0.0112
	rs451887	chr21:44371113	T/C	1.38	CBS and other 2					T,0.125799	0.873	0.7839	0.9395	0.8678	0.8579
	rs4994089	chr6:57254938		1.35		1		1
	rs10575780	chr3:55886572	TAA/T	0.9	MIR3938					-,0.242612	0.0992	0.1311	0.4667	0.0895	0.3241
	rs1844035	chr9:68415385		0.8		2
	rs7210937	chr17:12820645	G/C	0.69	ELAC2,ARHGAP44	1				C,0.352037	0.4554	0.1643	0.5976	0.0746	0.3323

## Sheet: Oligozoospermia
LD	Variant ID	Position	Ref/Alt	Score	3D interacting gene	Enhancer	Promoter	TFBS	Motif	alleles_gmaf	alleles_EAS	alleles_AMR	alleles_AFR	alleles_EUR	alleles_SAS
	rs17091403	chr10:115933904	C/T	205.72	TDRD1 and other 3		120	112	4	T,0.043131	0.002	0.0389	0.0401	0.0855	0.0491
	rs191393746	chr16:69599734	G/A	204.49	NFAT5 and other 4		123	227	4	A,0.00539137	0.002	0.0029	0.0008	0.0099	0.0123
	rs17797090	chr12:104324265	G/A	203.36	GNN and other 7		123	141		A,0.066893	0.001	0.0793	0.0764	0.1083	0.0706
	rs73024232	chr6:167411336		201.97	RNASET2 and other 4	4	97	143
	rs12803915	chr11:65211978	G/A	56.74	FRMD8 and other 14	46	1	28		A,0.138179	0.1429	0.1182	0.1021	0.2217	0.1104
	rs56013413	chr19:54245787	G/A	20.62	MIR512-1 and other 42				2	A,0.0856629	0.001	0.0346	0.2572	0.0368	0.0276
	rs199671138	chr2:133014620		7.38		18	1
	rs200194626	chr2:133014616		7.33		18	1
	rs772572114	chr5:159901470		6.22	MIR3142 and other 2	12	1		1
	rs12233076	chr2:240007543	C/T	5.71	MIR4440,MIR4441	6	2	7		T,0.348442	0.3671	0.487	0.329	0.3091	0.2975
	rs10061133	chr5:54466543	A/G	5.52	MIR449B and other 8	3				G,0.122204	0.2649	0.0605	0.0477	0.1004	0.1421
	rs117258475	chr20:57392685	G/A	5.05	MIR298 and other 6	7				A,0.00499201	0	0.0014	0	0.0119	0.0123
	rs356125	chr9:97572243	G/A	4.85	MIR2278,C9orf3	12			1	A,0.0427316	0.0308	0.0893	0.0038	0.0417	0.0757
	rs6787734	chr3:20179096	C/T	3.09	SGOL1-AS1 and other 4	1				T,0.422324	0.5794	0.1888	0.5953	0.1213	0.502
	rs12549434	chr8:103137662	T/C	3	MIR5680 and other 2	7				C,0.0680911	0.0139	0.1037	0.1142	0.0507	0.0542
	rs2747232	chr21:14778720	A/T	2.95					5	A,0.0347444	0.9871	0.9841	0.9743	0.9692	0.9131
	rs72855836	chr18:5840809	G/A	2.8	MIR3976,LOC645355					A,0.014976	0	0.0245	0.0023	0.0487	0.0061
	rs184537764	chr8:26906436	A/G	2.3	ADRA1A	4				G,0.0395367	0.001	0.0346	0.0908	0.0268	0.0266
	rs114803590	chr2:47604855	T/C	2.2	EPCAM and other 3					C,0.0119808	0	0.013	0.0053	0.0179	0.0266
	rs73235381	chr8:26906401	C/T	2.02	ADRA1A	4				T,0.0393371	0.001	0.0346	0.09	0.0268	0.0266
	rs767805489	chr2:208134112		1.49	KLF7,MIR2355	1
	rs451887	chr21:44371113	T/C	1.38	CBS and other 2					T,0.125799	0.873	0.7839	0.9395	0.8678	0.8579
	rs918690276	chr2:35696477		1.38
	rs6943868	chr7:7106599	T/A	1.27	LOC100131257					A,0.126797	0.0069	0.0418	0.4054	0.0318	0.0317
	rs78831152	chr3:175087407	C/T	1.07	MIR4789	2				T,0.117612	0.1399	0.1599	0.0779	0.0984	0.138
	rs12197631	chr6:18572055	T/G	0.94	MIR548A1					G,0.139776	0.0357	0.1153	0.3253	0.0547	0.1012
	rs1844035	chr9:68415385		0.8		2
	rs7210937	chr17:12820645	G/C	0.69	ELAC2,ARHGAP44	1				C,0.352037	0.4554	0.1643	0.5976	0.0746	0.3323
