# Supplementary material for: ΜicroRNA (miRNA) Variants in Male Infertility: Insights from Whole-Genome Sequencing
Source: Genes (Basel). 2024 Oct 29;15(11):1393. doi: 10.3390/genes15111393 (PMC11593656; doi:10.3390/genes15111393)
Supplement: Supplementary file 1 [file genes-15-01393-s001.zip › Table S4.xlsx]

## Sheet: Teratozoospermia
	miRNAs	RegulomeDB Rank
rs17797090	hsa-mir-3652	1f
rs2682818	hsa-mir-618	4
rs35170395	hsa-mir-3171	7
rs7210937	hsa-mir-1269b	5
rs10670323	hsa-mir-516b-2	7
rs72563729	hsa-mir-200b	4
rs74904371	hsa-miR-2682-3p	4
rs451887	hsa-miR-5692b	7
rs5996397	hsa-mir-650	1d
rs200194626	hsa-mir-663b	4
rs199671138	hsa-mir-663b	4
rs12233076	hsa-mir-4441	4
rs78831152	hsa-mir-4789	5
rs6787734	hsa-mir-3135a	1d
rs142342924	hsa-mir-3135a	3a
rs73024234	hsa-mir-3939	4
rs4994089	hsa-mir-548u	5
rs374409015	hsa-mir-4467	1f
rs6943868	hsa-mir-3683	7
rs1844035	hsa-mir-4477a, hsa-mir-4477b	6

## Sheet: Asthenozoospermia
	miRNAs	RegulomeDB Rank
rs17091403	hsa-mir-2110	1f
rs12803915	hsa-mir-612	1f
rs17797090	hsa-mir-3652	1f
rs2682818	hsa-mir-618	4
rs11435035	hsa-mir-5094	2b
rs7210937	hsa-mir-1269b	5
rs74704964	hsa-mir-518d	5
rs117258475	hsa-mir-296, hsa-miR-296-3p	4
rs451887	hsa-mir-5692b	7
rs5996397	hsa-mir-650	1d
rs12233076	hsa-mir-4441	4
rs78832554	hsa-mir-4786	5
rs6787734	hsa-mir-3135a	1d
rs142342924	hsa-mir-3135a	3a
rs10575780	hsa-mir-3938	5
rs10061133	hsa-mir-449b, hsa-miR-449b-5p	1f
rs73024232	hsa-mir-3939	4
rs73024234	hsa-mir-3939	4
rs67030829	hsa-mir-4645	4
rs4994089	hsa-mir-548u	5
rs921372085	hsa-mir-4656	4
rs12549434	hsa-mir-5680	5
rs113454901	hsa-mir-3689d-1	5
rs1844035	hsa-mir-4477a, hsa-mir-4477b	6
rs356125	hsa-mir-2278	1f

## Sheet: Oligozoospermia
	miRNAs	RegulomeDB Rank
rs17091403	hsa-mir-2110	1f
rs12803915	hsa-mir-612	1f
rs17797090	hsa-mir-3652	1f
rs191393746	hsa-mir-1538	4
rs7210937	hsa-mir-1269b	5
rs72855836	hsa-mir-3976	5
rs56013413	hsa-mir-520h	7
rs117258475	hsa-mir-296, hsa-miR-296-3p	4
rs2747232	hsa-mir-3156-3	6
rs451887	hsa-mir-5692b	7
rs200194626	hsa-mir-663b	4
rs199671138	hsa-mir-663b	4
rs767805489	hsa-mir-1302-4	2b
rs12233076	hsa-mir-4441	4
rs918690276	hsa-mir-548ad	7
rs114803590	hsa-mir-559	1f
rs78831152	hsa-mir-4789	5
rs6787734	hsa-mir-3135a	1d
rs772572114	hsa-mir-3142	1f
rs10061133	hsa-mir-449b, hsa-miR-449b-5p	1f
rs73024232	hsa-miR-3939	4
rs12197631	hsa-mir-548a-1	7
rs6943868	hsa-mir-3683	7
rs12549434	hsa-mir-5680	5
rs73235381	hsa-mir-548h-4, hsa-miR-548h-3p	5
rs184537764	hsa-mir-548h-4	1f
rs1844035	hsa-mir-4477a, hsa-mir-4477b	6
rs356125	hsa-mir-2278	1f
